# Supplementary material for: (Phospho)proteomic Profiling of Microsatellite Unstable CRC Cells Reveals Alterations in Nuclear Signaling and Cholesterol Metabolism Caused by Frameshift Mutation of NMD Regulator UPF3A
Source: Int J Mol Sci. 2020 Jul 23;21(15):5234. doi: 10.3390/ijms21155234 (PMC7432364; doi:10.3390/ijms21155234)
Supplement: Supplementary file 1 [file ijms-21-05234-s001.zip]

Archive with 10 entries (10 files):
- SupplFigure_S1.pdf
- SupplFigure_S2.pdf
- SupplFigure_S3.pdf
- SupplFigure_S4.pdf
- SupplTable_S1.docx
- SupplTable_S2.xlsx
- SupplTable_S3.xlsx
- SupplTable_S4.xlsx
- SupplTable_S5.xlsx
- SupplTable_S6.docx
