# Supplementary material for: (Phospho)proteomic Profiling of Microsatellite Unstable CRC Cells Reveals Alterations in Nuclear Signaling and Cholesterol Metabolism Caused by Frameshift Mutation of NMD Regulator UPF3A
Source: Int J Mol Sci. 2020 Jul 23;21(15):5234. doi: 10.3390/ijms21155234 (PMC7432364; doi:10.3390/ijms21155234)
Supplement: Supplementary file 1 [file ijms-21-05234-s001.zip › SupplTable_S2.xlsx]

## Sheet: Arkusz1
Table S2.
Detailed information for each identified and quantified protein upon UPF3A re-expression, including protein IDs, number of peptides used for identification and % coverage (NaN: not a number).
Down-regulated proteins are highlighted in yellow, while up-regulated proteins in blue (>1.5 fold change in at least 2 biological replicates).
Protein names	Gene names	Ratio H/L mean	Ratio H/L normalized rep1	Ratio H/L normalized rep2	Ratio H/L normalized rep3	Peptides	Unique peptides	Sequence coverage [%]	Mol. weight [kDa]	Score	Intensity	Intensity L	Intensity H
Metallothionein-2;Metallothionein-1X;Metallothionein-1G	MT2A;MT1X;MT1G	0.16666	0.16521	0.16811	NaN	3	3	65.6	6.0422	35.699	1665800000	1529200000	136530000
Junction plakoglobin	JUP	0.227543	0.16253	0.16962	0.35048	21	18	40.9	81.744	175.98	781180000	717150000	64035000
Sequestosome-1	SQSTM1	0.293247	0.35755	0.22633	0.29586	11	11	46.4	47.687	118.39	293150000	268830000	24317000
Aldo-keto reductase family 1 member C1;Aldo-keto reductase family 1 member C3;Aldo-keto reductase family 1 member C4;Aldo-keto reductase family 1 member C2	AKR1C1;AKR1C3;AKR1C4;AKR1C2	0.347045	NaN	0.26276	0.43133	3	3	7.7	36.788	4.0274	59731000	52458000	7272900
Squalene synthase	FDFT1	0.396717	0.56529	0.26107	0.36379	7	7	26.1	48.115	31.398	73100000	67362000	5738500
Prostaglandin reductase 1	PTGR1	0.475985	0.41835	NaN	0.53362	3	3	8.8	35.869	5.2592	55229000	41082000	14146000
Zinc transporter 1	SLC30A1	0.489783	0.5258	0.44751	0.49604	9	9	35.3	55.299	48.284	99389000	81981000	17407000
Histone H2A.V;Histone H2A.Z	H2AFV;H2AFZ	0.49982	0.40997	0.58967	NaN	4	2	43	13.509	66.067	216700000	177140000	39554000
Long-chain-fatty-acid--CoA ligase 1	ACSL1	0.50719	0.5003	0.48129	0.53998	10	10	17.2	77.942	17.17	155500000	119750000	35752000
7-dehydrocholesterol reductase	DHCR7	0.509043	0.58124	0.41516	0.53073	7	7	21.3	54.489	25.868	244940000	184450000	60494000
Gamma-glutamylcyclotransferase	GGCT	0.526553	0.601	0.31059	0.66807	3	3	17.6	21.007	6.8156	129990000	102960000	27022000
Lanosterol synthase	LSS	0.53168	0.62715	0.41241	0.55548	11	11	16.8	83.308	21.046	133900000	113820000	20085000
Diphosphomevalonate decarboxylase	MVD	0.535185	0.5858	0.48457	NaN	3	3	8.5	43.404	8.6008	57146000	45561000	11585000
Microsomal glutathione S-transferase 3	MGST3	0.55132	NaN	0.45679	0.64585	4	4	57.2	16.516	38.778	62770000	47193000	15577000
Solute carrier family 2. facilitated glucose transporter member 1	SLC2A1	0.556967	0.563	0.46936	0.63854	6	6	18.9	54.083	76.733	63855000	47836000	16019000
Ubiquitin-40S ribosomal protein S27a;Ubiquitin;40S ribosomal protein S27a;Ubiquitin-60S ribosomal protein L40;Ubiquitin;60S ribosomal protein L40;Polyubiquitin-B;Ubiquitin;Polyubiquitin-C;Ubiquitin	RPS27A;UBA52;UBB;UBC	0.558113	0.63423	0.41281	0.6273	9	9	59	17.965	53.675	4677600000	3501100000	1176500000
Catalase	CAT	0.558203	0.41421	0.6243	0.6361	9	9	20.1	59.755	45.845	258160000	203440000	54721000
NADP-dependent malic enzyme	ME1	0.570223	0.61809	0.42896	0.66362	8	8	18	64.149	58.814	200360000	154480000	45878000
Mevalonate kinase	MVK	0.57858	0.59369	NaN	0.56347	4	4	19.7	42.45	8.3885	76320000	65253000	11067000
Hydroxymethylglutaryl-CoA synthase. cytoplasmic	HMGCS1	0.580363	0.59879	0.4853	0.657	9	9	21.3	57.293	32.15	237240000	183400000	53840000
Glutathione S-transferase P	GSTP1	0.60016	0.62141	0.53396	0.64511	8	8	52.4	23.356	34.315	91906000	72006000	19899000
Sulfide:quinone oxidoreductase. mitochondrial	SQRDL	0.600443	0.63344	0.50669	0.6612	8	8	20.4	49.96	20.34	86962000	63879000	23084000
UDP-glucose 6-dehydrogenase	UGDH	0.61862	0.67957	0.52079	0.6555	13	13	31	55.023	55.223	1106700000	837960000	268780000
Core histone macro-H2A.1	H2AFY	0.625543	0.7602	0.62785	0.48858	6	6	23.1	39.617	30.166	181560000	142150000	39412000
DnaJ homolog subfamily C member 3	DNAJC3	0.63771	0.6724	0.5598	0.68093	7	7	19	57.579	13.589	106180000	83059000	23120000
NAD(P)H dehydrogenase [quinone] 1	NQO1	0.639163	0.70648	0.54831	0.6627	8	8	32.5	30.867	50.728	1594900000	1153100000	441770000
Isocitrate dehydrogenase [NADP] cytoplasmic	IDH1	0.639837	0.72372	0.5217	0.67409	13	12	31.4	46.659	42.276	1473000000	1065800000	407230000
Microsomal glutathione S-transferase 1	MGST1	0.640017	0.6571	0.56872	0.69423	5	5	57.4	17.598	66.574	367300000	269080000	98221000
Superoxide dismutase [Cu-Zn]	SOD1	0.653217	0.76088	0.62068	0.57809	6	6	64.9	15.936	22.297	818670000	586020000	232650000
RNA-binding motif protein. X chromosome;RNA-binding motif protein. X chromosome. N-terminally processed	RBMX	0.6573	0.78649	NaN	0.52811	5	5	11.5	42.331	8.2041	123610000	84255000	39359000
Nucleolar protein 56	NOP56	0.660577	0.75928	0.626	0.59645	10	10	18.2	66.049	20.607	147990000	117060000	30935000
Phosphoglucomutase-1	PGM1	0.664813	0.71822	0.62125	0.65497	7	7	15.1	61.448	25.749	96110000	71803000	24307000
Nucleolar protein 58	NOP58	0.67051	0.7037	0.63732	NaN	4	4	11	59.578	19.77	67991000	52460000	15531000
Histone H2B type 1-C/E/F/G/I;Histone H2B type 1-K;Histone H2B type 1-L;Histone H2B type 1-M;Histone H2B type 1-N;Histone H2B type 1-H;Histone H2B type 2-F;Histone H2B type 1-D;Histone H2B type F-S	HIST1H2BC;HIST1H2BK;HIST1H2BL;HIST1H2BM;HIST1H2BN;HIST1H2BH;HIST2H2BF;HIST1H2BD;H2BFS	0.673953	0.78138	0.76802	0.47246	9	2	61.9	13.906	112.88	13409000000	9938400000	3471100000
Retinol dehydrogenase 11;Retinol dehydrogenase 12	RDH11;RDH12	0.674645	NaN	0.5485	0.80079	2	2	6.9	35.386	8.7854	76403000	53570000	22833000
Peroxiredoxin-5. mitochondrial	PRDX5	0.675817	0.726	0.61613	0.68532	6	6	36.9	22.086	104.59	280220000	220810000	59412000
Serine palmitoyltransferase 1	SPTLC1	0.67689	0.69191	0.6082	0.73056	3	3	9.1	52.743	21.517	56617000	39823000	16793000
Vesicle-trafficking protein SEC22b	SEC22B	0.680747	0.66684	0.6831	0.6923	6	6	34.4	24.593	46.032	135420000	98649000	36769000
Plectin	PLEC	0.686367	0.68208	0.74768	0.62934	34	31	9.2	531.78	57.342	368110000	297650000	70463000
Sorcin	SRI	0.687395	0.77389	0.6009	NaN	5	5	25.8	21.676	7.8088	77257000	50248000	27009000
Annexin A2;Putative annexin A2-like protein	ANXA2;ANXA2P2	0.689473	0.74203	0.5956	0.73079	31	31	78.2	38.604	323.31	13191000000	9509500000	3682000000
Anterior gradient protein 2 homolog	AGR2	0.693337	0.7022	0.64658	0.73123	8	8	50.9	19.979	76.936	3902000000	2819100000	1082900000
Neuroblast differentiation-associated protein AHNAK	AHNAK	0.69946	0.76095	0.56823	0.7692	64	64	28.1	629.09	146.76	1129100000	839610000	289510000
Lysosome-associated membrane glycoprotein 1	LAMP1	0.700035	0.74007	0.66	NaN	3	3	6	44.882	4.6169	125510000	86190000	39319000
Aldehyde dehydrogenase X. mitochondrial	ALDH1B1	0.70108	NaN	0.64587	0.75629	7	6	19.1	57.206	23.8	119500000	86080000	33422000
Glutathione reductase. mitochondrial	GSR	0.701195	NaN	0.65444	0.74795	7	7	23.4	56.256	19.562	90932000	66594000	24338000
Beta-lactamase-like protein 2	LACTB2	0.702225	NaN	0.7126	0.69185	4	4	19.4	32.805	8.1731	39578000	26208000	13370000
Methylmalonyl-CoA mutase. mitochondrial	MUT	0.711493	0.78403	0.60034	0.75011	7	7	13.1	83.134	15.309	80322000	60273000	20049000
NADH-cytochrome b5 reductase 3;NADH-cytochrome b5 reductase 3 membrane-bound form;NADH-cytochrome b5 reductase 3 soluble form	CYB5R3	0.712315	0.66148	0.76315	NaN	4	4	20.6	34.234	6.6309	57130000	39577000	17553000
Translin-associated protein X	TSNAX	0.71602	0.82726	0.67295	0.64785	2	2	9	33.112	5.9916	45693000	30447000	15247000
Glutathione S-transferase kappa 1	GSTK1	0.717013	0.75286	0.62103	0.77715	5	5	29.2	25.497	27.116	170690000	115860000	54831000
Alpha-actinin-4	ACTN4	0.7184	0.74066	0.64934	0.7652	49	37	65.5	104.85	323.31	3715000000	2674100000	1041000000
rRNA 2-O-methyltransferase fibrillarin	FBL	0.7201	0.80975	0.65644	0.69411	6	6	24.9	33.784	12.399	330760000	240930000	89824000
Oxygen-dependent coproporphyrinogen-III oxidase. mitochondrial	CPOX	0.722875	NaN	0.71102	0.73473	5	5	16.7	50.151	12.236	53571000	38840000	14730000
Glutamate--cysteine ligase catalytic subunit	GCLC	0.72299	0.80437	0.63051	0.73409	16	16	32.2	72.765	39.509	340080000	246460000	93620000
Farnesyl pyrophosphate synthase	FDPS	0.7233	0.76321	0.65824	0.74845	8	8	30.1	48.275	33.677	282100000	203100000	79002000
Very-long-chain 3-oxoacyl-CoA reductase	HSD17B12	0.723823	0.73716	0.58165	0.85266	8	8	29.8	34.324	30.757	252270000	190310000	61961000
2.4-dienoyl-CoA reductase. mitochondrial	DECR1	0.72637	0.80256	0.65606	0.72049	9	9	28.4	36.067	63.586	372930000	247400000	125540000
Thioredoxin reductase 1. cytoplasmic	TXNRD1	0.7271	0.77785	0.67581	0.72764	12	12	23.1	70.905	29.992	426320000	305460000	120850000
Erlin-2	ERLIN2	0.731527	0.83022	0.65498	0.70938	7	4	24.5	37.839	26.617	211100000	149300000	61803000
Serine/threonine-protein phosphatase 2A 55 kDa regulatory subunit B alpha isoform;Serine/threonine-protein phosphatase 2A 55 kDa regulatory subunit B gamma isoform	PPP2R2A;PPP2R2C	0.734475	NaN	0.70003	0.76892	2	2	9.2	51.691	8.3401	58685000	37608000	21078000
Keratin. type I cytoskeletal 19	KRT19	0.73662	0.78406	0.77112	0.65468	36	21	84.2	44.091	280.67	13936000000	10459000000	3476700000
Histone H4	HIST1H4A	0.737697	0.7846	0.97071	0.45778	9	9	56.3	11.367	36.599	13909000000	10399000000	3510000000
RNA-binding protein FUS	FUS	0.738723	0.67395	0.90676	0.63546	7	7	15.8	53.425	24.294	418870000	283330000	135540000
28S ribosomal protein S29. mitochondrial	DAP3	0.7413	NaN	0.88439	0.59821	5	5	16.8	45.566	10.732	40255000	32728000	7527000
Protein FAM98B	FAM98B	0.74322	NaN	0.86904	0.6174	4	4	15.2	37.19	18.777	86824000	59576000	27248000
Carbonyl reductase [NADPH] 1	CBR1	0.74492	NaN	0.6512	0.83864	5	5	30	30.375	32.109	98991000	73660000	25332000
Glucosamine-6-phosphate isomerase 1	GNPDA1	0.745447	0.81901	0.64282	0.77451	6	6	22.5	32.668	14.193	148350000	101520000	46828000
Fructose-bisphosphate aldolase C	ALDOC	0.746707	0.78943	0.69382	0.75687	10	5	36.5	39.455	77.897	715030000	524210000	190820000
Glucose-6-phosphate 1-dehydrogenase	G6PD	0.749317	0.87065	0.64528	0.73202	10	10	22.3	59.256	26.301	158750000	122700000	36052000
Very long-chain acyl-CoA synthetase	SLC27A2	0.755927	0.69352	0.83475	0.73951	7	7	13.2	70.311	12.392	63194000	47898000	15296000
Peptidyl-prolyl cis-trans isomerase FKBP11	FKBP11	0.756995	NaN	0.75517	0.75882	4	4	29.9	22.18	5.404	93462000	66991000	26471000
Glyoxylate reductase/hydroxypyruvate reductase	GRHPR	0.758275	0.76818	0.74837	NaN	3	3	13.7	35.668	18.378	37402000	25765000	11638000
Transketolase	TKT	0.75845	0.76193	0.70154	0.81188	20	20	47.5	67.877	97.478	1281300000	891350000	389930000
Mitochondrial ribonuclease P protein 1	TRMT10C	0.76216	NaN	0.71197	0.81235	5	5	13.9	47.346	7.9426	51842000	33709000	18132000
Creatine kinase U-type. mitochondrial	CKMT1A	0.765083	0.79891	0.70014	0.7962	7	7	20.1	47.036	27.423	135940000	94806000	41131000
Cathepsin D;Cathepsin D light chain;Cathepsin D heavy chain	CTSD	0.768367	0.79988	0.68886	0.81636	10	10	33.5	44.552	39.115	334300000	242430000	91863000
Inorganic pyrophosphatase 2. mitochondrial	PPA2	0.77408	0.76824	0.71244	0.84156	8	8	32.9	37.92	28.929	198690000	131310000	67389000
ATP-dependent DNA helicase Q1	RECQL	0.774395	0.61389	NaN	0.9349	5	5	12.6	73.457	46.625	37814000	25476000	12338000
Aconitate hydratase. mitochondrial	ACO2	0.77546	0.79952	0.74162	0.78524	13	13	18.7	85.424	44.998	256020000	172480000	83534000
Glycerol-3-phosphate dehydrogenase. mitochondrial	GPD2	0.775477	0.83477	0.6855	0.80616	5	5	10.2	80.852	9.384	51660000	38277000	13383000
Annexin A4	ANXA4	0.775693	0.80833	0.70388	0.81487	10	10	32	35.882	55.457	296760000	198040000	98713000
IST1 homolog	IST1	0.77575	0.84878	0.7007	0.77777	4	4	12.1	39.75	7.2402	75072000	50653000	24419000
Serpin H1	SERPINH1	0.776457	0.79	0.71296	0.82641	8	8	23.2	46.44	19.507	207930000	153130000	54804000
Medium-chain specific acyl-CoA dehydrogenase. mitochondrial	ACADM	0.777865	NaN	0.81552	0.74021	3	3	8.3	46.588	11.633	68328000	46591000	21737000
NADPH--cytochrome P450 reductase	POR	0.777957	0.80638	0.62632	0.90117	12	12	19.9	76.689	42.05	394070000	276760000	117310000
Retinal dehydrogenase 1	ALDH1A1	0.77838	0.88115	0.65681	0.79718	28	26	70.7	54.861	240.75	3810900000	2689800000	1121100000
Synaptic vesicle membrane protein VAT-1 homolog	VAT1	0.779117	0.86965	0.67719	0.79051	3	3	13.2	41.92	5.2298	43360000	28750000	14610000
Protein disulfide-isomerase A6	PDIA6	0.785417	0.81759	0.73985	0.79881	12	12	37.5	48.121	240.14	1274200000	898240000	375980000
Annexin A7	ANXA7	0.786893	0.81963	0.71541	0.82564	12	12	27.5	52.739	57.406	639270000	453480000	185790000
Scaffold attachment factor B1;Scaffold attachment factor B2	SAFB;SAFB2	0.789117	0.84088	0.7315	0.79497	7	7	14.3	102.64	37.116	176160000	123500000	52656000
Ras GTPase-activating protein-binding protein 2	G3BP2	0.790963	0.82487	0.46392	1.0841	3	3	9.5	54.12	16.057	310600000	205640000	104950000
ERO1-like protein alpha	ERO1L	0.791287	0.79118	0.77468	0.808	12	12	36.3	54.392	94.657	328840000	223560000	105280000
Prefoldin subunit 4	PFDN4	0.79191	0.69388	0.88994	NaN	3	3	28.4	15.314	15.116	61053000	37071000	23982000
Enoyl-CoA delta isomerase 1. mitochondrial	ECI1	0.791973	0.78204	0.74549	0.84839	4	4	15.2	32.816	12.642	102250000	69812000	32437000
Aspartate aminotransferase. cytoplasmic	GOT1	0.79296	0.85058	0.71574	0.81256	13	13	41.9	46.247	115.86	843050000	586130000	256920000
3-beta-hydroxysteroid-Delta(8).Delta(7)-isomerase	EBP	0.793563	0.74192	0.95577	0.683	3	3	20	26.352	13.888	140250000	92404000	47848000
Apoptosis-inducing factor 1. mitochondrial	AIFM1	0.795137	0.83993	0.73639	0.80909	13	13	24.5	66.9	50.076	553230000	399870000	153360000
Tubulin alpha-4A chain	TUBA4A	0.79537	0.77588	0.67288	0.93735	22	4	60.3	49.924	12.274	105230000	66326000	38909000
PCTP-like protein	STARD10	0.79542	NaN	0.79103	0.79981	2	2	8.6	33.048	2.7717	22162000	12969000	9193300
Plastin-3	PLS3	0.795477	0.91268	0.66432	0.80943	12	10	27.8	70.81	42.805	201450000	139110000	62343000
DnaJ homolog subfamily C member 9	DNAJC9	0.797543	0.25255	0.98748	1.1526	7	7	26.2	29.909	12.373	337340000	307330000	30015000
Galectin-4	LGALS4	0.79895	0.81611	NaN	0.78179	3	3	11.5	35.941	9.7908	42331000	28626000	13706000
Thioredoxin-dependent peroxide reductase. mitochondrial	PRDX3	0.79967	0.8407	0.73048	0.82783	8	8	46.1	27.692	21.614	717920000	493780000	224130000
Fructose-bisphosphate aldolase A	ALDOA	0.799973	0.86602	0.72749	0.80641	25	19	80.2	39.42	144.94	10821000000	7320900000	3500100000
Trifunctional enzyme subunit beta. mitochondrial;3-ketoacyl-CoA thiolase	HADHB	0.80068	0.80997	0.78174	0.81033	11	11	24.7	51.294	29.245	527260000	372870000	154390000
Ras-related protein Rab-7a	RAB7A	0.800993	0.75078	0.79532	0.85688	11	11	61.4	23.489	56.799	401900000	291480000	110420000
V-type proton ATPase subunit E 1	ATP6V1E1	0.802115	0.79624	NaN	0.80799	5	5	28.3	26.145	10.65	62218000	46838000	15380000
2-oxoglutarate dehydrogenase. mitochondrial	OGDH	0.80267	0.77335	0.76253	0.87213	13	13	18	115.93	32.684	158510000	115710000	42796000
SUMO-activating enzyme subunit 1;SUMO-activating enzyme subunit 1. N-terminally processed	SAE1	0.803055	NaN	0.80714	0.79897	5	5	17.6	38.449	12.997	44476000	29293000	15183000
PC4 and SFRS1-interacting protein	PSIP1	0.804365	NaN	0.82168	0.78705	4	4	7.9	60.103	6.4053	26685000	21793000	4892200
N(G).N(G)-dimethylarginine dimethylaminohydrolase 2	DDAH2	0.80517	0.79555	NaN	0.81479	5	4	22.8	29.644	9.7687	65969000	51910000	14059000
Calcium-binding mitochondrial carrier protein SCaMC-1	SLC25A24	0.807	0.88688	0.69347	0.84065	6	6	14.5	53.354	12.876	107530000	77452000	30082000
Peroxiredoxin-1	PRDX1	0.807047	0.88496	0.73069	0.80549	17	13	89.4	22.11	135.63	8760900000	5947300000	2813600000
Proteasome subunit alpha type-4	PSMA4	0.807853	0.87112	0.7187	0.83374	7	7	31.4	29.483	62.071	519300000	351410000	167880000
Aldehyde dehydrogenase. mitochondrial	ALDH2	0.807947	0.88987	0.66311	0.87086	12	10	26.7	56.381	51.666	349460000	251380000	98086000
DNA topoisomerase 1	TOP1	0.8085	0.72102	0.72428	0.9802	7	7	11.5	90.725	30	138820000	91662000	47155000
Persulfide dioxygenase ETHE1. mitochondrial	ETHE1	0.80965	0.7657	0.78681	0.87644	8	8	37	27.873	15.119	232080000	163610000	68474000
Proteasome subunit beta type-3	PSMB3	0.80997	NaN	0.79621	0.82373	4	4	22.9	22.949	5.7576	228960000	148720000	80244000
Calpain-1 catalytic subunit	CAPN1	0.81026	0.96758	0.67567	0.78753	17	17	28.6	81.889	37.251	283670000	197700000	85971000
Transcription elongation factor SPT5	SUPT5H	0.810905	NaN	0.80143	0.82038	6	6	9.8	121	18.706	39501000	27500000	12000000
ATP synthase subunit g. mitochondrial	ATP5L	0.81293	0.79123	0.79484	0.85272	3	3	46.6	11.428	5.9129	119960000	67970000	51986000
Carbonic anhydrase 2	CA2	0.813273	0.84287	0.67106	0.92589	6	6	29.2	29.246	11.624	144410000	97562000	46847000
Proteasome subunit alpha type-3	PSMA3	0.813313	0.83561	0.76336	0.84097	10	10	36.5	28.433	51.323	507760000	346040000	161730000
Hexokinase-1	HK1	0.813327	0.83478	0.76472	0.84048	25	24	32	102.48	64.435	699860000	448000000	251860000
Growth hormone-inducible transmembrane protein	GHITM	0.8154	0.71715	0.62425	1.1048	3	3	15.4	37.205	7.7678	61846000	40710000	21136000
Inositol monophosphatase 1	IMPA1	0.816637	0.8308	0.75338	0.86573	5	5	22	30.188	9.0054	93913000	64943000	28970000
6-phosphogluconolactonase	PGLS	0.817053	0.79159	0.85679	0.80278	9	9	56.6	27.547	39.116	214670000	155380000	59289000
Nuclear inhibitor of protein phosphatase 1;Activator of RNA decay	PPP1R8	0.817215	NaN	0.76017	0.87426	5	5	26.5	38.478	9.0923	51368000	34882000	16486000
Keratin. type II cytoskeletal 8	KRT8	0.81732	0.8318	0.89496	0.7252	48	22	82.2	53.704	292.3	48933000000	34773000000	14161000000
HEAT repeat-containing protein 3	HEATR3	0.81744	NaN	0.76529	0.86959	5	5	10.4	74.582	13.633	53713000	36438000	17275000
General vesicular transport factor p115	USO1	0.81748	0.93793	0.6735	0.84101	12	12	14.1	107.89	42.114	183540000	119260000	64279000
Serum paraoxonase/arylesterase 2	PON2	0.81754	0.82283	NaN	0.81225	6	6	23.4	39.38	37.257	59324000	41977000	17347000
Heterogeneous nuclear ribonucleoprotein A3	HNRNPA3	0.818773	0.785	0.88626	0.78506	9	9	28.6	39.594	57.414	1339400000	916740000	422630000
Glutamine--fructose-6-phosphate aminotransferase [isomerizing] 1	GFPT1	0.818963	0.87632	0.73522	0.84535	19	19	36.8	78.806	75.74	565620000	387430000	178180000
Ubiquitin-conjugating enzyme E2 variant 1	UBE2V1	0.81987	0.83396	0.73904	0.88661	7	4	53.1	16.495	11.525	256620000	180490000	76134000
Peroxiredoxin-2	PRDX2	0.820713	0.8594	0.77345	0.82929	13	12	82.8	21.892	45.1	1157100000	812360000	344750000
3(2).5-bisphosphate nucleotidase 1	BPNT1	0.820823	0.81817	0.80151	0.84279	7	7	26.3	33.392	14.534	127430000	86196000	41232000
Calcium-binding mitochondrial carrier protein Aralar2	SLC25A13	0.821755	NaN	0.75529	0.88822	8	6	13.3	74.175	11.611	76545000	63434000	13111000
DnaJ homolog subfamily B member 11	DNAJB11	0.822673	0.85182	0.74724	0.86896	7	7	27.1	40.513	24.786	105370000	84582000	20784000
Guanine nucleotide-binding protein G(s) subunit alpha isoforms short;Guanine nucleotide-binding protein G(s) subunit alpha isoforms XLas	GNAS	0.825193	0.84061	0.79241	0.84256	7	6	21.3	45.664	15.002	163520000	103350000	60165000
Pyruvate dehydrogenase E1 component subunit beta. mitochondrial	PDHB	0.825917	0.86685	0.74891	0.86199	5	5	15.9	39.233	13.874	98190000	77465000	20725000
Calreticulin	CALR	0.82621	0.8526	0.76237	0.86366	16	16	55.4	48.141	180.37	4598700000	3060100000	1538500000
Phosphoglucomutase-2	PGM2	0.82634	0.91831	0.72563	0.83508	8	8	17.3	68.283	17.783	144310000	94853000	49457000
Succinyl-CoA ligase [GDP-forming] subunit beta. mitochondrial	SUCLG2	0.8281	0.80471	0.75251	0.92708	4	4	9.7	46.51	6.6122	76160000	45138000	31022000
4F2 cell-surface antigen heavy chain	SLC3A2	0.8284	0.87569	0.72924	0.88027	16	16	30.2	67.993	68.722	587860000	415330000	172520000
Isocitrate dehydrogenase [NAD] subunit beta. mitochondrial	IDH3B	0.828577	0.83403	0.79475	0.85695	5	5	20.8	42.183	19.346	107580000	76737000	30841000
Nicotinamide phosphoribosyltransferase	NAMPT	0.828663	0.89078	0.75952	0.83569	16	16	34.4	55.52	34.932	379240000	268480000	110760000
Nuclear transport factor 2	NUTF2	0.82916	0.92322	NaN	0.7351	6	6	81.9	14.478	26.81	100470000	70481000	29989000
Trifunctional enzyme subunit alpha. mitochondrial;Long-chain enoyl-CoA hydratase;Long chain 3-hydroxyacyl-CoA dehydrogenase	HADHA	0.829723	0.89251	0.7789	0.81776	17	17	30.8	82.999	127.12	667550000	444130000	223420000
Puromycin-sensitive aminopeptidase	NPEPPS	0.829753	0.90653	0.71123	0.8715	11	11	13.4	103.28	19.123	194340000	132380000	61954000
D-beta-hydroxybutyrate dehydrogenase. mitochondrial	BDH1	0.82993	0.85135	NaN	0.80851	3	3	9.9	38.157	12.844	34343000	25139000	9203400
Isocitrate dehydrogenase [NAD] subunit alpha. mitochondrial	IDH3A	0.831413	0.81188	0.8483	0.83406	8	8	25.1	39.591	20.371	245730000	172220000	73507000
ADP/ATP translocase 1	SLC25A4	0.83164	NaN	0.78236	0.88092	14	5	48	33.064	12.964	134740000	82012000	52733000
ADP-sugar pyrophosphatase	NUDT5	0.831827	0.75374	0.77174	0.97	7	7	31.1	24.327	15.821	196930000	130860000	66076000
Extended synaptotagmin-2	ESYT2	0.832107	0.88072	0.83725	0.77835	9	9	13.4	102.36	24.787	103510000	61503000	42002000
Neurolysin. mitochondrial	NLN	0.8328	0.88426	0.78134	NaN	3	3	5.1	80.651	6.9347	27915000	20602000	7313600
39S ribosomal protein L1. mitochondrial	MRPL1	0.832883	0.79521	0.86639	0.83705	4	4	14.5	36.908	14.669	40616000	26213000	14403000
Golgi apparatus protein 1	GLG1	0.833265	NaN	0.8186	0.84793	6	6	9.3	134.55	12.024	48231000	37554000	10677000
Protein S100-A10	S100A10	0.833693	0.80943	0.75734	0.93431	2	2	17.5	11.203	9.033	145560000	97323000	48241000
Voltage-dependent anion-selective channel protein 1	VDAC1	0.834217	0.83098	0.74899	0.92268	14	14	61.8	30.772	105.17	757530000	518560000	238970000
Cytoskeleton-associated protein 4	CKAP4	0.834577	0.72971	0.71652	1.0575	14	14	30.1	66.022	30.993	129830000	95750000	34079000
Protein transport protein Sec61 subunit alpha isoform 1	SEC61A1	0.834813	0.60799	1.0241	0.87235	9	9	31.9	52.264	59.87	299670000	225000000	74671000
Casein kinase I isoform alpha	CSNK1A1	0.835295	NaN	1.1595	0.51109	2	2	9.5	38.914	7.1735	32021000	20151000	11870000
Ataxin-10	ATXN10	0.83539	NaN	0.89476	0.77602	5	5	11.8	53.488	8.4003	34607000	23439000	11167000
ATP-dependent RNA helicase DDX54	DDX54	0.8371	0.82235	0.72389	0.96506	6	6	8.4	98.594	13.634	93189000	66930000	26259000
Actin-related protein 2/3 complex subunit 1A	ARPC1A	0.837435	NaN	0.71684	0.95803	3	2	11.1	41.569	3.4879	47011000	32482000	14529000
Heterogeneous nuclear ribonucleoproteins A2/B1	HNRNPA2B1	0.837877	0.81238	0.86825	0.833	15	14	42.5	37.429	162.41	5820700000	3921300000	1899500000
Elongation factor G. mitochondrial	GFM1	0.838475	0.88234	0.79461	NaN	4	4	7.1	83.471	8.5794	51679000	41748000	9931200
Phosphoribosyl pyrophosphate synthase-associated protein 2	PRPSAP2	0.838603	0.63917	0.93139	0.94525	5	4	25.5	40.925	12.824	47924000	31560000	16364000
Methylcrotonoyl-CoA carboxylase subunit alpha. mitochondrial	MCCC1	0.83974	0.89923	0.75116	0.86883	4	4	7.7	80.472	10.691	76386000	50735000	25651000
Heterogeneous nuclear ribonucleoprotein R	HNRNPR	0.840187	0.84645	0.86616	0.80795	21	16	39.7	70.942	47.712	820350000	550320000	270020000
RNA-binding protein Raly	RALY	0.84054	0.84588	0.79947	0.87627	6	6	14.4	32.463	18.641	237920000	144520000	93402000
Insulin-degrading enzyme	IDE	0.840903	0.92884	0.73235	0.86152	9	9	10.8	117.97	20.247	95108000	68445000	26664000
Transitional endoplasmic reticulum ATPase	VCP	0.841173	0.87303	0.78839	0.8621	34	34	53.5	89.321	193.54	1754100000	1152900000	601220000
Far upstream element-binding protein 3	FUBP3	0.842127	0.94471	0.78088	0.80079	7	6	16.6	61.64	13.322	117710000	77229000	40477000
Voltage-dependent anion-selective channel protein 2	VDAC2	0.84231	0.87414	0.7649	0.88789	12	12	55.8	31.566	151.03	1563400000	1059300000	504120000
Sideroflexin-1	SFXN1	0.843247	0.93099	0.72577	0.87298	7	7	32	35.619	29.654	242330000	176030000	66299000
Mitochondrial import inner membrane translocase subunit TIM50	TIMM50	0.843817	0.92569	0.73553	0.87023	2	2	9.3	39.646	13.205	34401000	22477000	11924000
Mitochondrial import receptor subunit TOM34	TOMM34	0.84435	NaN	0.90177	0.78693	5	5	23	34.559	11.57	60430000	42243000	18187000
Beta-2-microglobulin;Beta-2-microglobulin form pI 5.3	B2M	0.844767	0.68975	0.66855	1.176	2	2	16.8	13.714	3.668	124820000	85754000	39062000
ATP-citrate synthase	ACLY	0.845093	0.88347	0.80313	0.84868	27	27	31.5	120.84	136.28	822870000	570040000	252820000
Transaldolase	TALDO1	0.845227	0.88772	0.73733	0.91063	18	18	56.1	37.54	67.194	1579200000	1045800000	533350000
Dipeptidyl peptidase 3	DPP3	0.845997	0.87997	0.80518	0.85284	13	13	25.4	82.588	83.42	401210000	283420000	117790000
Coatomer subunit gamma-1	COPG1	0.84711	0.93394	0.76074	0.84665	14	14	22.2	97.717	142.72	457700000	313870000	143830000
Long-chain-fatty-acid--CoA ligase 3	ACSL3	0.848547	1.0053	0.76464	0.7757	12	11	21.5	80.419	25.664	243070000	175050000	68018000
Programmed cell death 6-interacting protein	PDCD6IP	0.849063	0.99174	0.70492	0.85053	11	11	13.8	96.022	24.318	94829000	73560000	21269000
Monocarboxylate transporter 1	SLC16A1	0.84956	0.83879	0.77137	0.93852	4	4	10.2	53.944	25.48	269160000	167230000	101930000
ATP-binding cassette sub-family G member 2	ABCG2	0.84978	NaN	0.75608	0.94348	2	2	2.9	72.313	2.5843	32961000	20781000	12180000
Malate dehydrogenase. cytoplasmic	MDH1	0.850163	0.9117	0.73998	0.89881	14	14	56.9	36.426	88.761	1929300000	1289600000	639700000
Putative ATP-dependent RNA helicase DHX30	DHX30	0.85255	NaN	0.88267	0.82243	3	3	3.5	133.94	3.7694	25540000	18714000	6825600
Glyoxalase domain-containing protein 4	GLOD4	0.853693	0.96978	0.81315	0.77815	7	7	22.7	34.793	11.569	156600000	103190000	53405000
2-oxoisovalerate dehydrogenase subunit alpha. mitochondrial	BCKDHA	0.854675	NaN	0.82293	0.88642	2	2	6.5	50.47	2.6012	25523000	16409000	9114600
Mitochondrial carrier homolog 2	MTCH2	0.85514	0.87188	0.81831	0.87523	5	5	22.4	33.331	34.721	231750000	160380000	71375000
Very-long-chain (3R)-3-hydroxyacyl-CoA dehydratase 3	HACD3	0.856093	1.0578	0.66635	0.84413	7	7	31.2	43.159	25.532	200700000	133220000	67480000
Microtubule-associated protein 4	MAP4	0.85682	0.89232	0.87403	0.80411	10	10	13.7	121	22.761	130660000	86435000	44228000
Protein LYRIC	MTDH	0.856857	0.86559	0.75447	0.95051	3	3	7.9	63.836	10.857	50868000	33888000	16980000
28S ribosomal protein S7. mitochondrial	MRPS7	0.85689	NaN	0.54268	1.1711	4	4	19.8	28.134	7.0766	33211000	23744000	9467100
Interleukin enhancer-binding factor 2	ILF2	0.857297	0.92049	0.86047	0.79093	12	12	43.8	43.062	72.744	366200000	248680000	117520000
Electron transfer flavoprotein subunit beta	ETFB	0.857843	0.90472	0.83558	0.83323	11	11	45.1	27.843	30.401	624530000	414290000	210230000
Mitochondrial import inner membrane translocase subunit TIM44	TIMM44	0.85888	0.97496	0.81373	0.78795	7	7	18.6	51.355	25.956	194460000	132330000	62134000
Glia maturation factor beta	GMFB	0.85892	NaN	0.90438	0.81346	4	4	41.5	16.713	38.655	77999000	55887000	22112000
Ethylmalonyl-CoA decarboxylase	ECHDC1	0.859033	1.0437	0.4331	1.1003	8	8	32.2	33.698	40.288	135080000	92277000	42805000
Shootin-1	KIAA1598	0.859177	0.9427	0.75324	0.88159	5	5	9.2	71.639	9.9729	49885000	30670000	19214000
Non-specific lipid-transfer protein	SCP2	0.85939	0.80843	0.79808	0.97166	5	5	7.9	58.993	15.707	206130000	128880000	77240000
Cysteine and glycine-rich protein 1	CSRP1	0.85981	NaN	0.78338	0.93624	5	5	46.6	20.567	21.778	140230000	92024000	48202000
NADH dehydrogenase [ubiquinone] iron-sulfur protein 3. mitochondrial	NDUFS3	0.861107	1.0081	0.76656	0.80866	5	5	24.2	30.241	11.417	93345000	57468000	35877000
Pyridoxine-5-phosphate oxidase	PNPO	0.8612	0.91465	0.80775	NaN	3	3	15.3	29.988	4.2424	41028000	29722000	11306000
Peroxisomal multifunctional enzyme type 2;(3R)-hydroxyacyl-CoA dehydrogenase;Enoyl-CoA hydratase 2	HSD17B4	0.86147	0.90612	0.79195	0.88634	14	14	28.5	79.685	61.385	501550000	365020000	136530000
Transmembrane emp24 domain-containing protein 2	TMED2	0.861617	0.84255	0.87481	0.86749	3	3	22.4	22.761	14.04	76192000	49030000	27162000
NAD(P) transhydrogenase. mitochondrial	NNT	0.861903	0.98943	0.71164	0.88464	6	6	6.6	113.89	8.8788	89753000	57390000	32363000
Protein FAM50A	FAM50A	0.862085	NaN	0.85813	0.86604	3	3	12.7	40.241	5.0728	58537000	37127000	21409000
Transmembrane emp24 domain-containing protein 9	TMED9	0.862933	0.90058	0.8161	0.87212	5	4	33.2	27.277	81.075	301650000	181820000	119830000
Phosphate carrier protein. mitochondrial	SLC25A3	0.863627	0.92758	0.75749	0.90581	14	14	51.4	40.094	118.62	1186200000	812720000	373530000
UPF0568 protein C14orf166	C14orf166	0.863727	0.82409	1.0813	0.68579	4	4	17.2	28.068	7.2078	55391000	36148000	19243000
Adenylate kinase 2. mitochondrial;Adenylate kinase 2. mitochondrial. N-terminally processed	AK2	0.86384	0.91726	0.85337	0.82089	9	9	52.7	26.477	24.165	310440000	198660000	111780000
Plasma membrane calcium-transporting ATPase 1;Plasma membrane calcium-transporting ATPase 4	ATP2B1;ATP2B4	0.864043	0.88788	0.7299	0.97435	9	9	11.4	138.75	31.938	163680000	115750000	47932000
U3 small nucleolar RNA-associated protein 14 homolog A	UTP14A	0.86482	NaN	0.95396	0.77568	3	3	5.6	87.977	5.4004	14976000	8642800	6333000
Sialic acid synthase	NANS	0.864857	0.93284	0.81455	0.84718	8	8	29.5	40.307	50.53	228550000	161600000	66949000
Sorting nexin-6;Sorting nexin-6. N-terminally processed	SNX6	0.865273	0.89803	0.82732	0.87047	8	8	22.4	46.648	26.31	99403000	67328000	32076000
Histone H1.5	HIST1H1B	0.865323	0.90524	1.0677	0.62303	9	7	30.1	22.58	21.811	1675800000	1190700000	485130000
Heterogeneous nuclear ribonucleoprotein L	HNRNPL	0.865903	0.90165	0.83094	0.86512	16	16	47.4	64.132	134.18	1032100000	736440000	295670000
ATP-dependent 6-phosphofructokinase. muscle type	PFKM	0.867733	0.89749	0.83078	0.87493	13	12	20.5	85.182	40.098	462580000	303280000	159300000
26S proteasome non-ATPase regulatory subunit 6	PSMD6	0.86778	1.0949	0.67397	0.83447	12	12	27	45.531	20.915	137570000	86840000	50735000
26S proteasome non-ATPase regulatory subunit 3	PSMD3	0.86788	0.92684	0.82038	0.85642	12	12	22.8	60.977	32.887	302960000	211250000	91705000
Proteasome subunit alpha type-2	PSMA2	0.868077	0.84504	0.81624	0.94295	6	6	35	25.898	21.329	278050000	190290000	87756000
Isovaleryl-CoA dehydrogenase. mitochondrial	IVD	0.86819	NaN	0.76593	0.97045	5	5	13.2	46.319	13.822	74613000	48589000	26025000
Bifunctional ATP-dependent dihydroxyacetone kinase/FAD-AMP lyase (cyclizing);ATP-dependent dihydroxyacetone kinase;FAD-AMP lyase (cyclizing)	DAK	0.86835	NaN	0.88157	0.85513	4	4	9.2	58.946	5.976	31054000	20145000	10909000
Dihydrolipoyllysine-residue acetyltransferase component of pyruvate dehydrogenase complex. mitochondrial	DLAT	0.86843	NaN	0.80644	0.93042	8	8	15.1	68.996	17.449	118840000	81984000	36853000
WD40 repeat-containing protein SMU1;WD40 repeat-containing protein SMU1. N-terminally processed	SMU1	0.86852	0.81504	0.89535	0.89517	5	5	13.5	57.543	13.94	57413000	36297000	21116000
Sec1 family domain-containing protein 1	SCFD1	0.868925	NaN	0.81071	0.92714	5	5	12.9	72.379	18.995	72324000	46273000	26051000
ATP synthase subunit beta. mitochondrial	ATP5B	0.869233	0.9143	0.79937	0.89403	19	19	52.7	56.559	219.93	2464500000	1658100000	806420000
Splicing factor U2AF 65 kDa subunit	U2AF2	0.869297	0.82341	0.83429	0.95019	7	7	19.2	53.5	17.978	185960000	124710000	61246000
Phosphoacetylglucosamine mutase	PGM3	0.86933	NaN	0.87247	0.86619	4	4	10.3	59.851	4.9187	40309000	27235000	13074000
Minor histocompatibility antigen H13	HM13	0.870637	0.82793	0.85605	0.92793	7	7	20.7	41.488	16.027	174580000	114110000	60474000
Sodium/potassium-transporting ATPase subunit beta-1	ATP1B1	0.871093	0.9224	0.81354	0.87734	5	5	21.5	35.061	11.621	241990000	139650000	102340000
Thioredoxin-related transmembrane protein 1	TMX1	0.871213	0.81251	0.89846	0.90267	7	7	19.3	31.791	9.9381	228890000	142490000	86401000
Annexin A11	ANXA11	0.871537	0.91512	0.82857	0.87092	17	17	35.6	54.389	97.242	1124400000	763190000	361190000
Myosin-14	MYH14	0.872163	1.102	0.58532	0.92917	22	16	13.1	227.87	46.973	344380000	228390000	115990000
Dihydrolipoyllysine-residue succinyltransferase component of 2-oxoglutarate dehydrogenase complex. mitochondrial	DLST	0.87217	0.80141	0.7765	1.0386	10	10	32.9	48.755	27.895	371430000	237780000	133650000
Glutaminase kidney isoform. mitochondrial	GLS	0.872465	NaN	0.80308	0.94185	6	6	12.9	73.46	21.31	124360000	86887000	37468000
Copine-3	CPNE3	0.872627	0.89072	0.84689	0.88027	12	12	25.7	60.13	21.263	260980000	179490000	81488000
2.5-phosphodiesterase 12	PDE12	0.873445	0.8633	0.88359	NaN	6	6	17.2	67.351	9.8579	44890000	34501000	10390000
Cullin-3	CUL3	0.873543	0.91903	0.921	0.7806	7	7	10.3	88.929	13.855	56094000	39489000	16605000
Alanine--tRNA ligase. cytoplasmic	AARS	0.87415	0.89199	0.79097	0.93949	30	30	41.5	106.81	103.73	832760000	562670000	270080000
Glycogen phosphorylase. brain form	PYGB	0.874253	0.90376	0.83241	0.88659	27	24	35.8	96.695	136.09	2717400000	1690900000	1026500000
Interleukin enhancer-binding factor 3	ILF3	0.874593	0.89967	0.89424	0.82987	17	13	22.5	95.337	45.105	799000000	581650000	217350000
Delta(3.5)-Delta(2.4)-dienoyl-CoA isomerase. mitochondrial	ECH1	0.87497	0.92153	0.82278	0.8806	9	9	33.5	35.816	31.506	535870000	363400000	172470000
Gamma-adducin	ADD3	0.875005	NaN	0.89353	0.85648	6	6	9.9	79.154	11.516	63419000	47806000	15613000
Enoyl-CoA hydratase. mitochondrial	ECHS1	0.8752	0.91929	0.77416	0.93215	10	10	38.6	31.387	38.898	609000000	415370000	193630000
Long-chain-fatty-acid--CoA ligase 4	ACSL4	0.87535	NaN	0.6858	1.0649	7	6	14.9	79.187	11.622	122080000	88463000	33618000
Acyl-CoA desaturase	SCD	0.87541	NaN	0.75581	0.99501	4	4	20.9	41.522	10.384	93307000	67955000	25352000
Spectrin beta chain. non-erythrocytic 1	SPTBN1	0.87571	0.88483	0.85448	0.88782	51	48	28.8	274.61	230.04	1221300000	820760000	400510000
6-phosphogluconate dehydrogenase. decarboxylating	PGD	0.87572	0.98076	0.73339	0.91301	15	15	41.4	53.139	165.37	751850000	538320000	213530000
Prosaposin;Saposin-A;Saposin-B-Val;Saposin-B;Saposin-C;Saposin-D	PSAP	0.876337	0.94293	0.71485	0.97123	7	7	14.3	58.112	11.861	103620000	63116000	40499000
Ephrin type-A receptor 2	EPHA2	0.876615	NaN	0.88159	0.87164	3	3	3.9	108.27	6.6752	24466000	17293000	7173000
Destrin	DSTN	0.877017	0.94252	0.75126	0.93727	7	6	41.8	18.506	36.154	494790000	322270000	172520000
Cytosolic acyl coenzyme A thioester hydrolase	ACOT7	0.877367	1.0043	0.7942	0.8336	5	5	17.4	41.796	9.195	77858000	52853000	25004000
Electron transfer flavoprotein subunit alpha. mitochondrial	ETFA	0.87739	0.96179	0.78741	0.88297	12	12	51.4	35.079	57.437	870650000	571000000	299660000
CWF19-like protein 1	CWF19L1	0.877403	0.93969	0.82078	0.87174	4	4	10.6	60.618	7.2809	34255000	23329000	10926000
Sulfotransferase 1A4;Sulfotransferase 1A3	SULT1A4;SULT1A3	0.877565	NaN	0.91099	0.84414	2	2	11.2	34.196	5.6742	17237000	11736000	5500600
Acetyl-CoA acetyltransferase. mitochondrial	ACAT1	0.87759	1.0017	0.76908	0.86199	10	10	28.8	45.199	77.955	625760000	426280000	199490000
Probable ATP-dependent RNA helicase DDX17	DDX17	0.877637	0.9571	0.75498	0.92083	21	14	32.4	80.272	66.33	514860000	358210000	156650000
Keratin. type I cytoskeletal 18	KRT18	0.877843	0.86978	0.99161	0.77214	32	20	72.1	48.057	323.31	18115000000	12114000000	6001200000
Coronin-1C	CORO1C	0.8779	0.91284	0.74935	0.97151	6	6	17.3	53.248	62.803	139240000	95128000	44111000
ATP synthase F(0) complex subunit B1. mitochondrial	ATP5F1	0.877993	0.90997	0.79946	0.92455	6	6	25.4	28.908	93.876	458030000	316700000	141340000
Coiled-coil domain-containing protein 6	CCDC6	0.87814	1.0271	0.84529	0.76203	8	8	17.1	53.29	17.55	113950000	72883000	41071000
Regulator of chromosome condensation	RCC1	0.87834	0.89912	0.85756	NaN	5	5	15.9	44.969	37.212	153750000	108360000	45389000
UDP-glucose 4-epimerase	GALE	0.878545	NaN	0.87795	0.87914	5	5	19.5	38.281	21.947	52847000	41284000	11563000
Cytochrome c oxidase subunit 6C	COX6C	0.87873	0.91987	0.88668	0.82964	3	3	36	8.7813	2.9228	127240000	84160000	43081000
Nucleobindin-2;Nesfatin-1	NUCB2	0.878733	0.81738	0.80092	1.0179	3	3	8.6	50.222	3.1114	355180000	237130000	118060000
Voltage-dependent anion-selective channel protein 3	VDAC3	0.878757	0.88254	0.82954	0.92419	9	9	49.1	30.658	30.264	325070000	215410000	109660000
Thioredoxin	TXN	0.878903	0.71334	0.77497	1.1484	9	9	85.7	11.737	34.959	3860400000	2484600000	1375800000
Dynamin-like 120 kDa protein. mitochondrial;Dynamin-like 120 kDa protein. form S1	OPA1	0.878907	0.99912	0.82224	0.81536	7	7	9.1	111.63	17.478	70088000	45328000	24761000
Proteasome subunit alpha type-1	PSMA1	0.87905	0.89785	0.80293	0.93637	11	11	47.5	29.555	84.348	651830000	429470000	222360000
Alkyldihydroxyacetonephosphate synthase. peroxisomal	AGPS	0.879143	0.97806	0.80797	0.8514	9	9	23.3	72.911	25.071	165470000	111700000	53769000
Peptidyl-prolyl cis-trans isomerase B	PPIB	0.879357	0.85038	0.82899	0.9587	12	12	47.2	23.742	33.568	1745100000	1146000000	599030000
Heterogeneous nuclear ribonucleoproteins C1/C2	HNRNPC	0.880713	0.85412	0.86474	0.92328	15	15	41.8	33.67	29.753	1104200000	709000000	395160000
Adipocyte plasma membrane-associated protein	APMAP	0.88077	1.0101	0.75482	0.87739	10	10	23.8	46.48	24.369	465100000	294320000	170780000
Proteasome subunit beta type-7	PSMB7	0.881563	0.83925	0.81756	0.98788	5	5	21.3	29.965	12.152	233350000	151490000	81864000
Mitochondrial 2-oxoglutarate/malate carrier protein	SLC25A11	0.883217	1.0559	0.82313	0.77062	5	5	17.5	34.061	44.399	233670000	158220000	75450000
MICOS complex subunit MIC60	IMMT	0.883553	0.91599	0.759	0.97567	17	17	27.2	83.677	65.795	625970000	431790000	194180000
Adenylyl cyclase-associated protein 1	CAP1	0.883577	0.8357	0.87722	0.93781	18	18	47.4	51.901	85.911	1042400000	729730000	312720000
Succinyl-CoA ligase [ADP/GDP-forming] subunit alpha. mitochondrial	SUCLG1	0.88403	NaN	0.7731	0.99496	2	2	7.2	36.249	12.31	99413000	68671000	30742000
ADP-ribosylation factor-like protein 1	ARL1	0.884263	0.96924	0.78832	0.89523	4	4	21	20.417	9.9176	121660000	76877000	44778000
Proteasome subunit alpha type-6	PSMA6	0.884553	0.88716	0.8312	0.9353	13	13	58.9	27.399	42.076	388520000	262420000	126100000
Dual specificity mitogen-activated protein kinase kinase 1	MAP2K1	0.88507	1.0214	0.74152	0.89229	7	6	23.4	43.439	18.079	151450000	104850000	46599000
Membrane-associated progesterone receptor component 2	PGRMC2	0.885185	0.78696	NaN	0.98341	3	2	16.1	23.818	5.8923	39443000	26495000	12948000
Low molecular weight phosphotyrosine protein phosphatase	ACP1	0.88525	0.93256	0.95411	0.76908	5	5	46.8	18.042	26.495	127780000	94608000	33171000
m7GpppX diphosphatase	DCPS	0.885427	0.85249	0.91746	0.88633	7	7	28.8	38.608	25.208	143530000	97149000	46378000
Rab GDP dissociation inhibitor alpha	GDI1	0.885933	1.1418	0.73296	0.78304	13	7	34.2	50.582	22.752	88268000	57400000	30868000
Mitochondrial import receptor subunit TOM70	TOMM70A	0.886327	0.99704	0.81742	0.84452	8	8	18.3	67.454	30.037	162190000	111880000	50314000
Bifunctional methylenetetrahydrofolate dehydrogenase/cyclohydrolase. mitochondrial;NAD-dependent methylenetetrahydrofolate dehydrogenase;Methenyltetrahydrofolate cyclohydrolase	MTHFD2	0.88712	0.96445	0.87218	0.82473	6	6	26.6	37.895	11.849	102930000	62043000	40887000
Golgin subfamily A member 3	GOLGA3	0.887265	NaN	0.8369	0.93763	12	12	10.6	167.35	26.129	97410000	63679000	33731000
Cytochrome b5 type B	CYB5B	0.887567	0.62137	0.83843	1.2029	5	5	63.7	16.332	61.576	555590000	361460000	194130000
78 kDa glucose-regulated protein	HSPA5	0.88775	0.89891	0.81883	0.94551	33	31	54	72.332	300.06	8395100000	5573900000	2821200000
Dolichyl-diphosphooligosaccharide--protein glycosyltransferase 48 kDa subunit	DDOST	0.888137	0.90382	0.849	0.91159	10	10	26.1	50.8	36.213	343950000	234060000	109890000
Eukaryotic initiation factor 4A-II;Eukaryotic initiation factor 4A-II. N-terminally processed	EIF4A2	0.888257	0.96374	0.83715	0.86388	16	5	42	46.402	29.466	139820000	90750000	49069000
Cysteine--tRNA ligase. cytoplasmic	CARS	0.888297	0.91366	0.91483	0.8364	11	11	17.8	85.472	22.722	114620000	77930000	36686000
Endoplasmic reticulum resident protein 29	ERP29	0.888333	0.90152	0.93052	0.83296	8	8	39.5	28.993	26.842	632750000	425240000	207510000
Transmembrane emp24 domain-containing protein 10	TMED10	0.888567	0.88865	0.8779	0.89915	7	7	46.1	24.976	40.329	302150000	223370000	78781000
ATP synthase subunit alpha. mitochondrial	ATP5A1	0.889077	0.95171	0.81808	0.89744	23	23	45.2	59.75	85.425	3857700000	2579700000	1278100000
60S ribosomal protein L38	RPL38	0.8894	0.7799	1.1391	0.7492	6	6	50	8.2178	9.3368	94313000	58890000	35423000
Alpha-aminoadipic semialdehyde dehydrogenase	ALDH7A1	0.889583	0.95994	0.82107	0.88774	8	8	18	58.486	19.272	125020000	85135000	39886000
Annexin A1	ANXA1	0.88997	0.93605	0.76212	0.97174	16	16	56.1	38.714	106.93	1315600000	872760000	442800000
Heterogeneous nuclear ribonucleoprotein D0	HNRNPD	0.89018	0.94535	0.87117	0.85402	9	8	26.5	38.434	72.287	1093500000	757620000	335850000
ATP synthase subunit O. mitochondrial	ATP5O	0.890557	0.9316	0.88954	0.85053	5	5	34.7	23.277	45.531	244710000	161210000	83497000
Coatomer subunit zeta-1	COPZ1	0.890597	0.96407	0.85367	0.85405	5	5	49.2	20.198	19.928	143130000	98608000	44521000
UMP-CMP kinase	CMPK1	0.89071	0.94355	0.83341	0.89517	4	4	20.4	22.222	27.129	137640000	91155000	46488000
Ribonuclease inhibitor	RNH1	0.891233	1.0259	0.76448	0.88332	10	10	28.9	49.973	67.407	548890000	380110000	168780000
Cytochrome b-c1 complex subunit 6. mitochondrial	UQCRH	0.891637	0.69847	0.86334	1.1131	3	3	29.7	10.739	6.0633	52166000	33384000	18783000
Tyrosine-protein kinase Lyn	LYN	0.891755	NaN	0.79472	0.98879	5	5	10.7	58.573	9.4158	57023000	38193000	18829000
Heterogeneous nuclear ribonucleoprotein A1;Heterogeneous nuclear ribonucleoprotein A1. N-terminally processed;Heterogeneous nuclear ribonucleoprotein A1-like 2	HNRNPA1;HNRNPA1L2	0.89195	0.8978	0.94989	0.82816	12	11	38.4	38.746	120.49	6687400000	4460000000	2227400000
26S protease regulatory subunit 6B	PSMC4	0.89205	0.92129	0.89896	0.8559	8	8	26.1	47.366	35.765	224270000	160120000	64150000
OCIA domain-containing protein 2	OCIAD2	0.892607	1.0969	0.78975	0.79117	5	5	29.9	16.953	36.392	162920000	113880000	49048000
LETM1 and EF-hand domain-containing protein 1. mitochondrial	LETM1	0.892747	0.84251	0.79843	1.0373	10	10	21.9	83.353	24.186	203710000	131500000	72209000
4-trimethylaminobutyraldehyde dehydrogenase	ALDH9A1	0.893647	0.86811	0.919	0.89383	11	11	26.9	53.801	21.366	351920000	206790000	145130000
Septin-7	SEPT7	0.894613	1.0225	0.82371	0.83763	9	9	18.5	50.679	14.606	198110000	137630000	60487000
Superkiller viralicidic activity 2-like 2	SKIV2L2	0.89487	0.8684	0.92876	0.88745	10	10	15	117.8	31.609	110240000	73752000	36487000
Cytochrome b-c1 complex subunit 2. mitochondrial	UQCRC2	0.895123	0.89491	0.89715	0.89331	10	10	27.2	48.442	75.96	419220000	271320000	147900000
ADP/ATP translocase 2;ADP/ATP translocase 2. N-terminally processed	SLC25A5	0.896203	0.93182	0.86151	0.89528	18	9	68.1	32.852	95.899	3765900000	2483400000	1282600000
Alpha-soluble NSF attachment protein	NAPA	0.89625	0.82351	NaN	0.96899	5	5	23.1	33.232	13.635	77417000	52805000	24612000
Cytochrome c oxidase subunit 2	MT-CO2	0.896493	0.91684	0.8475	0.92514	5	5	33.5	25.565	14.855	224430000	150230000	74192000
Coatomer subunit beta	COPB1	0.89668	0.99633	0.83641	0.8573	24	24	30.2	107.14	54.971	580610000	402870000	177730000
Isoleucine--tRNA ligase. mitochondrial	IARS2	0.8972	0.96235	0.83682	0.89243	6	6	8.8	113.79	14.854	92353000	60879000	31474000
Cullin-4B;Cullin-4A	CUL4B;CUL4A	0.897335	NaN	0.89378	0.90089	6	6	6.4	103.98	8.6523	44784000	32631000	12153000
Endoplasmin	HSP90B1	0.897457	0.91247	0.84403	0.93587	39	37	48.2	92.468	323.31	6159200000	4109600000	2049500000
NADH dehydrogenase [ubiquinone] 1 alpha subcomplex subunit 8	NDUFA8	0.897975	NaN	1.0278	0.76815	6	6	40.1	20.105	9.301	43476000	29981000	13495000
Arginase-2. mitochondrial	ARG2	0.898065	NaN	0.91003	0.8861	4	4	17.5	38.577	16.02	39591000	26915000	12676000
Vesicular integral-membrane protein VIP36	LMAN2	0.898587	0.92116	0.89951	0.87509	4	4	11.5	40.228	5.488	65485000	41105000	24380000
Estradiol 17-beta-dehydrogenase 11	HSD17B11	0.898673	0.85268	0.87761	0.96573	6	6	22.7	32.935	12.011	53030000	36178000	16851000
Serine/threonine-protein phosphatase 2A activator	PPP2R4	0.898715	NaN	0.95273	0.8447	4	4	15.1	40.667	7.806	43328000	24098000	19229000
Cytoplasmic FMR1-interacting protein 1	CYFIP1	0.89875	0.96142	0.86148	0.87335	5	5	4.7	145.18	9.411	77005000	51812000	25192000
Aspartate--tRNA ligase. cytoplasmic	DARS	0.898857	0.98138	0.86112	0.85407	13	13	28.7	57.136	35.725	278940000	198880000	80054000
COP9 signalosome complex subunit 4	COPS4	0.898897	0.8816	0.93871	0.87638	8	8	27.1	46.268	30.747	111690000	72177000	39512000
60S ribosomal protein L26;60S ribosomal protein L26-like 1	RPL26;RPL26L1	0.898907	0.72544	0.94278	1.0285	5	5	23.4	17.258	13.67	521680000	343070000	178610000
Actin-related protein 2/3 complex subunit 4	ARPC4	0.89978	0.95199	0.81803	0.92932	5	5	28	19.667	8.0506	258780000	149830000	108950000
Alpha-actinin-1	ACTN1	0.899873	0.87856	0.84022	0.98084	31	19	43.6	103.06	59.155	593010000	403960000	189050000
Aminopeptidase B	RNPEP	0.901177	0.9227	0.85471	0.92612	13	13	24.6	72.595	43.611	264530000	176170000	88365000
Solute carrier family 12 member 2	SLC12A2	0.901257	0.87272	0.92548	0.90557	17	17	18.6	131.45	48.037	262610000	178430000	84177000
Signal recognition particle subunit SRP68	SRP68	0.901537	0.92553	0.88501	0.89407	14	14	29.7	70.729	72.396	207670000	146780000	60888000
Tumor susceptibility gene 101 protein	TSG101	0.90238	0.92634	0.8079	0.9729	2	2	6.7	43.944	1.558	30245000	19154000	11092000
Dolichyl-diphosphooligosaccharide--protein glycosyltransferase subunit STT3A	STT3A	0.902593	0.93869	0.88745	0.88164	9	9	13.8	80.529	16.16	234130000	157880000	76253000
Ras GTPase-activating-like protein IQGAP2	IQGAP2	0.902745	NaN	0.89159	0.9139	14	14	13	180.58	31.955	100660000	66379000	34285000
40S ribosomal protein SA	RPSA	0.903053	0.92853	0.90092	0.87971	13	13	57.6	32.854	45.121	1084200000	732260000	351920000
THO complex subunit 2	THOC2	0.90358	NaN	1.0475	0.75966	3	3	2.1	182.77	4.7465	18952000	12162000	6789700
Cleavage and polyadenylation specificity factor subunit 5	NUDT21	0.904513	0.97106	0.92878	0.8137	5	5	18.1	26.227	19.822	138260000	93537000	44725000
Actin. alpha cardiac muscle 1;Actin. alpha skeletal muscle;Actin. gamma-enteric smooth muscle;Actin. aortic smooth muscle	ACTC1;ACTA1;ACTG2;ACTA2	0.90454	1.0022	0.85405	0.85737	15	3	37.4	42.019	116.92	1766500000	1128900000	637610000
Double-stranded RNA-specific adenosine deaminase	ADAR	0.904645	NaN	0.79479	1.0145	4	4	5.2	136.06	11.522	42861000	26555000	16306000
Testin	TES	0.9051	1.147	0.81655	0.75175	10	10	32.1	47.996	26.074	170220000	130820000	39404000
Coiled-coil domain-containing protein 47	CCDC47	0.90516	0.94078	0.85986	0.91484	6	6	13.7	55.873	19.08	72280000	50561000	21719000
General transcription factor IIF subunit 1	GTF2F1	0.90542	NaN	0.94429	0.86655	4	4	10.1	58.24	12.501	72762000	48541000	24222000
Thioredoxin domain-containing protein 5	TXNDC5	0.90545	0.777	1.0339	NaN	3	3	8.6	47.628	13.487	48054000	27886000	20169000
Acylamino-acid-releasing enzyme	APEH	0.90613	0.94996	0.85792	0.91051	8	8	12	81.224	20.485	167380000	109960000	57414000
X-ray repair cross-complementing protein 6	XRCC6	0.90625	0.93741	0.93419	0.84715	23	23	42.5	69.842	225.24	1628400000	1138100000	490280000
Cytosol aminopeptidase	LAP3	0.906833	0.86552	0.83678	1.0182	12	12	30.8	56.166	49.358	318670000	193630000	125040000
Signal peptidase complex catalytic subunit SEC11A	SEC11A	0.907045	NaN	0.90732	0.90677	2	2	9.5	20.625	2.7275	62737000	41961000	20776000
Protein phosphatase 1 regulatory subunit 7	PPP1R7	0.907413	1.0909	0.85814	0.7732	7	7	21.7	41.564	11.123	62700000	47979000	14721000
Aldehyde dehydrogenase. dimeric NADP-preferring	ALDH3A1	0.908	1.0024	0.85016	0.87144	15	15	44.4	50.394	41.526	736140000	486370000	249770000
Proteasome subunit beta type-2	PSMB2	0.909103	1.0043	0.84471	0.8783	6	6	35.8	22.836	14.54	252230000	168320000	83908000
Protein SEC13 homolog	SEC13	0.909257	1.0242	0.80063	0.90294	5	5	19.6	35.54	14.82	101770000	72581000	29189000
Proteasome subunit alpha type-7	PSMA7	0.909473	0.93908	0.82845	0.96089	11	11	55.6	27.887	64.003	769210000	515270000	253940000
Coatomer subunit alpha;Xenin;Proxenin	COPA	0.909803	0.99512	0.80607	0.92822	21	21	21.7	138.34	52.36	465480000	311380000	154100000
Myristoylated alanine-rich C-kinase substrate	MARCKS	0.909955	0.71671	NaN	1.1032	4	4	28	31.554	12.419	50669000	28787000	21882000
Sodium/potassium-transporting ATPase subunit alpha-1	ATP1A1	0.910087	0.94323	0.86184	0.92519	33	29	39	112.89	207.64	1892700000	1206800000	685880000
Protein canopy homolog 2	CNPY2	0.91022	0.94987	0.83877	0.94202	8	8	58.8	20.652	24.434	321930000	223110000	98820000
AP-3 complex subunit delta-1	AP3D1	0.9103	0.91988	0.84097	0.97005	6	6	8.3	130.16	13.275	97039000	62803000	34235000
Dynamin-2	DNM2	0.91036	0.97096	0.83726	0.92286	12	12	15.2	98.063	36.133	118660000	85177000	33483000
Thiosulfate sulfurtransferase	TST	0.91061	NaN	1.0886	0.73262	7	7	28.6	33.429	16.573	146880000	109300000	37576000
Endoplasmic reticulum resident protein 44	ERP44	0.911043	0.88746	0.87211	0.97356	7	7	25.4	46.971	52.701	325720000	199390000	126340000
Asparagine--tRNA ligase. cytoplasmic	NARS	0.911163	0.9278	0.9008	0.90489	10	10	19.2	62.942	40.954	290660000	191800000	98863000
Choline-phosphate cytidylyltransferase A;Choline-phosphate cytidylyltransferase B	PCYT1A;PCYT1B	0.91122	0.8585	0.64746	1.2277	3	3	11.7	41.731	5.9083	55815000	33798000	22017000
Fumarate hydratase. mitochondrial	FH	0.911587	1.0184	0.75344	0.96292	11	11	27.6	54.636	28.633	399290000	269370000	129920000
26S proteasome non-ATPase regulatory subunit 14	PSMD14	0.91185	1.0487	0.78504	0.90181	3	3	11.6	34.577	6.8059	96976000	62197000	34779000
Actin-related protein 2/3 complex subunit 2	ARPC2	0.91187	0.99086	0.81662	0.92813	9	9	27.3	34.333	16.942	262730000	172450000	90284000
Ubiquitin carboxyl-terminal hydrolase 5	USP5	0.91193	0.91692	0.93128	0.88759	11	11	17.7	95.785	38.39	150210000	108130000	42088000
Fatty aldehyde dehydrogenase	ALDH3A2	0.912873	0.83057	0.76265	1.1454	7	7	17.3	54.847	16.318	196760000	122940000	73818000
General transcription factor II-I	GTF2I	0.913077	0.87266	0.89501	0.97156	23	23	30	112.42	62.998	511530000	339160000	172360000
26S proteasome non-ATPase regulatory subunit 11	PSMD11	0.913667	0.97557	0.85215	0.91328	13	13	32.7	47.463	50.43	207420000	135520000	71903000
Inorganic pyrophosphatase	PPA1	0.91369	0.90697	0.92611	0.90799	22	22	82.4	32.66	187.58	2999000000	1980400000	1018700000
Prohibitin	PHB	0.914253	0.90494	0.90399	0.93383	15	15	73.9	29.804	43.379	1535100000	1020900000	514240000
Prohibitin-2	PHB2	0.914887	0.97028	0.84248	0.9319	9	9	31.8	33.296	20.375	1629300000	1052900000	576380000
Histidine--tRNA ligase. cytoplasmic	HARS	0.91584	0.91442	0.93343	0.89967	14	10	29.1	57.41	29.925	309430000	215110000	94322000
Paraspeckle component 1	PSPC1	0.916097	0.97559	0.9111	0.8616	8	7	17.2	58.743	17.238	161750000	109580000	52174000
Isocitrate dehydrogenase [NADP]. mitochondrial	IDH2	0.916167	0.96978	0.84053	0.93819	14	13	34.1	50.909	83.761	466470000	311730000	154750000
60S ribosomal protein L9	RPL9	0.916457	0.91028	0.96424	0.87485	5	5	33.3	21.863	48.124	171950000	110600000	61357000
Src substrate cortactin	CTTN	0.916963	1.0428	0.86721	0.84088	21	21	44.5	61.585	91.089	1248800000	834050000	414750000
Serine--tRNA ligase. cytoplasmic	SARS	0.916967	0.95116	0.8237	0.97604	9	9	26.8	58.777	41.45	255620000	170490000	85128000
60 kDa heat shock protein. mitochondrial	HSPD1	0.916983	0.92205	0.87853	0.95037	34	34	64.6	61.054	323.31	13344000000	8575900000	4768100000
Cleavage and polyadenylation specificity factor subunit 6	CPSF6	0.91734	1.0062	0.84839	0.89743	4	4	10.3	59.209	9.8161	61376000	43859000	17517000
Eukaryotic translation initiation factor 2A;Eukaryotic translation initiation factor 2A. N-terminally processed	EIF2A	0.917513	0.81217	0.9515	0.98887	4	4	11.3	64.989	8.968	73048000	45955000	27093000
Triosephosphate isomerase	TPI1	0.91756	0.9072	0.89315	0.95233	15	15	65	30.791	203.75	8526300000	5532300000	2994100000
Glycogen phosphorylase. liver form	PYGL	0.917687	0.9911	0.87642	0.88554	20	17	25.6	97.147	45.142	347440000	224350000	123090000
Protein disulfide-isomerase A4	PDIA4	0.918037	0.91685	0.86675	0.97051	26	26	46.4	72.932	150.23	2334900000	1491900000	843020000
Glyceraldehyde-3-phosphate dehydrogenase	GAPDH	0.91817	0.92544	0.87984	0.94923	20	20	79.1	36.053	323.31	14721000000	9574200000	5146700000
U2 small nuclear ribonucleoprotein B	SNRPB2	0.91839	NaN	1.021	0.81578	4	2	19.6	25.486	9.818	125640000	83323000	42322000
Proteasome subunit beta type-6	PSMB6	0.918395	0.99265	0.84414	NaN	3	3	11.7	25.357	4.6286	278840000	183170000	95670000
Ubiquitin carboxyl-terminal hydrolase 47	USP47	0.918395	NaN	0.98768	0.84911	2	2	2	157.31	2.8971	11943000	8159000	3783900
Xaa-Pro dipeptidase	PEPD	0.918657	0.77569	0.70408	1.2762	8	8	22.5	54.548	23.849	118500000	77774000	40729000
Protein transport protein Sec24C	SEC24C	0.919283	1.0039	0.93292	0.82103	7	7	9.2	118.32	29.771	186470000	119090000	67382000
Prolyl endopeptidase	PREP	0.920343	0.98136	0.87218	0.90749	12	12	22	80.699	57.3	992830000	677620000	315200000
Cystatin-B	CSTB	0.92058	NaN	0.76006	1.0811	4	4	56.1	11.139	13.858	138810000	87901000	50912000
UPF0160 protein MYG1. mitochondrial	C12orf10	0.920743	1.0637	0.85607	0.84246	6	6	20.7	42.449	14.511	107370000	74714000	32652000
Stomatin-like protein 2. mitochondrial	STOML2	0.921087	0.97949	0.8776	0.90617	9	9	33.7	38.534	46.836	317960000	208340000	109620000
Putative adenosylhomocysteinase 3;Putative adenosylhomocysteinase 2	AHCYL2;AHCYL1	0.921177	0.7891	0.86603	1.1084	4	4	6.7	66.72	7.8215	77044000	53925000	23119000
Cytosolic non-specific dipeptidase	CNDP2	0.92156	1.007	0.82118	0.9365	6	6	17.5	52.878	18.68	78814000	48070000	30744000
Eukaryotic translation initiation factor 6	EIF6	0.92274	0.94392	0.84507	0.97923	7	7	40.8	26.599	26.857	358110000	220900000	137210000
WD repeat-containing protein 1	WDR1	0.922787	1.0233	0.81715	0.92791	15	15	34.7	66.193	38.781	305870000	214980000	90886000
Receptor expression-enhancing protein 5	REEP5	0.923977	0.9653	0.91164	0.89499	3	3	15.9	21.493	20.441	107000000	69437000	37567000
Translocon-associated protein subunit delta	SSR4	0.92431	0.90179	0.86504	1.0061	4	4	36.4	18.998	13.053	259140000	171570000	87570000
Translocon-associated protein subunit gamma	SSR3	0.925377	0.95823	0.8414	0.9765	2	2	23.2	21.08	16.659	65556000	40957000	24600000
Heterogeneous nuclear ribonucleoprotein A0	HNRNPA0	0.926327	0.92455	0.96186	0.89257	5	5	23.9	30.84	16.897	774710000	505330000	269380000
39S ribosomal protein L44. mitochondrial	MRPL44	0.926403	0.98928	1.0306	0.75933	2	2	8.1	37.535	3.6461	32410000	20717000	11693000
Glutamate dehydrogenase 1. mitochondrial;Glutamate dehydrogenase 2. mitochondrial	GLUD1;GLUD2	0.92648	0.82583	0.83311	1.1205	17	17	36.7	61.397	49.156	835690000	544250000	291440000
V-type proton ATPase subunit C 1	ATP6V1C1	0.926563	0.95073	0.91319	0.91577	6	6	16.8	43.941	7.0259	82143000	49532000	32611000
NADH dehydrogenase [ubiquinone] 1 beta subcomplex subunit 11. mitochondrial	NDUFB11	0.926685	0.75577	NaN	1.0976	2	2	22.2	17.316	8.0202	53774000	33102000	20672000
B-cell receptor-associated protein 31	BCAP31	0.926903	0.90485	0.92714	0.94872	6	6	23.6	27.991	10.274	428100000	283720000	144380000
Eukaryotic translation initiation factor 1;Eukaryotic translation initiation factor 1b	EIF1;EIF1B	0.927135	NaN	0.88586	0.96841	3	3	47.8	12.732	15.207	73909000	54058000	19851000
Glucosidase 2 subunit beta	PRKCSH	0.927403	1.0667	0.84447	0.87104	17	17	38.1	59.425	58.343	837860000	537300000	300560000
Band 4.1-like protein 1	EPB41L1	0.927413	0.99968	0.92642	0.85614	7	7	12.6	98.502	23.914	68636000	45534000	23102000
Prelamin-A/C;Lamin-A/C	LMNA	0.927437	0.98023	0.87681	0.92527	39	37	54.7	74.139	204.58	4506600000	2895300000	1611300000
Mitotic interactor and substrate of PLK1	MISP	0.927555	NaN	0.89345	0.96166	8	8	18.6	75.356	21.642	117440000	78869000	38574000
Integrin alpha-2	ITGA2	0.92775	0.75697	0.94548	1.0808	10	10	10.8	129.29	18.263	69884000	50432000	19452000
Epithelial cell adhesion molecule	EPCAM	0.92782	1.0369	0.8333	0.91326	7	7	29.3	34.932	42.503	558410000	364820000	193590000
Heterogeneous nuclear ribonucleoprotein L-like	HNRNPLL	0.92783	NaN	0.80266	1.053	6	6	15.9	60.082	8.1875	43539000	32248000	11291000
Lysosome membrane protein 2	SCARB2	0.928057	0.78052	0.82135	1.1823	4	4	9.4	54.29	9.4719	31334000	19789000	11545000
Heat shock 70 kDa protein 1B;Heat shock 70 kDa protein 1A	HSPA1B;HSPA1A	0.928497	0.98969	0.7934	1.0024	26	11	48	70.051	170.53	1884300000	1239200000	645110000
Elongation factor Tu. mitochondrial	TUFM	0.928507	0.94304	0.87317	0.96931	19	19	46.7	49.541	80.318	1868100000	1147300000	720740000
Peptidyl-prolyl cis-trans isomerase FKBP3	FKBP3	0.92881	0.89929	0.9342	0.95294	6	6	28.1	25.177	10.161	120240000	78002000	42240000
Thioredoxin-like protein 1	TXNL1	0.928987	1.0067	0.94506	0.8352	5	5	33.2	32.251	45.943	135790000	96193000	39600000
Glutaredoxin-3	GLRX3	0.92912	0.93375	0.95162	0.90199	9	9	32.5	37.432	125.74	392850000	253540000	139310000
39S ribosomal protein L12. mitochondrial	MRPL12	0.929457	0.73499	0.96228	1.0911	6	6	34.8	21.348	16.762	78702000	47626000	31076000
Protein unc-45 homolog A	UNC45A	0.92985	0.93006	0.81089	1.0486	7	7	9	103.08	24.919	96189000	69335000	26854000
Proteasome subunit beta type-1	PSMB1	0.93006	0.91423	0.84295	1.033	5	5	22	26.489	12.447	277630000	183120000	94507000
Poly(rC)-binding protein 1	PCBP1	0.93019	1.0049	0.87616	0.90951	8	5	28.7	37.497	12.237	456890000	304180000	152710000
Aspartate aminotransferase. mitochondrial	GOT2	0.930677	0.87181	0.82322	1.097	15	15	35.6	47.517	39.17	668210000	430620000	237590000
Mitochondrial import inner membrane translocase subunit Tim23;Putative mitochondrial import inner membrane translocase subunit Tim23B	TIMM23;TIMM23B	0.93098	NaN	0.96535	0.89661	2	2	12	21.943	4.9653	21522000	14393000	7129300
Citrate synthase. mitochondrial	CS	0.931393	0.97912	0.89469	0.92037	15	15	41	51.712	52.828	937360000	582930000	354440000
Heterogeneous nuclear ribonucleoprotein H2	HNRNPH2	0.932265	0.99166	0.87287	NaN	9	3	23.8	49.263	6.4903	35638000	24393000	11245000
ATP-dependent RNA helicase DDX1	DDX1	0.933067	0.96848	0.98823	0.84249	16	16	28.1	82.431	36.781	359330000	238440000	120890000
60S ribosomal protein L17	RPL17	0.93378	0.90428	0.93683	0.96023	4	4	26.1	21.397	12.774	608340000	410230000	198110000
Galectin-3-binding protein	LGALS3BP	0.93389	0.93017	0.99425	0.87725	7	7	17.3	65.33	18.001	153070000	99461000	53608000
Heterogeneous nuclear ribonucleoprotein U-like protein 2	HNRNPUL2	0.93405	1.006	0.86133	0.93482	12	12	20.6	85.104	34.963	184880000	140230000	44653000
Stress-70 protein. mitochondrial	HSPA9	0.934333	0.97499	0.89312	0.93489	31	30	47.9	73.68	234.82	4324400000	2913500000	1410900000
NEDD8	NEDD8	0.93527	NaN	0.93942	0.93112	2	2	17.3	9.0714	9.0136	122240000	76478000	45761000
Phosphoserine phosphatase	PSPH	0.93548	NaN	0.89496	0.976	4	4	19.6	25.007	4.408	156470000	99252000	57215000
Cytoplasmic dynein 1 intermediate chain 2	DYNC1I2	0.93555	1.0029	0.95196	0.85179	4	4	10.8	71.456	16.249	80546000	50013000	30533000
Annexin A3	ANXA3	0.935633	1.0013	0.86084	0.94476	11	11	47.1	36.375	60.826	517070000	339230000	177830000
Heterogeneous nuclear ribonucleoprotein U	HNRNPU	0.935903	0.94977	0.89289	0.96505	27	27	40	90.583	232.87	3500000000	2274600000	1225500000
Dolichyl-diphosphooligosaccharide--protein glycosyltransferase subunit 2	RPN2	0.936033	1.0123	0.84347	0.95233	13	13	30.6	69.283	64.668	468620000	305430000	163190000
Poly [ADP-ribose] polymerase 1	PARP1	0.936133	0.90143	1.1124	0.79457	14	14	17.7	113.08	24.375	320730000	195600000	125130000
Signal recognition particle subunit SRP72	SRP72	0.93651	1.0804	0.92955	0.79958	10	10	18.9	74.605	25.319	177380000	110820000	66555000
Prefoldin subunit 3	VBP1	0.936535	0.97013	NaN	0.90294	4	4	21.8	22.658	6.5376	53872000	23439000	30433000
Ras-related protein Rab-10	RAB10	0.936573	1.0439	0.73352	1.0323	6	5	32	22.541	27.118	258820000	173180000	85635000
F-actin-capping protein subunit alpha-2	CAPZA2	0.93658	0.97472	0.89306	0.94196	7	6	36.4	32.949	32.105	227140000	153350000	73792000
Calpain-2 catalytic subunit	CAPN2	0.936583	0.93928	0.91181	0.95866	11	11	24.9	79.994	70.721	212370000	148480000	63882000
Adenosine kinase	ADK	0.936655	0.82681	NaN	1.0465	2	2	6.1	40.545	3.1858	33614000	21491000	12123000
Serine/arginine-rich splicing factor 3	SRSF3	0.93694	0.82341	0.90861	1.0788	6	5	36.6	19.329	11.658	415340000	259590000	155750000
Desmoglein-2	DSG2	0.93723	0.973	NaN	0.90146	5	5	6.3	122.29	10.731	57213000	38777000	18436000
Plastin-1	PLS1	0.937267	0.9874	0.89228	0.93212	10	8	23.8	70.253	99.982	198320000	130880000	67441000
Serine/threonine-protein kinase VRK1	VRK1	0.93736	1.1198	1.0815	0.61078	4	4	14.9	45.476	16.684	44212000	29385000	14827000
Leucine-rich repeat-containing protein 47	LRRC47	0.93771	1.0225	0.88901	0.90162	12	12	26.2	63.472	29.355	281540000	178400000	103130000
Serine/threonine-protein phosphatase 2A 65 kDa regulatory subunit A alpha isoform	PPP2R1A	0.938333	0.98417	0.93925	0.89158	15	15	33.8	65.308	48.355	836060000	517590000	318470000
U4/U6.U5 tri-snRNP-associated protein 2	USP39	0.93911	0.97047	NaN	0.90775	4	4	8.1	65.38	9.0294	42832000	26443000	16389000
Tryptophan--tRNA ligase. cytoplasmic;T1-TrpRS;T2-TrpRS	WARS	0.939317	1.0305	0.78415	1.0033	7	7	24	53.165	32.695	157270000	99333000	57935000
Phenylalanine--tRNA ligase beta subunit	FARSB	0.939407	0.93487	0.93396	0.94939	13	13	20.7	66.115	22.879	274280000	179520000	94757000
40S ribosomal protein S21	RPS21	0.93947	0.94532	0.93765	0.93544	4	4	57.8	9.1113	34.338	253080000	176190000	76885000
Ubiquitin carboxyl-terminal hydrolase 7	USP7	0.939635	0.88664	NaN	0.99263	7	7	6.8	128.3	10.333	67358000	45454000	21905000
26S proteasome non-ATPase regulatory subunit 2	PSMD2	0.9397	0.97163	0.84467	1.0028	12	12	15.3	100.2	33.818	329890000	222800000	107090000
Sarcoplasmic/endoplasmic reticulum calcium ATPase 2	ATP2A2	0.940447	0.98571	0.90936	0.92627	34	34	39.3	114.76	199.38	2040000000	1315500000	724560000
Ubiquitin-like modifier-activating enzyme 6	UBA6	0.94139	0.97779	0.90241	0.94397	9	9	10.7	117.97	27.606	62785000	43590000	19195000
Pyridoxal-dependent decarboxylase domain-containing protein 1	PDXDC1	0.94144	0.98601	0.96828	0.87003	10	10	18	86.706	20.335	161150000	102930000	58218000
Peptidyl-prolyl cis-trans isomerase FKBP4;Peptidyl-prolyl cis-trans isomerase FKBP4. N-terminally processed	FKBP4	0.94211	0.88935	0.95489	0.98209	19	19	53.6	51.804	92.714	976930000	611890000	365040000
Reticulon-4	RTN4	0.942257	0.60389	0.83458	1.3883	3	3	3.1	129.93	6.3246	82116000	65771000	16345000
Syntaxin-7	STX7	0.942277	0.83106	0.92597	1.0698	3	3	19.5	29.815	19.534	35928000	24506000	11423000
Probable 28S rRNA (cytosine(4447)-C(5))-methyltransferase	NOP2	0.942395	NaN	0.95649	0.9283	8	8	12.2	89.301	18.249	99575000	66534000	33042000
Calcium uniporter protein. mitochondrial	MCU	0.94294	0.91112	0.96271	0.95499	5	5	23.4	39.866	9.4563	184020000	117560000	66462000
3-hydroxyisobutyryl-CoA hydrolase. mitochondrial	HIBCH	0.943065	NaN	0.86013	1.026	5	5	14.8	43.482	7.0484	56545000	38650000	17895000
Glucose-6-phosphate isomerase	GPI	0.943227	1.0248	0.89747	0.90741	20	13	60.9	63.146	161.93	1555000000	1006300000	548640000
U6 snRNA-associated Sm-like protein LSm2	LSM2	0.943297	0.85807	0.96742	1.0044	2	2	31.6	10.834	9.3621	63478000	39033000	24444000
Protein transport protein Sec23B	SEC23B	0.943723	0.9109	0.98069	0.93958	8	7	14.1	86.478	29.152	151270000	109440000	41828000
Mitochondrial import receptor subunit TOM22 homolog	TOMM22	0.943727	0.89638	0.9291	1.0057	4	4	48.6	15.521	64.634	127530000	79146000	48389000
Purine nucleoside phosphorylase	PNP	0.943793	1.0674	0.82695	0.93703	12	12	56.1	32.118	49.36	447560000	295150000	152410000
Heterogeneous nuclear ribonucleoprotein H3	HNRNPH3	0.943797	0.93837	1.0275	0.86552	5	5	19.1	36.926	15.761	156680000	97809000	58870000
Alpha-parvin	PARVA	0.943915	0.88986	NaN	0.99797	3	3	11.6	42.243	5.2157	14104000	9440100	4663600
Alanine aminotransferase 2	GPT2	0.94445	NaN	0.89094	0.99796	4	4	14	57.903	7.8514	33626000	22377000	11249000
Ubiquitin thioesterase OTUB1	OTUB1	0.944803	1.0447	0.87396	0.91575	6	6	36.2	31.284	23.891	180470000	122450000	58022000
ADP-ribosylation factor 4	ARF4	0.945203	1.0408	0.81389	0.98092	9	7	51.7	20.511	24.31	517750000	339610000	178140000
Isocitrate dehydrogenase [NAD] subunit gamma. mitochondrial	IDH3G	0.94563	NaN	0.78376	1.1075	4	4	15.5	42.794	14.429	72201000	47002000	25199000
Large neutral amino acids transporter small subunit 1	SLC7A5	0.94589	1.043	0.85719	0.93748	6	6	29.2	55.01	50.848	280740000	176200000	104550000
Proline synthase co-transcribed bacterial homolog protein	PROSC	0.94629	1.0562	0.88648	0.89619	6	6	22.2	30.344	12.3	73410000	46273000	27137000
Paired amphipathic helix protein Sin3a	SIN3A	0.94656	NaN	0.95228	0.94084	2	2	1.8	145.17	3.4636	27756000	16805000	10951000
Tyrosine--tRNA ligase. cytoplasmic;Tyrosine--tRNA ligase. cytoplasmic. N-terminally processed	YARS	0.94677	1.0031	0.94975	0.88746	14	14	30.3	59.143	33.827	456790000	285810000	170980000
Ezrin	EZR	0.947067	0.96113	0.79897	1.0811	23	23	35.8	69.412	72.699	1452300000	958350000	493900000
DNA-(apurinic or apyrimidinic site) lyase;DNA-(apurinic or apyrimidinic site) lyase. mitochondrial	APEX1	0.947183	0.8522	0.90125	1.0881	8	8	31.1	35.554	25.634	282340000	172050000	110290000
Proteasome subunit alpha type-5	PSMA5	0.947253	0.98728	0.91622	0.93826	8	8	37.3	26.411	38.772	475350000	314470000	160880000
Adenylosuccinate lyase	ADSL	0.947687	1.0164	0.84733	0.97933	6	6	20.7	54.889	18.042	148590000	96853000	51739000
40S ribosomal protein S17	RPS17	0.947773	0.98488	0.98543	0.87301	5	5	32.6	15.55	34.801	619030000	411880000	207150000
Guanine deaminase	GDA	0.947813	0.95515	0.81139	1.0769	3	3	7.3	51.002	9.5176	46547000	33434000	13113000
AP-2 complex subunit mu	AP2M1	0.94805	NaN	0.93926	0.95684	6	6	17.2	49.654	8.899	63097000	43181000	19916000
40S ribosomal protein S25	RPS25	0.94839	1.0238	0.97551	0.84586	4	4	24	13.742	11.734	687940000	437300000	250640000
X-ray repair cross-complementing protein 5	XRCC5	0.94845	0.93396	0.96819	0.9432	17	17	31.4	82.704	133.33	892900000	611620000	281280000
Leukotriene A-4 hydrolase	LTA4H	0.948477	1.0134	0.88573	0.9463	15	15	34.9	69.284	93.921	561410000	362030000	199380000
tRNA-splicing ligase RtcB homolog	RTCB	0.94912	0.95511	0.95185	0.9404	9	9	20.2	55.21	25.21	441730000	284510000	157220000
Actin-related protein 3	ACTR3	0.949283	0.98608	0.90184	0.95993	12	12	47.1	47.371	38.588	318890000	210830000	108060000
Dolichyl-diphosphooligosaccharide--protein glycosyltransferase subunit 1	RPN1	0.949397	0.96892	0.86017	1.0191	18	18	35.1	68.569	48.061	829310000	546270000	283040000
Serpin B5	SERPINB5	0.95005	1.0398	0.8362	0.97415	14	14	48	42.1	59.64	800430000	520740000	279690000
Small nuclear ribonucleoprotein Sm D1	SNRPD1	0.950683	0.91819	1.0034	0.93046	4	4	37	13.281	21.989	343050000	213130000	129910000
LIM and SH3 domain protein 1	LASP1	0.95096	0.98846	0.93892	0.9255	9	9	35.2	29.717	42.459	393720000	281960000	111760000
SEC23-interacting protein	SEC23IP	0.95102	0.97116	0.99319	0.88871	3	3	3.8	111.08	7.3501	42630000	28203000	14427000
Delta-1-pyrroline-5-carboxylate synthase;Glutamate 5-kinase;Gamma-glutamyl phosphate reductase	ALDH18A1	0.951237	0.98719	0.91512	0.9514	20	20	29.6	87.301	262.68	639380000	407120000	232260000
Chloride intracellular channel protein 1	CLIC1	0.95174	0.93054	0.92727	0.99741	13	13	78.4	26.922	85.859	1633000000	1047900000	585060000
Heme oxygenase 2	HMOX2	0.95181	0.94751	0.90172	1.0062	5	5	23.4	36.032	10.636	64101000	48530000	15571000
KIF1-binding protein	KIAA1279	0.951853	0.83384	0.99412	1.0276	6	6	19	71.813	15.975	55982000	40309000	15673000
Cullin-associated NEDD8-dissociated protein 1	CAND1	0.95258	0.96081	0.93354	0.96339	20	19	24.1	136.37	145.27	555200000	351280000	203920000
Ribosomal protein S6 kinase alpha-3	RPS6KA3	0.95288	NaN	0.95826	0.9475	7	5	12.2	83.735	15.072	104010000	71493000	32514000
U2 snRNP-associated SURP motif-containing protein	U2SURP	0.9529	0.85083	1.0714	0.93647	6	6	8.2	118.29	16.469	93418000	58258000	35160000
Kinectin	KTN1	0.9532	0.94396	0.87584	1.0398	16	16	16.1	156.27	33.565	194550000	127030000	67522000
Splicing factor. proline- and glutamine-rich	SFPQ	0.953543	1.0224	0.96502	0.87321	17	16	25.3	76.149	74.019	1763500000	1129200000	634390000
Probable ubiquitin carboxyl-terminal hydrolase FAF-X	USP9X	0.953653	0.96697	0.97952	0.91447	8	8	5.3	292.28	26.032	70132000	51164000	18968000
Calnexin	CANX	0.953737	0.82628	0.88413	1.1508	18	18	33.4	67.567	87.832	2156800000	1352200000	804530000
Leucine-rich repeat-containing protein 59	LRRC59	0.95404	1.0497	0.89268	0.91974	8	8	36.5	34.93	20.781	225620000	153960000	71661000
Heterogeneous nuclear ribonucleoprotein F;Heterogeneous nuclear ribonucleoprotein F. N-terminally processed	HNRNPF	0.95444	0.97448	0.99437	0.89447	11	9	39.3	45.671	103.56	996080000	643340000	352750000
Fatty acid-binding protein. epidermal	FABP5	0.954597	0.71783	0.76736	1.3786	8	8	59.3	15.164	42.616	780670000	495970000	284700000
ATP synthase-coupling factor 6. mitochondrial	ATP5J	0.954633	0.6892	0.8389	1.3358	4	4	37	12.587	6.121	93766000	51361000	42405000
ATP-dependent RNA helicase DDX39A	DDX39A	0.954767	0.9546	0.94015	0.96955	12	3	37.2	49.129	7.0558	90195000	56005000	34190000
Protein FAM49B	FAM49B	0.95519	0.89388	1.0165	NaN	5	5	19.1	36.748	12.681	67055000	36730000	30325000
Sorting nexin-2	SNX2	0.955217	1.1105	0.84222	0.91293	8	6	17	58.47	22.007	143970000	96858000	47114000
Signal transducer and activator of transcription 1-alpha/beta	STAT1	0.955235	NaN	1.0139	0.89657	5	5	8	87.334	10.118	25076000	19720000	5355500
Very-long-chain enoyl-CoA reductase	TECR	0.955273	0.9772	0.89931	0.98931	8	8	34.1	36.034	24.167	347770000	226720000	121060000
Neutral amino acid transporter B(0)	SLC1A5	0.955377	0.98593	0.8403	1.0399	7	7	20	56.598	50.273	152240000	94665000	57577000
ATP-dependent RNA helicase A	DHX9	0.95568	0.92668	1.007	0.93336	27	27	26.5	140.96	86.401	1123500000	704700000	418820000
Zinc finger CCCH domain-containing protein 15	ZC3H15	0.955833	1.033	0.99655	0.83795	4	4	12.2	48.602	17.653	68332000	42269000	26062000
Macrophage-capping protein	CAPG	0.955837	0.96026	0.88355	1.0237	9	9	32.8	38.498	19.792	271570000	164070000	107490000
LIM domain only protein 7	LMO7	0.956107	1.113	0.86614	0.88918	8	8	6.5	192.69	20.171	60925000	42545000	18380000
NADH dehydrogenase [ubiquinone] iron-sulfur protein 2. mitochondrial	NDUFS2	0.956367	1.093	0.77837	0.99773	4	4	9.9	52.545	7.0477	43490000	30276000	13214000
V-type proton ATPase catalytic subunit A	ATP6V1A	0.956663	0.96244	0.96936	0.93819	13	13	22.4	68.303	58.52	481950000	293230000	188720000
Coatomer subunit beta	COPB2	0.956707	1.0425	0.84434	0.98328	20	20	27.9	102.49	125.09	498540000	342710000	155830000
Splicing factor 3A subunit 3	SF3A3	0.95674	0.89593	1.0446	0.92969	10	10	24	58.848	29.416	195200000	131140000	64065000
Profilin-1	PFN1	0.957273	0.94271	0.92891	1.0002	10	10	87.9	15.054	71.218	3124900000	1998500000	1126300000
Ras-related protein Rap-1b;Ras-related protein Rap-1b-like protein	RAP1B	0.957347	0.89676	0.91688	1.0584	6	3	33.2	20.825	13.077	208670000	131680000	76989000
F-actin-capping protein subunit beta	CAPZB	0.957443	1.0127	0.97335	0.88628	11	11	41.9	31.35	37.957	397800000	223250000	174550000
3-hydroxyacyl-CoA dehydrogenase type-2	HSD17B10	0.958017	0.8551	0.84785	1.1711	8	8	38.3	26.923	30.691	342720000	207140000	135580000
Protein disulfide-isomerase	P4HB	0.958353	0.87953	0.89753	1.098	21	21	42.1	57.116	80.364	1408200000	949590000	458650000
Splicing factor 3B subunit 2	SF3B2	0.958507	0.95971	1.0069	0.90891	13	13	19	100.23	40.488	244620000	160570000	84049000
Cystathionine gamma-lyase	CTH	0.958547	1.0363	0.89438	0.94496	7	7	17.8	44.508	19.761	206600000	130950000	75651000
Threonine--tRNA ligase. cytoplasmic	TARS	0.958547	1.0469	0.90641	0.92233	21	21	32.9	83.434	96.095	773510000	533390000	240130000
Polyribonucleotide nucleotidyltransferase 1. mitochondrial	PNPT1	0.95877	1.0143	0.91185	0.95016	8	8	11.5	85.95	12.341	2281800000	1209700000	1072000000
Tripeptidyl-peptidase 2	TPP2	0.959167	1.0786	0.92128	0.87762	13	13	14.6	138.35	42.678	118890000	81201000	37689000
Poly(rC)-binding protein 2	PCBP2	0.959627	1.0037	0.92973	0.94545	9	5	35.6	38.58	52.359	876500000	568050000	308450000
Arginine--tRNA ligase. cytoplasmic	RARS	0.95971	0.94534	0.96849	0.9653	22	22	38.8	75.378	66.993	620260000	410110000	210150000
Glutathione S-transferase omega-1	GSTO1	0.96003	0.9759	0.94745	0.95674	11	11	48.1	27.566	24.19	796020000	504230000	291780000
Fragile X mental retardation syndrome-related protein 1	FXR1	0.96007	1.0612	0.82692	0.99209	10	8	24	69.72	23.73	214260000	133240000	81019000
Replication factor C subunit 2	RFC2	0.960183	0.79137	1.1159	0.97328	5	5	18.6	39.157	8.8944	57373000	36396000	20977000
Ras-related protein Rab-2A	RAB2A	0.960187	0.89067	0.85329	1.1366	9	5	51.4	23.545	42.303	236570000	147980000	88591000
Protein disulfide-isomerase A3	PDIA3	0.96023	0.93236	0.92833	1.02	28	28	59	56.782	121.45	4523400000	2947300000	1576100000
Myb-binding protein 1A	MYBBP1A	0.960413	1.0253	0.82494	1.031	10	10	10.8	148.85	33.191	87414000	60513000	26902000
Ras-related protein Rab-5C	RAB5C	0.96068	1.0109	0.87768	0.99346	4	2	26.9	23.482	17.263	243410000	159130000	84284000
Cytoplasmic dynein 1 light intermediate chain 2	DYNC1LI2	0.960815	0.85053	NaN	1.0711	5	5	10.4	54.099	7.5221	51748000	38162000	13586000
Heat shock protein 75 kDa. mitochondrial	TRAP1	0.961043	1.0357	0.94676	0.90067	20	20	33	80.109	53.638	982780000	640380000	342400000
Thioredoxin-related transmembrane protein 2	TMX2	0.96105	0.87304	1.1476	0.86251	3	3	18.9	34.037	16.308	46781000	29054000	17727000
Niban-like protein 1	FAM129B	0.961443	0.97412	0.85561	1.0546	5	5	15.3	84.137	21.255	88137000	56720000	31418000
Cytochrome b-c1 complex subunit 1. mitochondrial	UQCRC1	0.962227	1.0251	0.90671	0.95487	11	10	30.2	52.645	36.328	1012600000	638130000	374460000
Peptidyl-prolyl cis-trans isomerase A;Peptidyl-prolyl cis-trans isomerase A. N-terminally processed	PPIA	0.963193	0.95901	0.94218	0.98839	14	14	71.5	18.012	80.48	5000300000	3220400000	1779900000
Heterogeneous nuclear ribonucleoprotein Q	SYNCRIP	0.96324	0.89264	0.97928	1.0178	18	13	39.3	69.602	151.49	663070000	447470000	215600000
FAS-associated factor 2	FAF2	0.96329	NaN	0.94298	0.9836	3	3	9.9	52.623	7.5874	23986000	15545000	8441100
Aminoacyl tRNA synthase complex-interacting multifunctional protein 1;Endothelial monocyte-activating polypeptide 2	AIMP1	0.963317	0.96702	0.925	0.99793	9	9	41	34.352	28.37	215040000	150200000	64843000
40S ribosomal protein S27	RPS27	0.963787	1.0338	1.1236	0.73396	3	2	23.8	9.461	6.6792	510730000	269030000	241700000
Coatomer subunit delta	ARCN1	0.964297	1.0943	0.90492	0.89367	12	12	24.1	57.21	29.749	438090000	294340000	143740000
Leucine-rich PPR motif-containing protein. mitochondrial	LRPPRC	0.964623	0.96106	0.9438	0.98901	35	35	28.2	157.9	79.24	794970000	497250000	297720000
U2 small nuclear ribonucleoprotein A	SNRPA1	0.964687	0.92407	0.94299	1.027	6	6	27.5	28.415	15.618	92905000	65186000	27719000
Unconventional myosin-Ie	MYO1E	0.965033	0.9481	1.022	0.925	13	13	12.4	127.06	30.899	154420000	102970000	51447000
Lamin-B receptor	LBR	0.965253	1.0018	0.94158	0.95238	10	10	22.6	70.702	26.926	310940000	203790000	107150000
Methionine--tRNA ligase. cytoplasmic	MARS	0.965303	0.98058	0.9509	0.96443	10	10	15	101.11	49.215	130040000	81946000	48099000
Phosphoglycerate kinase 1	PGK1	0.96548	1.0204	0.87869	0.99735	27	27	74.1	44.614	117.48	5795500000	3801700000	1993800000
Heterogeneous nuclear ribonucleoprotein M	HNRNPM	0.965697	1.0527	0.90228	0.94211	29	29	44.4	77.515	84.659	2018400000	1299700000	718710000
Ras-related protein Rab-14	RAB14	0.965773	1.0068	0.83182	1.0587	8	8	38.1	23.897	22.005	341370000	219460000	121910000
26S protease regulatory subunit 7	PSMC2	0.966093	0.98527	0.87781	1.0352	19	19	49	48.633	42.999	292560000	210260000	82306000
U4/U6.U5 tri-snRNP-associated protein 1	SART1	0.9662	NaN	1.0895	0.8429	8	8	14.4	90.254	13.087	43522000	27963000	15559000
40S ribosomal protein S15a	RPS15A	0.96623	0.91717	1.0273	0.95422	4	4	29.2	14.839	11.158	309300000	204510000	104790000
Exosome complex exonuclease RRP44	DIS3	0.966427	0.98651	0.9154	0.99737	13	13	17.4	109	29.72	183670000	123200000	60464000
Protein S100-P	S100P	0.966677	0.70181	0.90262	1.2956	4	4	42.1	10.4	54.32	590130000	369820000	220300000
ELAV-like protein 1	ELAVL1	0.966773	0.92257	0.96665	1.0111	5	5	20.2	36.091	10.267	128390000	86124000	42264000
3-ketoacyl-CoA thiolase. mitochondrial	ACAA2	0.967345	NaN	0.91179	1.0229	4	4	14.4	41.924	6.6159	49686000	32023000	17663000
Centromere/kinetochore protein zw10 homolog	ZW10	0.968	NaN	0.8825	1.0535	3	3	5.4	88.828	12.454	32474000	22906000	9568000
V-type proton ATPase subunit H	ATP6V1H	0.968055	NaN	0.90971	1.0264	4	4	15.9	55.882	21.843	40499000	27463000	13036000
Tyrosine-protein phosphatase non-receptor type 11	PTPN11	0.968675	NaN	1.0025	0.93485	8	8	16.1	68.436	20.142	153730000	107700000	46031000
Replication protein A 70 kDa DNA-binding subunit;Replication protein A 70 kDa DNA-binding subunit. N-terminally processed	RPA1	0.968697	0.97915	0.92314	1.0038	9	9	19.5	68.137	35.466	136680000	93167000	43518000
40S ribosomal protein S20	RPS20	0.96903	0.99925	0.95602	0.95182	4	4	28.6	13.373	15.041	984580000	626170000	358410000
Peroxiredoxin-6	PRDX6	0.969203	0.95579	0.9889	0.96292	13	13	65.2	25.035	38.53	1030700000	664900000	365750000
60S ribosomal protein L21	RPL21	0.969347	1.0777	0.8341	0.99624	5	5	25	18.565	14.33	368740000	230280000	138460000
RNA-binding protein EWS	EWSR1	0.969617	1.1984	0.87514	0.83531	3	3	7.2	68.477	19.203	206900000	123580000	83325000
Transcription intermediary factor 1-beta	TRIM28	0.969677	0.99584	1.0051	0.90809	26	26	49.1	88.549	206.86	1819700000	1174900000	644840000
Pleiotropic regulator 1	PLRG1	0.970575	NaN	0.98422	0.95693	4	4	14.2	57.193	8.5125	49331000	33648000	15683000
Cellular nucleic acid-binding protein	CNBP	0.970937	1.1376	0.93847	0.83674	7	7	45.2	19.463	82.073	438550000	306870000	131680000
EH domain-containing protein 4	EHD4	0.97095	1.0668	0.84375	1.0023	9	8	19.2	61.174	18.111	98321000	69874000	28447000
Peptidyl-prolyl cis-trans isomerase FKBP2	FKBP2	0.97103	NaN	0.99495	0.94711	3	3	19	15.649	5.1062	31659000	19745000	11914000
Dynactin subunit 1	DCTN1	0.971087	0.98705	0.9373	0.98891	12	12	11.8	141.69	41.771	159060000	97517000	61545000
THO complex subunit 4	ALYREF	0.9713	0.99641	1.1528	0.76469	7	7	44.4	26.888	54.279	345390000	220100000	125280000
N(G).N(G)-dimethylarginine dimethylaminohydrolase 1	DDAH1	0.971303	0.96728	1.0426	0.90403	7	6	29.8	31.121	24.341	242370000	162400000	79970000
Platelet-activating factor acetylhydrolase IB subunit alpha	PAFAH1B1	0.971703	1.072	0.80171	1.0414	6	6	18.3	46.637	17.207	221860000	147110000	74747000
Heterogeneous nuclear ribonucleoprotein K	HNRNPK	0.9728	0.9687	1.0209	0.9288	20	20	58.1	50.976	124.74	3680400000	2356300000	1324200000
Cytochrome c1. heme protein. mitochondrial	CYC1	0.973077	1.1027	0.88297	0.93356	3	3	9.8	35.422	9.6098	80570000	54384000	26186000
Fatty acid synthase;[Acyl-carrier-protein] S-acetyltransferase;[Acyl-carrier-protein] S-malonyltransferase;3-oxoacyl-[acyl-carrier-protein] synthase;3-oxoacyl-[acyl-carrier-protein] reductase;3-hydroxyacyl-[acyl-carrier-protein] dehydratase;Enoyl-[acyl-carrier-protein] reductase;Oleoyl-[acyl-carrier-protein] hydrolase	FASN	0.973313	1.0573	0.88302	0.97962	61	61	34.2	273.42	323.31	3320600000	2168100000	1152600000
GTP-binding protein SAR1b	SAR1B	0.974677	1.0834	0.91007	0.93056	6	4	32.8	22.41	20.325	230840000	151760000	79081000
Splicing factor U2AF 35 kDa subunit	U2AF1	0.975193	1.0373	1.0165	0.87178	5	5	27.5	27.872	29.73	385070000	254020000	131050000
Isoleucine--tRNA ligase. cytoplasmic	IARS	0.97525	1.0082	0.89405	1.0235	23	23	23.3	144.5	98.617	366910000	235890000	131020000
26S proteasome non-ATPase regulatory subunit 5	PSMD5	0.97526	0.97737	0.97028	0.97813	6	6	11.1	56.195	9.2835	134300000	83693000	50609000
Single-stranded DNA-binding protein. mitochondrial	SSBP1	0.975817	0.87082	0.98573	1.0709	5	5	39.2	17.259	23.325	446300000	284810000	161490000
Polypyrimidine tract-binding protein 1	PTBP1	0.976247	0.97937	0.97492	0.97445	11	11	26.6	57.221	52.787	873890000	572100000	301800000
40S ribosomal protein S5;40S ribosomal protein S5. N-terminally processed	RPS5	0.976903	1.079	0.97938	0.87233	12	12	57.8	22.876	88.347	1449300000	992520000	456780000
Squamous cell carcinoma antigen recognized by T-cells 3	SART3	0.976933	1.0821	0.89773	0.95097	13	13	16.9	109.93	32.465	239140000	154970000	84174000
Alpha-enolase	ENO1	0.977553	0.99912	0.98182	0.95172	26	23	73	47.168	323.31	11563000000	7231100000	4331700000
Inositol polyphosphate 1-phosphatase	INPP1	0.97765	NaN	0.8414	1.1139	3	3	10.8	43.998	11.885	35202000	21512000	13690000
60S ribosomal protein L22	RPL22	0.977695	0.98994	0.96545	NaN	3	3	30.5	14.787	5.9063	212000000	137380000	74625000
Eukaryotic translation initiation factor 2 subunit 3;Putative eukaryotic translation initiation factor 2 subunit 3-like protein	EIF2S3;EIF2S3L	0.978797	1.0519	0.94211	0.94238	15	15	40.7	51.109	63.943	851970000	559980000	291990000
Vesicle-fusing ATPase	NSF	0.97888	1.1675	0.93975	0.82939	7	7	11.2	82.593	15.253	86566000	61322000	25244000
GrpE protein homolog 1. mitochondrial	GRPEL1	0.97933	NaN	1.0209	0.93776	7	7	37.8	24.279	11.08	144990000	112250000	32744000
N-alpha-acetyltransferase 15. NatA auxiliary subunit	NAA15	0.979937	0.84371	1.138	0.9581	10	10	13.2	101.27	24.037	173330000	107900000	65432000
Rho GDP-dissociation inhibitor 1	ARHGDIA	0.98059	0.83235	0.90502	1.2044	7	7	59.8	23.207	34.162	540000000	320210000	219790000
60S acidic ribosomal protein P0;60S acidic ribosomal protein P0-like	RPLP0;RPLP0P6	0.98062	0.97843	0.99121	0.97222	11	11	47.6	34.273	54.229	1485800000	950010000	535790000
Serine hydroxymethyltransferase. mitochondrial	SHMT2	0.981813	1.0064	0.91544	1.0236	17	16	42.7	55.992	65.583	924220000	574210000	350010000
Heterogeneous nuclear ribonucleoprotein H;Heterogeneous nuclear ribonucleoprotein H. N-terminally processed	HNRNPH1	0.98297	1.0028	0.98052	0.96559	16	9	43.2	49.229	128.87	1645200000	1069300000	575900000
L-lactate dehydrogenase B chain	LDHB	0.983023	1.0603	0.93875	0.95002	18	17	58.1	36.638	246.06	3388900000	2164800000	1224100000
Phosphoglycerate mutase 1	PGAM1	0.983453	1.0354	0.89666	1.0183	16	16	66.9	28.804	182.62	1844100000	1170600000	673470000
F-actin-capping protein subunit alpha-1	CAPZA1	0.983577	1.0771	0.89395	0.97968	6	5	35	32.922	61.536	259320000	169000000	90316000
Glycine--tRNA ligase	GARS	0.983703	1.0499	0.95635	0.94486	12	12	15.8	83.165	20.168	471570000	300230000	171330000
Spectrin alpha chain. non-erythrocytic 1	SPTAN1	0.983823	0.86651	0.90036	1.1846	54	54	29.4	284.54	152.84	1116200000	673700000	442510000
Glutamate-rich WD repeat-containing protein 1	GRWD1	0.98416	1.221	0.97358	0.7579	5	5	19.7	49.419	70.02	60106000	40046000	20060000
14-3-3 protein gamma;14-3-3 protein gamma. N-terminally processed	YWHAG	0.984167	0.93657	0.94533	1.0706	14	9	58.7	28.302	121.75	819210000	538090000	281120000
Proteasome activator complex subunit 2	PSME2	0.984453	0.88053	0.94433	1.1285	11	11	48.5	27.401	45.995	486170000	322990000	163180000
Alpha-centractin	ACTR1A	0.984485	NaN	1.0621	0.90687	6	5	26.9	42.613	45.349	180050000	129410000	50635000
Succinyl-CoA:3-ketoacid coenzyme A transferase 1. mitochondrial	OXCT1	0.984537	1.0587	0.85901	1.0359	8	8	20.8	56.157	55.566	229170000	142640000	86532000
MICOS complex subunit MIC19	CHCHD3	0.984565	0.84753	1.1216	NaN	4	4	23.8	26.152	16.052	153750000	101570000	52181000
Twinfilin-1	TWF1	0.984753	1.017	0.99183	0.94543	9	9	34	40.282	111.47	358360000	237900000	120450000
Galectin-3	LGALS3	0.985253	0.65366	1.2105	1.0916	4	4	14.4	26.152	5.2966	307660000	189700000	117960000
Probable cytosolic iron-sulfur protein assembly protein CIAO1	CIAO1	0.985297	1.0523	0.95128	0.95231	4	4	16.8	37.84	13.892	49761000	33803000	15958000
Xaa-Pro aminopeptidase 1	XPNPEP1	0.985573	1.0766	0.9195	0.96062	8	8	16.9	69.917	24.314	228260000	145660000	82598000
V-type proton ATPase subunit B. brain isoform	ATP6V1B2	0.98578	1.0482	0.94195	0.96719	11	11	27	56.5	25.436	285130000	183880000	101250000
ADP-ribosylation factor 5	ARF5	0.98604	0.96527	1.0069	0.98595	7	4	47.8	20.529	12.891	287750000	189000000	98746000
Vigilin	HDLBP	0.986113	0.98793	1.0439	0.92651	21	21	23.2	141.45	51.662	440330000	284700000	155630000
Proteasome subunit beta type-5	PSMB5	0.98625	1.0286	0.86715	1.063	6	6	24	28.48	30.56	370400000	239820000	130580000
Malate dehydrogenase. mitochondrial	MDH2	0.986867	0.76693	0.84987	1.3438	17	17	63.6	35.503	70.963	2408100000	1495400000	912770000
Isochorismatase domain-containing protein 1	ISOC1	0.986975	0.94595	1.028	NaN	2	2	8.7	32.236	7.5423	47749000	33668000	14081000
26S protease regulatory subunit 4	PSMC1	0.987123	1.0378	1.0058	0.91777	8	8	25.5	49.184	28.124	226760000	150490000	76274000
Clathrin heavy chain 1	CLTC	0.98788	1.0119	0.96083	0.99091	51	51	39.4	191.61	323.31	2446400000	1612700000	833650000
Tight junction protein ZO-2	TJP2	0.98793	0.84409	1.1333	0.9864	11	11	13.6	133.96	28.572	149950000	115430000	34517000
Sorting nexin-3	SNX3	0.98801	1.0315	1.1207	0.81183	6	6	36.4	18.762	12.983	163180000	117100000	46081000
Ribosome maturation protein SBDS	SBDS	0.988083	1.0031	0.93705	1.0241	11	11	42.8	28.763	20.877	546070000	351480000	194590000
Splicing factor 3A subunit 1	SF3A1	0.98864	0.9759	1.0989	0.89112	13	13	20.3	88.885	31.54	235790000	153290000	82506000
Serine/threonine-protein phosphatase 2A 56 kDa regulatory subunit delta isoform	PPP2R5D	0.988697	0.93328	1.0435	0.98931	6	5	14.1	69.991	9.5238	64890000	38348000	26542000
ATPase ASNA1	ASNA1	0.98962	1.1201	0.95041	0.89835	3	3	9.2	38.792	4.8368	56989000	35144000	21845000
26S proteasome non-ATPase regulatory subunit 13	PSMD13	0.989773	1.057	0.98326	0.92906	17	17	50.8	42.945	74.354	436010000	284520000	151490000
S-methyl-5-thioadenosine phosphorylase	MTAP	0.989793	0.98798	1.0378	0.9436	7	7	27.6	31.236	32.399	183740000	131310000	52430000
Microtubule-associated protein RP/EB family member 1	MAPRE1	0.989807	1.018	1.0342	0.91722	11	11	57.5	29.999	32.714	301200000	206180000	95015000
Serine/threonine-protein kinase 26;Serine/threonine-protein kinase 25	STK26;STK25	0.989997	0.98963	0.99567	0.98469	4	2	13	46.528	13.406	62232000	39597000	22635000
Integrin beta-1	ITGB1	0.990243	0.98039	0.89594	1.0944	5	5	6.4	88.414	10.353	126940000	82071000	44870000
Far upstream element-binding protein 2	KHSRP	0.991247	0.94884	0.9708	1.0541	17	14	34.9	73.114	42.961	629150000	399450000	229710000
Vacuolar protein sorting-associated protein 26A	VPS26A	0.991987	1.0184	1.0333	0.92426	11	11	39.1	38.169	38.532	169220000	111020000	58206000
Alcohol dehydrogenase class-3	ADH5	0.99206	1.0463	0.95162	0.97826	8	8	25.7	39.724	21.926	211860000	145780000	66079000
26S protease regulatory subunit 8	PSMC5	0.992263	0.9974	1.0001	0.97929	9	9	25.6	45.626	36.928	202040000	136380000	65661000
Carnitine O-palmitoyltransferase 1. liver isoform	CPT1A	0.992277	1.0348	0.72683	1.2152	3	3	4.5	88.367	11.115	68504000	45399000	23106000
Heterochromatin protein 1-binding protein 3	HP1BP3	0.992827	1.018	0.94868	1.0118	6	6	10.8	61.206	14.919	178400000	107580000	70819000
Ubiquitin-conjugating enzyme E2 N;Putative ubiquitin-conjugating enzyme E2 N-like	UBE2N;UBE2NL	0.992973	1.0283	0.96578	0.98484	7	7	40.1	17.138	14.003	1308000000	821860000	486140000
Vesicle-associated membrane protein-associated protein B/C	VAPB	0.993013	0.865	0.95064	1.1634	7	6	33.3	27.228	20.915	306090000	188570000	117530000
Dynactin subunit 2	DCTN2	0.993057	1.1976	0.81523	0.96634	7	7	24.9	44.23	13.631	132990000	83129000	49860000
Filamin-B	FLNB	0.993647	1.0254	0.96923	0.98631	79	75	41.2	278.16	323.31	3941400000	2517800000	1423600000
14-3-3 protein sigma	SFN	0.994203	0.96553	0.65138	1.3657	13	9	58.5	27.774	28.856	1341300000	784030000	557260000
Septin-2	SEPT2	0.994527	0.97263	0.97065	1.0403	8	8	29.6	41.487	34.984	232490000	157310000	75184000
Retrotransposon-derived protein PEG10	PEG10	0.994827	0.94302	1.1728	0.86866	9	9	15.1	80.172	41.002	323080000	204850000	118220000
Nesprin-1	SYNE1	0.995075	0.87475	NaN	1.1154	3	3	0.3	1011.1	3.0556	78144000	49502000	28642000
DnaJ homolog subfamily C member 8	DNAJC8	0.995697	0.90659	1.0162	1.0643	5	5	26.9	29.841	8.2643	127190000	66205000	60985000
Chromobox protein homolog 3	CBX3	0.995873	0.79962	1.0579	1.1301	7	7	52.5	20.811	51.357	237520000	144860000	92661000
Adenine phosphoribosyltransferase	APRT	0.995897	1.1432	0.91989	0.9246	5	5	30.6	19.608	49.205	258240000	179360000	78874000
60S ribosomal protein L5	RPL5	0.99591	1.0195	1.0072	0.96103	8	8	28.3	34.362	26.734	1106900000	722650000	384250000
Pre-mRNA-processing-splicing factor 8	PRPF8	0.996063	1.0199	1.0171	0.95119	27	27	12.5	273.6	61.574	465670000	301640000	164040000
Vinculin	VCL	0.99674	1.0227	0.97758	0.98994	46	46	48.5	123.8	213	2971700000	1916900000	1054800000
ATP-dependent 6-phosphofructokinase. platelet type	PFKP	0.997117	1.0688	0.9332	0.98935	17	15	24.9	85.595	55.707	623360000	385410000	237940000
40S ribosomal protein S3	RPS3	0.9974	1.023	1.0326	0.9366	19	19	80.2	26.688	43.69	3290300000	2083500000	1206900000
KH domain-containing. RNA-binding. signal transduction-associated protein 1	KHDRBS1	0.997423	1.0271	1.0289	0.93627	5	5	10.4	48.227	13.685	356750000	217230000	139530000
RuvB-like 1	RUVBL1	0.997727	1.0382	0.93998	1.015	15	15	45.4	50.227	66.767	519450000	342610000	176830000
Ras-related protein Rab-18	RAB18	0.997837	0.9257	0.89151	1.1763	5	5	31.6	22.977	13.63	42400000	21808000	20591000
Nucleoside diphosphate kinase A	NME1	0.99901	1.0071	0.98983	1.0001	10	5	73	17.149	49.959	2110000000	1364700000	745240000
Importin subunit alpha-3	KPNA4	0.999337	1.0594	1.0631	0.87551	5	4	13.4	57.886	14.204	126200000	69681000	56520000
Peptidyl-prolyl cis-trans isomerase-like 1	PPIL1	0.99934	0.87658	0.89344	1.228	3	3	25.3	18.237	5.0279	109760000	69206000	40554000
Protein phosphatase methylesterase 1	PPME1	0.999437	1.0603	0.96742	0.97059	4	4	12.7	42.315	7.3179	70537000	45422000	25115000
Protein LSM14 homolog A	LSM14A	0.999987	1.18	1.1262	0.69376	4	4	12.3	50.529	7.5193	42362000	25527000	16835000
V-type proton ATPase subunit G 1;V-type proton ATPase subunit G 2	ATP6V1G1;ATP6V1G2	0.999997	0.87729	1.0298	1.0929	2	2	22	13.757	6.0533	60102000	37246000	22856000
Glutathione synthetase	GSS	1.0009	0.82178	0.90171	1.2792	9	9	20.3	52.384	16.794	200540000	127540000	72996000
Ubiquitin carboxyl-terminal hydrolase 14	USP14	1.00114	0.99641	1.0897	0.9173	5	5	13.8	56.068	30.652	69814000	42910000	26905000
Dipeptidyl peptidase 9	DPP9	1.00148	NaN	0.98096	1.022	3	3	6.1	98.262	5.8326	19967000	12517000	7450900
TGF-beta-activated kinase 1 and MAP3K7-binding protein 1	TAB1	1.00153	NaN	1.0735	0.92956	2	2	7.1	54.643	3.3307	12693000	7602400	5090200
60S ribosomal protein L35	RPL35	1.0017	0.99928	1.0144	0.99143	5	5	31.7	14.551	11.161	760990000	471040000	289960000
STE20-like serine/threonine-protein kinase	SLK	1.00174	1.0361	0.98826	0.98085	19	18	21.5	142.69	86.034	371990000	241300000	130690000
L-lactate dehydrogenase A chain	LDHA	1.0024	1.1045	0.9021	1.0006	19	18	63	36.688	180.11	7383000000	4644800000	2738200000
N-acetyltransferase 10	NAT10	1.0024	1.0652	0.9961	0.94591	12	12	15	115.73	21.594	159820000	104370000	55453000
Heat shock 70 kDa protein 4	HSPA4	1.00325	1.0482	0.95186	1.0097	22	21	33.2	94.33	132.75	1085900000	682440000	403490000
Catenin alpha-1	CTNNA1	1.00478	1.0994	0.9515	0.96343	17	17	23.7	100.07	65.026	396260000	247680000	148590000
Splicing factor 3B subunit 1	SF3B1	1.0048	1.042	1.0272	0.9452	26	26	26.7	145.83	83.201	610460000	391350000	219110000
Small nuclear ribonucleoprotein Sm D3	SNRPD3	1.00483	1.024	0.93399	1.0565	5	5	53.2	13.916	49.959	455030000	289350000	165680000
Dynamin-1-like protein	DNM1L	1.00513	NaN	1.1401	0.87016	10	10	16.3	81.876	40.21	93119000	56097000	37023000
Leucine-rich repeat-containing protein 16A	LRRC16A	1.00529	1.0234	0.94487	1.0476	7	7	7.2	151.56	16.512	50208000	32045000	18163000
Ubiquitin-conjugating enzyme E2 K	UBE2K	1.00591	1.0469	1.023	0.94783	3	3	19	22.406	26.426	115950000	75040000	40911000
Lupus La protein	SSB	1.00664	1.0155	0.96933	1.0351	8	8	25.5	46.836	28.972	489470000	307540000	181940000
E3 SUMO-protein ligase RanBP2	RANBP2	1.00684	1.0238	0.97042	1.0263	15	9	6.7	358.2	30.706	124010000	86233000	37773000
Ribose-phosphate pyrophosphokinase 2	PRPS2	1.00721	NaN	1.0641	0.95032	7	2	29.6	34.769	12.911	65660000	41004000	24656000
Serrate RNA effector molecule homolog	SRRT	1.00731	1.0521	1.049	0.92083	15	15	22.8	100.67	46.71	442530000	288900000	153630000
Lipopolysaccharide-responsive and beige-like anchor protein	LRBA	1.0075	NaN	1.0569	0.95809	2	2	0.9	319.1	4.1271	17367000	10502000	6864800
40S ribosomal protein S12	RPS12	1.00836	1.0269	1.0736	0.92459	7	7	69.7	14.515	81.713	777380000	530480000	246900000
Cleavage and polyadenylation specificity factor subunit 7	CPSF7	1.00855	NaN	1.0046	1.0125	4	4	9.6	52.049	4.9397	47276000	36089000	11187000
Serine/threonine-protein phosphatase PGAM5. mitochondrial	PGAM5	1.00916	0.98228	1.0052	1.04	13	13	51.2	32.004	24.507	625640000	414800000	210850000
Eukaryotic translation initiation factor 3 subunit G	EIF3G	1.00938	1.1225	0.97356	0.93207	7	7	29.7	35.611	21.89	257380000	162730000	94652000
Dihydrolipoyl dehydrogenase. mitochondrial	DLD	1.00983	1.1096	1.0025	0.9174	6	6	14.3	54.177	39.948	485670000	279180000	206480000
U1 small nuclear ribonucleoprotein A	SNRPA	1.0099	1.0809	0.93891	NaN	4	2	15.6	31.279	6.9494	76655000	33926000	42729000
ATP-dependent RNA helicase SUPV3L1. mitochondrial	SUPV3L1	1.01053	NaN	0.87496	1.1461	5	5	7.6	87.99	7.5905	43585000	32963000	10622000
Small nuclear ribonucleoprotein-associated protein N;Small nuclear ribonucleoprotein-associated proteins B and B	SNRPN;SNRPB	1.01062	0.99482	1.0511	0.98594	6	6	24.2	24.614	8.5197	143850000	93640000	50215000
Methionine adenosyltransferase 2 subunit beta	MAT2B	1.01109	1.0619	1.0218	0.94958	6	6	24.3	37.551	14.52	125670000	75871000	49797000
RuvB-like 2	RUVBL2	1.01121	0.95552	1.003	1.0751	21	21	55.5	51.156	45.825	612810000	384800000	228020000
Ornithine aminotransferase. mitochondrial;Ornithine aminotransferase. hepatic form;Ornithine aminotransferase. renal form	OAT	1.01138	1.0379	0.99614	1.0001	12	12	34.4	48.534	47.739	928100000	616860000	311240000
NADH dehydrogenase [ubiquinone] flavoprotein 2. mitochondrial	NDUFV2	1.01173	0.96424	1.0929	0.97805	3	3	13.7	27.391	5.2268	26817000	17317000	9500400
60S ribosomal protein L11	RPL11	1.01192	1.1348	0.94603	0.95492	6	6	32	20.252	32.481	511720000	373500000	138230000
Myosin-9	MYH9	1.01199	1.0955	0.94078	0.99968	92	86	48.9	226.53	323.31	7688100000	4918300000	2769800000
UV excision repair protein RAD23 homolog B	RAD23B	1.01345	1.054	1.0945	0.89185	7	7	19.8	43.171	39.314	258790000	162920000	95871000
Proteasome-associated protein ECM29 homolog	ECM29	1.01373	NaN	1.0364	0.99106	9	9	7.6	204.29	14.556	47765000	33684000	14082000
Serine/arginine-rich splicing factor 9	SRSF9	1.01402	0.97705	1.0852	0.9798	6	6	24	25.542	12.471	185520000	111660000	73868000
ADP-ribosylation factor 1;ADP-ribosylation factor 3	ARF1;ARF3	1.01403	1.0118	1.0035	1.0268	6	3	42	20.697	21.903	308580000	186090000	122490000
DnaJ homolog subfamily B member 1	DNAJB1	1.01405	1.0354	0.98204	1.0247	10	9	32.9	38.044	30.274	119400000	79726000	39672000
Succinyl-CoA ligase [ADP-forming] subunit beta. mitochondrial	SUCLA2	1.0142	1.0324	0.94869	1.0615	9	9	19.7	50.317	16.214	207080000	131400000	75671000
T-complex protein 1 subunit epsilon	CCT5	1.0149	1.0548	1.0011	0.98881	23	23	44.4	59.67	141.06	2318500000	1458300000	860160000
Elongation factor Ts. mitochondrial	TSFM	1.01586	1.0709	1.0353	0.94137	5	5	23.4	35.39	12.395	116180000	72496000	43685000
40S ribosomal protein S9	RPS9	1.0161	1.0688	1.0483	0.93121	10	10	41.2	22.591	16.165	1065100000	697890000	367260000
Interferon-induced. double-stranded RNA-activated protein kinase	EIF2AK2	1.0164	NaN	1.1464	0.88641	4	4	9.6	62.094	7.4429	15434000	9499900	5934100
AP-2 complex subunit alpha-2	AP2A2	1.01641	NaN	1.1319	0.90092	5	4	6.4	103.96	11.477	60616000	31360000	29256000
Torsin-1A-interacting protein 1	TOR1AIP1	1.01652	1.0049	1.0751	0.96957	7	7	17.8	66.248	30.347	129210000	75472000	53736000
Histidine triad nucleotide-binding protein 1	HINT1	1.01704	1.1065	1.0092	0.93542	4	4	35.7	13.802	5.1192	346310000	214600000	131720000
Ras-related protein Rab-1A	RAB1A	1.01711	0.98724	1.0338	1.0303	12	5	65.4	22.677	37.976	1095200000	711050000	384130000
Tyrosine-protein kinase BAZ1B	BAZ1B	1.01767	NaN	1.188	0.84734	6	6	5	170.9	11.177	27760000	20318000	7442000
Phenylalanine--tRNA ligase alpha subunit	FARSA	1.0188	1.0801	0.9442	1.0321	8	8	18.7	57.563	35.365	173040000	108210000	64826000
Succinate dehydrogenase [ubiquinone] flavoprotein subunit. mitochondrial	SDHA	1.019	1.0236	0.85161	1.1818	8	8	16.9	72.691	19.961	207070000	154770000	52298000
N-alpha-acetyltransferase 10	NAA10	1.01999	1.075	0.96497	NaN	4	4	23	26.458	17.666	48364000	32114000	16250000
RNA-binding protein 25	RBM25	1.02027	1.0724	1.0818	0.9066	5	5	8.5	100.18	11.165	135020000	84728000	50293000
Vacuolar protein sorting-associated protein 35	VPS35	1.02047	0.97577	0.98984	1.0958	17	17	25.5	91.706	43.233	473400000	308950000	164460000
Probable ATP-dependent RNA helicase DDX23	DDX23	1.02117	0.97533	0.95638	1.1318	10	10	14	95.581	19.607	126780000	80339000	46440000
Mimitin. mitochondrial	NDUFAF2	1.02135	1.0179	NaN	1.0248	2	2	16	19.856	3.443	33117000	20584000	12533000
Pseudouridylate synthase 7 homolog	PUS7	1.0215	NaN	1.0698	0.97321	3	3	5	75.035	4.3467	17419000	12315000	5104000
Protein arginine N-methyltransferase 5;Protein arginine N-methyltransferase 5. N-terminally processed	PRMT5	1.02157	1.0202	1.0323	1.0122	11	11	22	72.683	38.667	350870000	221670000	129200000
Histone H1.2;Histone H1.4	HIST1H1C;HIST1H1E	1.02251	1.0482	1.2288	0.79054	10	3	37.6	21.364	33.381	5213800000	3363000000	1850800000
Matrin-3	MATR3	1.02276	1.0546	0.96308	1.0506	14	14	16.8	94.622	28.16	587150000	362790000	224360000
A-kinase anchor protein 1. mitochondrial	AKAP1	1.02278	0.81504	1.1117	1.1416	6	6	9.1	97.34	10.218	79987000	54997000	24990000
Spliceosome RNA helicase DDX39B	DDX39B	1.02361	0.99613	1.0361	1.0386	17	8	44.9	48.991	49.416	1427000000	907370000	519660000
Thioredoxin domain-containing protein 17	TXNDC17	1.0238	1.0905	1.0866	0.89431	4	4	45.5	13.941	59.929	295430000	197160000	98272000
Apoptosis inhibitor 5	API5	1.02398	1.0643	0.97295	1.0347	8	8	22.1	59.004	37.77	206370000	130470000	75902000
U6 snRNA-associated Sm-like protein LSm3	LSM3	1.02414	0.86771	1.0014	1.2033	2	2	32.4	11.845	6.5248	39374000	23281000	16093000
Exportin-1	XPO1	1.0243	1.0319	1.0075	1.0335	16	16	18.2	123.38	38.598	378090000	231460000	146630000
Deoxynucleoside triphosphate triphosphohydrolase SAMHD1	SAMHD1	1.02443	1.021	1.0384	1.0139	7	7	13.1	72.2	15.987	160970000	96372000	64603000
Far upstream element-binding protein 1	FUBP1	1.02472	0.99424	0.93081	1.1491	13	10	20.3	67.56	20.492	266960000	170180000	96783000
Rab GDP dissociation inhibitor beta	GDI2	1.0252	1.1031	0.94969	1.0228	22	16	57.8	50.663	158.42	1586500000	1033700000	552840000
Nuclear RNA export factor 1	NXF1	1.02538	NaN	0.91965	1.1311	5	5	9.2	70.182	12.524	80942000	55941000	25001000
Protein FAM162A	FAM162A	1.02634	0.83493	1.0538	1.1903	3	3	23.4	17.342	13.107	101610000	61911000	39699000
Protein FAM98A	FAM98A	1.02636	0.95957	1.1248	0.99472	2	2	5.6	55.4	11.212	33113000	19501000	13612000
26S proteasome non-ATPase regulatory subunit 1	PSMD1	1.02676	1.0757	0.95558	1.049	6	6	10.6	105.84	14.961	116020000	79356000	36660000
40S ribosomal protein S4. X isoform	RPS4X	1.02736	1.024	1.0596	0.99849	14	14	48.7	29.597	43.127	1856200000	1224100000	632090000
Stress-induced-phosphoprotein 1	STIP1	1.02757	0.99275	0.94606	1.1439	28	28	48.6	62.639	69.955	1593700000	984400000	609310000
Cell division cycle 5-like protein	CDC5L	1.02794	1.0719	1.1604	0.85152	13	13	22.7	92.25	32.359	105550000	72864000	32691000
tRNA (cytosine(34)-C(5))-methyltransferase	NSUN2	1.02842	0.97055	1.0175	1.0972	13	13	25.2	86.47	36.134	214010000	145800000	68212000
Serine/arginine-rich splicing factor 5	SRSF5	1.0286	1.0214	1.0358	NaN	5	4	17.3	31.263	10.423	30639000	20829000	9809500
ATPase family AAA domain-containing protein 3A	ATAD3A	1.02901	1.1291	0.95842	0.9995	14	6	24.1	71.368	29.28	541260000	340810000	200440000
Cytoplasmic dynein 1 heavy chain 1	DYNC1H1	1.02903	1.0903	1.0105	0.98629	83	83	21	532.4	221.13	1610700000	1046800000	563860000
26S protease regulatory subunit 6A	PSMC3	1.02963	1.0477	1.0257	1.0155	8	8	24.6	49.203	19.101	230500000	140200000	90300000
Guanine nucleotide-binding protein G(I)/G(S)/G(T) subunit beta-2	GNB2	1.02965	1.0509	0.96815	1.0699	6	2	20.3	37.331	16.219	518920000	332260000	186660000
Mesencephalic astrocyte-derived neurotrophic factor	MANF	1.0297	NaN	1.0034	1.056	6	6	28.6	20.7	10.854	66079000	47279000	18800000
26S proteasome non-ATPase regulatory subunit 12	PSMD12	1.02994	1.1223	0.97879	0.98874	14	14	32.7	52.904	37.861	307670000	215080000	92595000
Cofilin-1	CFL1	1.0302	1.0433	1.0589	0.98839	16	15	79.5	18.502	323.31	6804900000	4209900000	2595100000
Eukaryotic translation initiation factor 3 subunit D	EIF3D	1.03072	1.1092	1.0521	0.93085	11	11	31.2	63.972	40.323	410520000	263800000	146720000
Villin-1	VIL1	1.03087	1.0985	1.0363	0.95782	12	12	18.5	92.694	23.349	179570000	106010000	73558000
Mitogen-activated protein kinase 1	MAPK1	1.0311	1.0517	1.1087	0.93289	7	7	27.5	41.389	23.292	80242000	51778000	28464000
T-complex protein 1 subunit theta	CCT8	1.03157	1.0219	1.0412	1.0316	33	33	69.5	59.62	107.32	3645900000	2277100000	1368800000
5-3 exoribonuclease 2	XRN2	1.03167	1.0245	1.0296	1.0409	7	7	11.2	108.58	16.668	121550000	78809000	42746000
tRNA pseudouridine synthase A. mitochondrial	PUS1	1.03172	1.0539	0.91327	1.128	7	7	19.7	47.47	14.819	109940000	67714000	42225000
Importin subunit alpha-4	KPNA3	1.0322	NaN	1.0596	1.0048	3	2	6.9	57.81	6.0339	28728000	18787000	9940800
La-related protein 1	LARP1	1.03234	1.2159	0.91777	0.96335	11	11	16	123.51	38.307	143230000	97395000	45839000
40S ribosomal protein S18	RPS18	1.03254	1.0248	1.089	0.98382	8	8	47.4	17.718	23.694	1115900000	728120000	387730000
GTP-binding protein SAR1a	SAR1A	1.03261	1.0751	0.99012	NaN	5	3	27.3	22.367	27.861	38322000	21080000	17241000
Asparagine synthetase [glutamine-hydrolyzing]	ASNS	1.03278	1.1013	1.0058	0.99123	6	6	12.8	64.369	8.9719	135020000	78842000	56176000
40S ribosomal protein S26;Putative 40S ribosomal protein S26-like 1	RPS26;RPS26P11	1.03321	1.0392	1.0722	0.98822	3	3	27	13.015	11.433	842240000	530040000	312190000
Ubiquitin-like modifier-activating enzyme 1	UBA1	1.03423	1.0328	1.0075	1.0624	27	27	36.8	117.85	155.33	1822800000	1148100000	674650000
TBC1 domain family member 15	TBC1D15	1.0345	1.0274	1.1142	0.96191	4	4	6.4	79.49	8.5979	35621000	24519000	11102000
Bifunctional 3-phosphoadenosine 5-phosphosulfate synthase 2;Sulfate adenylyltransferase;Adenylyl-sulfate kinase	PAPSS2	1.03453	1.0246	1.0313	1.0477	10	10	18.1	69.5	20.713	256260000	159920000	96338000
40S ribosomal protein S6	RPS6	1.03495	1.0196	1.1211	0.96415	8	8	29.7	28.68	46.87	1282000000	810450000	471560000
Serpin B6	SERPINB6	1.03511	1.1032	1.0171	0.98504	9	8	31.9	42.621	26.192	204590000	132350000	72235000
Hypoxia up-regulated protein 1	HYOU1	1.0352	1.0214	0.97539	1.1088	25	25	34.9	111.33	109.21	904140000	550850000	353290000
26S proteasome non-ATPase regulatory subunit 4;Putative PIP5K1A and PSMD4-like protein	PSMD4;PIPSL	1.03597	1.0899	1.0053	1.0127	6	6	22.5	40.736	37.226	134730000	86473000	48258000
Actin-related protein 2	ACTR2	1.03604	1.0388	0.96893	1.1004	5	5	16.2	44.76	14.199	113890000	79482000	34407000
Septin-11	SEPT11	1.03664	1.1134	0.94863	1.0479	10	9	29.8	49.398	30.891	190270000	118440000	71836000
ATP-dependent RNA helicase DDX18	DDX18	1.03705	0.92534	1.0161	1.1697	5	5	7.3	75.406	12.474	150900000	99291000	51612000
Pyruvate kinase PKM	PKM	1.0375	1.0528	1.0129	1.0468	45	45	80.8	57.936	323.31	39925000000	24905000000	15020000000
Actin-related protein 2/3 complex subunit 1B	ARPC1B	1.03755	1.1965	1.0293	0.88684	7	6	29.6	40.949	12.993	169150000	111810000	57340000
Nucleophosmin	NPM1	1.03762	0.92983	0.96212	1.2209	15	15	52.4	32.575	231.51	5251600000	3131700000	2119900000
60S ribosomal protein L4	RPL4	1.03789	1.1114	1.0407	0.96156	18	18	41.5	47.697	56.712	1774100000	1110000000	664110000
Calumenin	CALU	1.03833	0.92595	1.1954	0.99363	14	14	53.7	37.106	48.159	287600000	175790000	111820000
AP-2 complex subunit beta	AP2B1	1.03887	1.0666	1.0453	1.0047	13	4	16.8	104.55	36.05	174580000	121880000	52703000
Cytochrome b-c1 complex subunit 7	UQCRB	1.03892	0.9065	0.99517	1.2151	3	3	31.5	13.53	5.4974	85631000	52559000	33072000
Serine/arginine repetitive matrix protein 2	SRRM2	1.03913	0.89758	1.1051	1.1147	13	13	7.2	299.61	29.571	248430000	157730000	90699000
D-3-phosphoglycerate dehydrogenase	PHGDH	1.03918	1.1193	0.93584	1.0624	16	16	34.3	56.65	60.02	1019100000	635420000	383680000
Tropomyosin alpha-3 chain	TPM3	1.04042	0.81504	0.94753	1.3587	10	4	22.5	32.95	8.1811	126580000	68340000	58244000
ATP synthase subunit gamma. mitochondrial	ATP5C1	1.04091	0.88964	1.141	1.0921	5	5	26.2	32.996	31.675	201780000	135850000	65931000
Neutral alpha-glucosidase AB	GANAB	1.04103	1.0665	1.0321	1.0245	24	24	33.3	106.87	145.29	1348800000	866970000	481820000
Signal recognition particle receptor subunit beta	SRPRB	1.0412	1.0026	1.1017	1.0193	5	5	21.8	29.702	9.5651	75050000	46316000	28734000
Protein diaphanous homolog 1	DIAPH1	1.04141	1.1497	1.002	0.97254	16	16	17	141.35	69.539	247390000	149280000	98105000
DNA fragmentation factor subunit alpha	DFFA	1.04161	0.92507	1.2231	0.97667	5	5	21.8	36.521	10.076	60215000	37767000	22448000
Vesicle-associated membrane protein 3;Vesicle-associated membrane protein 2	VAMP3;VAMP2	1.04205	0.6968	NaN	1.3873	2	2	33	11.309	13.926	29315000	19568000	9747000
CCR4-NOT transcription complex subunit 1	CNOT1	1.04274	NaN	1.1581	0.92739	7	7	3.7	266.94	14.459	56538000	35056000	21482000
Eukaryotic translation initiation factor 5	EIF5	1.04283	1.0888	0.95458	1.0851	5	5	15.3	49.222	13.596	174810000	110090000	64715000
60S ribosomal protein L23a	RPL23A	1.04407	1.079	1.048	1.0052	9	9	47.4	17.695	22.359	1113700000	688290000	425370000
Kinesin-like protein KIF2A	KIF2A	1.04439	1.0547	1.1056	0.97287	4	4	5.5	79.954	6.8556	37476000	23963000	13514000
Nucleosome assembly protein 1-like 4	NAP1L4	1.0444	1.0363	1.0455	1.0514	7	6	24.3	42.823	33.788	120510000	72977000	47530000
Lamina-associated polypeptide 2. isoforms beta/gamma;Thymopoietin;Thymopentin	TMPO	1.0452	1.0151	1.1144	1.0061	11	6	37.9	50.67	16.932	234150000	147550000	86603000
Bifunctional purine biosynthesis protein PURH;Phosphoribosylaminoimidazolecarboxamide formyltransferase;IMP cyclohydrolase	ATIC	1.04553	1.0387	1.0796	1.0183	16	16	40.4	64.615	91.781	581470000	359000000	222470000
Ras GTPase-activating-like protein IQGAP1	IQGAP1	1.04566	1.1041	0.98297	1.0499	55	55	41.2	189.25	323.31	2452000000	1533300000	918690000
ATP-dependent RNA helicase DDX19A;ATP-dependent RNA helicase DDX19B	DDX19A;DDX19B	1.04567	1.0288	1.0633	1.0449	10	10	27.8	53.974	48.624	196890000	130360000	66536000
Annexin A5	ANXA5	1.0468	1.012	1.0804	1.048	17	17	63.4	35.936	323.31	3134700000	1934000000	1200700000
Glutamine--tRNA ligase	QARS	1.04688	0.99611	1.1545	0.99004	11	11	19	87.798	89.136	234720000	148640000	86084000
Splicing factor 45	RBM17	1.04737	1.1363	1.0482	0.95761	4	4	12.7	44.961	10.3	33051000	21066000	11985000
Charged multivesicular body protein 4b	CHMP4B	1.04744	0.96122	1.0316	1.1495	5	5	24.6	24.95	24.15	122840000	58349000	64486000
Pre-mRNA-processing factor 19	PRPF19	1.0478	1.003	1.0871	1.0533	8	8	22	55.18	27.957	427960000	289820000	138140000
10 kDa heat shock protein. mitochondrial	HSPE1	1.04783	0.84036	0.98434	1.3188	9	9	69.6	10.932	19.536	2590900000	1548300000	1042600000
60S ribosomal protein L13a	RPL13A	1.04814	1.08	1.0826	0.98183	9	9	41.9	23.577	19.252	1097300000	687190000	410120000
Cell growth-regulating nucleolar protein	LYAR	1.04861	1.1231	0.97084	1.0519	4	4	12.4	43.614	8.967	88865000	53632000	35234000
SWI/SNF-related matrix-associated actin-dependent regulator of chromatin subfamily A member 5	SMARCA5	1.04864	1.0637	1.1399	0.94231	11	11	11.4	121.9	15.587	123520000	84129000	39388000
Non-POU domain-containing octamer-binding protein	NONO	1.04937	1.0763	1.0554	1.0164	16	14	38.6	54.231	68.497	1077100000	681970000	395100000
60S ribosomal protein L7	RPL7	1.05003	1.0944	1.0459	1.0098	13	13	48.4	29.225	81.619	1834100000	1157200000	676940000
Signal recognition particle 14 kDa protein	SRP14	1.05006	0.89139	1.1457	1.1131	2	2	16.2	14.57	33.971	206070000	127840000	78231000
26S proteasome non-ATPase regulatory subunit 8	PSMD8	1.0501	1.0441	1.0191	1.0871	2	2	5.1	39.611	3.5635	107470000	69816000	37656000
RNA-binding protein 39	RBM39	1.05023	1.1111	1.0271	1.0125	7	7	17.4	59.379	27.807	203360000	121040000	82320000
Pre-mRNA-splicing factor ATP-dependent RNA helicase DHX15	DHX15	1.0507	1.0426	1.0503	1.0592	14	13	20.8	90.932	24.559	453170000	294910000	158260000
Dihydropyrimidinase-related protein 2	DPYSL2	1.05169	1.0923	0.99198	1.0708	21	17	53.5	62.293	100.28	1545500000	1043700000	501780000
Basic leucine zipper and W2 domain-containing protein 2	BZW2	1.05171	1.0947	1.0751	0.98534	15	15	35.8	48.162	27.215	382760000	237640000	145120000
Probable ATP-dependent RNA helicase DDX46	DDX46	1.05192	1.1236	1.0949	0.93727	15	15	15	117.36	43.238	197170000	126360000	70816000
40S ribosomal protein S7	RPS7	1.05247	1.0457	1.1119	0.99982	6	6	45.4	22.127	108.43	915680000	564490000	351200000
40S ribosomal protein S19	RPS19	1.05271	1.0604	1.1279	0.96983	10	10	47.6	16.06	25.966	1434300000	902620000	531730000
28 kDa heat- and acid-stable phosphoprotein	PDAP1	1.05285	0.93008	0.98798	1.2405	6	6	33.1	20.63	17.342	151230000	76002000	75232000
CAD protein;Glutamine-dependent carbamoyl-phosphate synthase;Aspartate carbamoyltransferase;Dihydroorotase	CAD	1.05297	1.1144	1.0126	1.0319	11	11	6.2	242.98	24.129	111870000	71850000	40024000
40S ribosomal protein S2	RPS2	1.05297	1.0614	1.0681	1.0294	13	13	46.8	31.324	40.434	1475500000	926170000	549360000
Pre-mRNA-splicing factor SPF27	BCAS2	1.05328	NaN	1.2777	0.82887	4	4	16.9	26.131	5.2747	39984000	26437000	13548000
Acyl-CoA-binding protein	DBI	1.05341	0.70188	0.79624	1.6621	3	3	32.2	10.044	4.5705	93554000	54468000	39085000
Eukaryotic translation initiation factor 3 subunit L	EIF3L	1.05397	1.0141	1.1032	1.0446	17	17	31.2	66.726	89.826	648570000	387290000	261280000
40S ribosomal protein S13	RPS13	1.05407	1.0416	1.0729	1.0477	5	5	29.8	17.222	9.7395	723480000	432290000	291190000
C-terminal-binding protein 2	CTBP2	1.05417	1.0235	1.1076	1.0314	8	4	21.3	48.944	18.547	453790000	301910000	151880000
Tubulin beta chain	TUBB	1.05424	0.88472	1.1095	1.1685	20	4	61.5	49.67	60.173	1357200000	836900000	520350000
DnaJ homolog subfamily A member 2	DNAJA2	1.05494	1.0923	1.0992	0.97333	8	8	24.3	45.745	37.859	307890000	186160000	121720000
BRCA2 and CDKN1A-interacting protein	BCCIP	1.05565	NaN	1.0098	1.1015	4	4	15	35.979	13.404	35051000	21859000	13192000
40S ribosomal protein S3a	RPS3A	1.056	1.0896	1.0488	1.0296	16	16	55.7	29.945	64.843	2505800000	1562100000	943700000
Vacuolar protein sorting-associated protein 29	VPS29	1.05613	1.0258	1.0557	1.0869	3	3	17.6	20.505	35.932	132320000	92453000	39869000
Calpastatin	CAST	1.0563	1.0586	0.991	1.1193	14	14	33.9	76.572	69.188	359150000	229880000	129280000
Mitotic checkpoint protein BUB3	BUB3	1.0564	1.0914	1.06	1.0178	7	7	25.9	37.154	50.745	371190000	247220000	123970000
Barrier-to-autointegration factor;Barrier-to-autointegration factor. N-terminally processed	BANF1	1.05775	0.86753	0.95003	1.3557	2	2	34.8	10.058	6.3338	70638000	41011000	29626000
Signal peptidase complex subunit 2	SPCS2	1.05784	NaN	1.1207	0.99499	4	4	25.2	25.003	8.804	66313000	49690000	16623000
Heat shock protein HSP 90-alpha	HSP90AA1	1.0582	1.0739	1.0562	1.0445	46	29	63	84.659	209.57	7957600000	4780500000	3177200000
60S ribosomal protein L31	RPL31	1.05863	1.0646	1.1108	1.0005	3	3	24.8	14.463	5.9595	540540000	333170000	207370000
60S ribosomal protein L10	RPL10	1.05893	1.091	1.0907	0.99508	6	6	32.7	24.604	66.165	638620000	433540000	205080000
Cytochrome c oxidase subunit 4 isoform 1. mitochondrial	COX4I1	1.05923	0.83899	1.0429	1.2958	4	4	24.9	19.576	9.8791	293570000	173650000	119920000
Ribosome biogenesis protein WDR12	WDR12	1.05962	0.96033	NaN	1.1589	3	3	10.9	47.707	3.2792	26908000	15191000	11716000
40S ribosomal protein S11	RPS11	1.05963	1.1245	1.1233	0.93109	10	10	43.7	18.431	21.596	1072500000	653360000	419140000
Thyroid hormone receptor-associated protein 3	THRAP3	1.0598	0.99718	1.1836	0.99862	9	8	11.5	108.66	22.643	212090000	138010000	74081000
Eukaryotic translation initiation factor 4E	EIF4E	1.06017	1.0089	1.1041	1.0675	4	4	38.2	25.097	24.973	167650000	101010000	66644000
60S ribosomal protein L19	RPL19	1.06073	1.2975	1.0365	0.84818	5	5	23	23.466	25.335	762210000	499180000	263020000
Transcription activator BRG1;Probable global transcription activator SNF2L2	SMARCA4;SMARCA2	1.06172	1.0763	1.1358	0.97305	6	6	5.2	184.64	8.849	51491000	32473000	19019000
60S ribosomal protein L13	RPL13	1.06175	1.1241	1.0705	0.99064	8	8	38.4	24.261	37.271	1374200000	888170000	486020000
Splicing factor 3B subunit 6	SF3B6	1.06193	1.1264	1.0192	1.0402	3	3	32	14.585	8.0944	56979000	39162000	17817000
Obg-like ATPase 1	OLA1	1.06197	1.063	1.0257	1.0972	11	11	33.1	44.743	28.098	397910000	245990000	151920000
THO complex subunit 3	THOC3	1.06225	1.1543	0.97021	NaN	2	2	8.5	38.771	5.6742	15265000	8921900	6343600
60S ribosomal protein L27	RPL27	1.06227	1.0546	1.068	1.0642	5	5	40.4	15.798	28.12	713360000	445460000	267910000
Staphylococcal nuclease domain-containing protein 1	SND1	1.06233	1.0523	1.0796	1.0551	23	23	32.2	102	96.633	840410000	539280000	301130000
Hepatoma-derived growth factor	HDGF	1.06262	0.81406	0.9404	1.4334	8	8	40.8	26.788	16.526	182720000	113620000	69094000
Small nuclear ribonucleoprotein Sm D2	SNRPD2	1.0629	1.023	1.0916	1.0741	8	8	61	13.527	36.808	773710000	471110000	302600000
Thymocyte nuclear protein 1	THYN1	1.0634	0.9544	1.0599	1.1759	3	3	13.8	25.697	2.7255	53419000	31295000	22124000
Histone deacetylase 1	HDAC1	1.06373	1.1285	1.0733	0.9894	7	3	15.6	55.102	23.654	192940000	128230000	64710000
60S ribosomal protein L14	RPL14	1.06495	1.0796	1.1333	0.98194	5	5	22.3	23.432	15.44	610170000	387460000	222710000
Alcohol dehydrogenase [NADP(+)]	AKR1A1	1.06538	0.82019	0.95395	1.422	10	10	35.7	36.573	45.567	269710000	169320000	100380000
ATP-binding cassette sub-family E member 1	ABCE1	1.06553	1.0564	1.1008	1.0394	11	11	22.7	67.314	47.369	290590000	176620000	113980000
Methylosome protein 50	WDR77	1.06563	1.0935	1.0848	1.0186	5	5	30.7	36.724	12.945	98692000	51691000	47001000
Septin-9	SEPT9	1.06583	1.1146	1.0575	1.0254	10	10	22.7	65.401	32.888	201030000	126520000	74507000
Translation initiation factor eIF-2B subunit alpha	EIF2B1	1.06584	1.1385	1.0622	0.99682	8	8	26.9	33.712	17.203	88168000	57957000	30211000
DNA-directed RNA polymerases I. II. and III subunit RPABC3	POLR2H	1.06823	1.0558	1.0909	1.058	4	4	45.3	17.143	22.747	280560000	166910000	113660000
Phosphoserine aminotransferase	PSAT1	1.06837	1.1055	1.0127	1.0869	8	8	27.6	40.422	19.977	242920000	158720000	84201000
60S ribosomal protein L10a	RPL10A	1.06863	1.1486	1.0537	1.0036	12	12	50.7	24.831	39.935	876700000	532090000	344610000
Ribosome-binding protein 1	RRBP1	1.06882	1.0564	0.98127	1.1688	22	22	20.1	152.45	97.113	439000000	278130000	160870000
Guanine nucleotide-binding protein subunit beta-2-like 1;Guanine nucleotide-binding protein subunit beta-2-like 1. N-terminally processed	GNB2L1	1.0689	1.1335	1.0675	1.0057	15	15	53.6	35.076	127.58	1694500000	1122400000	572030000
CTP synthase 1	CTPS1	1.06905	NaN	1.1276	1.0105	7	7	13	66.69	13.868	91308000	54421000	36886000
Plasminogen activator inhibitor 1 RNA-binding protein	SERBP1	1.06958	1.0462	1.2261	0.93644	12	12	35.8	44.965	214.21	1252700000	762200000	490530000
E3 ubiquitin-protein ligase RBX1;E3 ubiquitin-protein ligase RBX1. N-terminally processed	RBX1	1.07028	0.94394	1.1023	1.1646	2	2	24.1	12.274	18.078	90036000	55276000	34760000
Leukocyte elastase inhibitor	SERPINB1	1.07047	1.0255	1.08	1.1059	10	10	35.1	42.741	33.461	466150000	287100000	179050000
Rho GTPase-activating protein 1	ARHGAP1	1.0715	1.0855	1.0574	1.0716	8	8	26.2	50.435	13.334	222210000	128420000	93789000
Protein ERGIC-53	LMAN1	1.07157	1.038	1.0252	1.1515	5	5	12.4	57.548	11.22	127940000	77510000	50434000
Epidermal growth factor receptor kinase substrate 8	EPS8	1.0718	1.0532	1.0019	1.1603	10	10	17.2	91.88	33.362	77108000	53232000	23876000
Lamin-B2	LMNB2	1.07193	1.0932	1.1644	0.95819	20	16	31.1	69.948	49.929	446650000	230120000	216530000
Serine/threonine-protein phosphatase PP1-alpha catalytic subunit	PPP1CA	1.0724	NaN	1.0572	1.0876	10	2	35.8	37.512	4.3489	65511000	39186000	26325000
Eukaryotic translation initiation factor 5B	EIF5B	1.07307	1.1819	0.9561	1.0812	5	5	7.4	138.83	15.698	72085000	47250000	24835000
Eukaryotic translation initiation factor 2 subunit 2	EIF2S2	1.07337	1.089	1.1186	1.0125	12	12	41.4	38.388	41.461	541120000	358220000	182910000
Probable ATP-dependent RNA helicase DDX6	DDX6	1.07353	1.1377	1.0559	1.027	9	9	25.3	54.416	20.17	255210000	162000000	93216000
Transcription elongation factor B polypeptide 2	TCEB2	1.07353	1.0731	1.0636	1.0839	4	4	34.7	13.133	11.988	174920000	112030000	62891000
Pterin-4-alpha-carbinolamine dehydratase	PCBD1	1.07361	0.85994	1.0547	1.3062	2	2	17.3	11.999	4.1318	108680000	64483000	44200000
Translin	TSN	1.07417	0.91642	1.1606	1.1455	11	11	52.6	26.183	50.588	332610000	197190000	135420000
14-3-3 protein zeta/delta	YWHAZ	1.0742	0.95211	1.0326	1.2379	22	15	84.1	27.745	242.74	10256000000	6155100000	4100800000
Y-box-binding protein 3	YBX3	1.07421	1.0485	1.193	0.98114	6	2	22.8	40.089	8.388	69026000	41593000	27434000
Plakophilin-3	PKP3	1.07598	1.4489	0.97242	0.80662	8	8	12.2	87.081	13.703	90925000	58317000	32608000
Nuclear pore complex protein Nup93	NUP93	1.07657	1.0649	1.159	1.0058	14	14	25.6	93.487	51.994	241870000	146760000	95111000
40S ribosomal protein S15	RPS15	1.07671	1.0533	1.2372	0.93964	4	4	49	17.04	28.681	220460000	128690000	91774000
Eukaryotic initiation factor 4A-III;Eukaryotic initiation factor 4A-III. N-terminally processed	EIF4A3	1.07677	1.0958	1.0335	1.101	19	15	43.8	46.871	40.778	568340000	372530000	195810000
Transferrin receptor protein 1;Transferrin receptor protein 1. serum form	TFRC	1.0768	1.1044	1.1206	1.0054	20	20	31.3	84.87	45.054	592220000	393590000	198630000
SUMO-conjugating enzyme UBC9	UBE2I	1.0771	NaN	1.0795	1.0747	4	4	31	18.007	7.1162	143020000	70255000	72767000
Chromodomain-helicase-DNA-binding protein 4	CHD4	1.07743	1.081	1.115	1.0363	12	12	9.5	218	40.072	223640000	140110000	83528000
Poly(U)-binding-splicing factor PUF60	PUF60	1.0776	1.0587	1.1577	1.0164	11	11	25	59.875	36.148	226330000	142980000	83344000
Ras-related protein Rab-35	RAB35	1.0778	NaN	1.0631	1.0925	4	4	18.9	23.025	7.0685	97905000	67592000	30313000
Sorbitol dehydrogenase	SORD	1.07798	1.132	0.84584	1.2561	5	5	16.2	38.324	9.4799	131300000	91431000	39865000
T-complex protein 1 subunit eta	CCT7	1.0782	1.1127	1.0625	1.0594	24	24	50.8	59.366	151.25	2279300000	1448000000	831250000
Heterogeneous nuclear ribonucleoprotein A/B	HNRNPAB	1.07862	1.0575	1.2344	0.94397	6	6	17.2	36.224	110.16	213320000	143820000	69502000
GMP synthase [glutamine-hydrolyzing]	GMPS	1.07867	1.0073	1.1867	1.042	11	11	21.6	76.715	33.097	270470000	167380000	103090000
Transcription elongation factor B polypeptide 1	TCEB1	1.0787	1.0524	1.118	1.0657	4	4	50	12.473	12.905	123770000	94219000	29554000
T-complex protein 1 subunit zeta	CCT6A	1.0796	1.1366	1.037	1.0652	23	18	47.6	58.024	297.93	2769500000	1740900000	1028600000
Calpain small subunit 1	CAPNS1	1.07978	0.94764	1.0764	1.2153	3	3	14.2	28.315	19.042	181630000	108500000	73130000
BUB3-interacting and GLEBS motif-containing protein ZNF207	ZNF207	1.0801	1.0667	1.0935	NaN	2	2	5.2	50.75	12.372	110290000	76763000	33530000
ATP-dependent RNA helicase DDX3X;ATP-dependent RNA helicase DDX3Y	DDX3X;DDX3Y	1.08017	1.1439	1.0383	1.0583	20	19	37.8	73.243	74.921	947220000	575340000	371880000
28S ribosomal protein S22. mitochondrial	MRPS22	1.08027	1.0392	1.0877	1.1139	6	6	15	41.28	12.388	71644000	47277000	24367000
T-complex protein 1 subunit gamma	CCT3	1.0803	1.1409	1.0272	1.0728	31	31	51	60.533	173.21	3327200000	2171800000	1155400000
Platelet-activating factor acetylhydrolase IB subunit gamma	PAFAH1B3	1.08075	1.0547	NaN	1.1068	4	4	24.2	25.734	13.384	60518000	41018000	19500000
FACT complex subunit SSRP1	SSRP1	1.08077	1.0005	1.3573	0.88451	7	7	12	81.074	19.343	86646000	47565000	39081000
Putative RNA-binding protein Luc7-like 2	LUC7L2	1.08126	0.97317	1.1152	1.1554	8	8	23.2	46.513	55.567	323600000	194810000	128780000
Parafibromin	CDC73	1.08143	1.2118	1.0268	1.0057	3	3	6.4	60.576	5.1425	34213000	21069000	13144000
CD44 antigen	CD44	1.08156	0.97379	1.053	1.2179	2	2	3.9	81.537	17.651	101200000	62905000	38300000
GTP-binding nuclear protein Ran	RAN	1.0816	1.1532	1.0029	1.0887	10	10	48.1	24.423	41.191	5444900000	3351900000	2093000000
Eukaryotic translation initiation factor 2 subunit 1	EIF2S1	1.08177	1.1325	1.0703	1.0425	13	13	45.7	36.112	37.887	648790000	386450000	262340000
DNA damage-binding protein 1	DDB1	1.0819	1.1712	1.0101	1.0644	16	16	15	126.97	25.23	191640000	116330000	75313000
Eukaryotic translation initiation factor 3 subunit K	EIF3K	1.08196	1.2369	1.1025	0.90647	5	5	34.9	25.059	13.745	196730000	114340000	82389000
26S protease regulatory subunit 10B	PSMC6	1.0822	1.1731	1.0005	1.073	9	9	31.9	44.172	25.002	205350000	137830000	67518000
60S ribosomal protein L24	RPL24	1.08237	1.1535	1.0961	0.9975	5	5	29.9	17.779	9.5945	347810000	197940000	149880000
40S ribosomal protein S14	RPS14	1.08243	1.0978	1.144	1.0055	4	4	29.1	16.273	18.352	707000000	413850000	293150000
T-complex protein 1 subunit delta	CCT4	1.0825	1.1001	1.0633	1.0841	25	25	52.7	57.924	106.3	2767900000	1747800000	1020000000
Regulator of nonsense transcripts 1	UPF1	1.08307	1.007	1.1394	1.1028	22	22	28.4	124.34	73.927	403730000	251220000	152510000
Rho guanine nucleotide exchange factor 1	ARHGEF1	1.08323	1.1622	1.0743	1.0132	7	7	10.4	102.43	17.226	55105000	36349000	18757000
T-complex protein 1 subunit alpha	TCP1	1.08387	1.1318	1.038	1.0818	22	22	43.9	60.343	157.78	2221500000	1368500000	853030000
Lysine--tRNA ligase	KARS	1.0844	1.0883	1.075	1.0899	21	21	34.3	68.047	72.346	683440000	431030000	252420000
Leucine--tRNA ligase. cytoplasmic	LARS	1.08469	1.2443	0.95596	1.0538	16	16	18.8	134.46	62.259	262410000	184220000	78192000
Signal recognition particle receptor subunit alpha	SRPR	1.08537	0.85354	NaN	1.3172	3	3	4.7	69.81	5.1574	48937000	24388000	24550000
40S ribosomal protein S28	RPS28	1.08543	1.0286	1.2031	1.0246	3	3	46.4	7.8409	14.475	454730000	276810000	177920000
Protein deglycase DJ-1	PARK7	1.08547	0.90321	1.0351	1.3181	10	10	50.3	19.891	45.8	871190000	521540000	349650000
Glycylpeptide N-tetradecanoyltransferase 1	NMT1	1.08663	1.0327	1.049	1.1782	4	4	10.3	56.806	8.3921	53706000	36120000	17586000
Exosome complex component RRP45	EXOSC9	1.08675	NaN	1.1013	1.0722	4	4	12.1	48.948	7.8285	32060000	19808000	12251000
Eukaryotic translation initiation factor 3 subunit M	EIF3M	1.08734	0.97621	1.1759	1.1099	7	7	29.7	42.502	92.73	226560000	134070000	92492000
28S ribosomal protein S27. mitochondrial	MRPS27	1.0874	NaN	1.1384	1.0364	4	4	10.4	47.611	10.647	38069000	26289000	11779000
Cytoskeleton-associated protein 5	CKAP5	1.08748	1.0714	1.2643	0.92674	10	10	7.2	225.49	23.968	103600000	59718000	43886000
Dynein light chain roadblock-type 1;Dynein light chain roadblock-type 2	DYNLRB1;DYNLRB2	1.0893	1.0442	NaN	1.1344	2	2	21.9	10.921	6.259	94569000	58947000	35622000
T-complex protein 1 subunit beta	CCT2	1.08947	1.1036	1.0884	1.0764	29	29	62.6	57.488	260.41	3864700000	2361800000	1503000000
Manganese-transporting ATPase 13A1	ATP13A1	1.08948	0.99647	1.1825	NaN	3	3	3.7	132.95	5.5267	23942000	16369000	7573800
Plakophilin-2	PKP2	1.0895	NaN	1.1169	1.0621	5	5	7.7	97.414	10.73	21726000	13529000	8196600
D-dopachrome decarboxylase;D-dopachrome decarboxylase-like protein	DDT;DDTL	1.08979	1.0616	0.96476	1.243	4	4	33.1	12.712	8.1914	390440000	207280000	183160000
14-3-3 protein beta/alpha;14-3-3 protein beta/alpha. N-terminally processed	YWHAB	1.09021	0.95343	1.1042	1.213	15	8	73.6	28.082	233.23	3005200000	1783200000	1222000000
Serine/threonine-protein kinase N2	PKN2	1.0906	1.2902	0.8664	1.1152	5	5	8.6	112.03	12.285	34985000	19862000	15124000
60S ribosomal protein L18	RPL18	1.09127	1.1216	1.1217	1.0305	4	4	25.5	21.634	13.893	917820000	569870000	347950000
39S ribosomal protein L15. mitochondrial	MRPL15	1.09131	1.2515	0.93111	NaN	4	4	17.9	33.419	5.5826	33024000	22835000	10189000
Extended synaptotagmin-1	ESYT1	1.09143	1.0797	1.1451	1.0495	9	9	10.9	122.85	30.205	105240000	64183000	41060000
Adenosylhomocysteinase	AHCY	1.09163	1.1177	1.1091	1.0481	22	22	46.8	47.716	120.12	2994600000	1897100000	1097500000
60S ribosomal protein L23	RPL23	1.09204	1.1371	1.1496	0.98943	6	6	49.3	14.865	10.429	489990000	294000000	195980000
N-alpha-acetyltransferase 25. NatB auxiliary subunit	NAA25	1.09261	NaN	0.95113	1.2341	8	8	11	112.29	14.29	62965000	40122000	22844000
Pre-mRNA-processing factor 6	PRPF6	1.09297	1.0991	1.1189	1.0609	12	12	15.5	106.92	31.797	199340000	131520000	67817000
60S ribosomal protein L36	RPL36	1.09387	1.1125	1.1185	1.0506	2	2	20	12.254	5.3688	375520000	234960000	140550000
Proliferation-associated protein 2G4	PA2G4	1.0946	1.1201	1.1453	1.0184	16	16	49.7	43.786	78.884	1390800000	859570000	531220000
Bifunctional glutamate/proline--tRNA ligase;Glutamate--tRNA ligase;Proline--tRNA ligase	EPRS	1.09503	1.1481	1.1231	1.0139	18	18	15	170.59	42.006	288720000	178690000	110020000
Myoferlin	MYOF	1.09507	1.1109	1.0823	1.092	49	49	28.5	234.71	128.74	1436300000	931940000	504380000
Hypoxanthine-guanine phosphoribosyltransferase	HPRT1	1.09533	1.0617	1.0858	1.1385	6	6	33.9	24.579	15.688	326400000	199030000	127370000
Translationally-controlled tumor protein	TPT1	1.09544	1.194	1.1572	0.93512	4	4	21.5	19.595	25.009	595150000	369870000	225280000
ATP-binding cassette sub-family F member 1	ABCF1	1.09603	1.086	1.1374	1.0647	9	9	12.2	95.925	17.101	135290000	92149000	43142000
Absent in melanoma 1 protein	AIM1	1.0965	NaN	1.1459	1.0471	4	4	4.1	188.67	8.3301	25898000	16423000	9475500
Ubiquitin-associated protein 2-like	UBAP2L	1.09725	0.93054	1.2915	1.0697	5	5	7.1	114.53	34.561	83112000	49773000	33339000
NSFL1 cofactor p47	NSFL1C	1.09757	0.8624	0.99092	1.4394	5	5	17.8	40.572	11.331	47318000	29096000	18221000
Serine/threonine-protein phosphatase 2A catalytic subunit alpha isoform	PPP2CA	1.09805	0.89784	1.0726	1.3237	7	2	30.4	35.594	29.922	160970000	92799000	68167000
Histone-lysine N-methyltransferase setd3	SETD3	1.09824	NaN	1.3211	0.87537	3	3	5.1	67.256	4.8036	12025000	7121800	4903600
		1.09829	0.83597	0.90259	1.5563	9	7	59.1	16.837	323.31	1699000000	1019700000	679350000
60S ribosomal protein L32	RPL32	1.1004	1.124	1.1358	1.0414	4	4	27.4	15.86	11.599	493820000	310300000	183520000
Polyadenylate-binding protein 1	PABPC1	1.10047	1.134	1.1449	1.0225	16	11	24.2	70.67	48.089	656990000	416840000	240150000
Heat shock cognate 71 kDa protein	HSPA8	1.10053	1.0933	1.1271	1.0812	36	29	66.6	70.897	323.31	17943000000	10835000000	7108000000
Bifunctional arginine demethylase and lysyl-hydroxylase JMJD6	JMJD6	1.10077	1.136	1.1399	1.0264	2	2	7.7	46.461	5.0092	23718000	13786000	9931700
Prostaglandin E synthase 3	PTGES3	1.1012	1.0985	1.19	1.0151	6	6	34.4	18.697	14.941	713650000	369120000	344540000
KRR1 small subunit processome component homolog	KRR1	1.1015	1.212	1.016	1.0765	2	2	6.3	43.664	3.4608	31260000	17762000	13498000
Ras-related protein Rab-6A	RAB6A	1.102	1.018	1.1542	1.1338	7	6	35.1	23.593	17.847	598950000	364890000	234050000
DNA-dependent protein kinase catalytic subunit	PRKDC	1.10227	1.1213	1.103	1.0825	61	61	18.5	469.08	154.25	898840000	557900000	340940000
Tubulin beta-4B chain;Tubulin beta-4A chain	TUBB4B;TUBB4A	1.10283	1.111	1.0929	1.1046	22	3	65.2	49.83	323.31	5701500000	3583700000	2117800000
High mobility group protein B2	HMGB2	1.10346	0.92468	1.1319	1.2538	4	4	21.5	24.033	11.366	269610000	147670000	121940000
40S ribosomal protein S16	RPS16	1.10387	1.0969	1.1848	1.0299	11	11	59.6	16.445	21.378	1041500000	634990000	406560000
Transportin-1	TNPO1	1.10413	1.0806	1.1566	1.0752	13	11	21.8	102.35	44.75	275750000	143200000	132550000
Mitochondrial import receptor subunit TOM40 homolog	TOMM40	1.1042	NaN	1.1115	1.0969	6	6	27.7	37.893	36.06	76523000	45952000	30570000
Proteasome activator complex subunit 1	PSME1	1.10442	0.92565	0.98781	1.3998	11	11	40.6	28.723	30.641	318840000	198300000	120530000
Coatomer subunit epsilon	COPE	1.10484	1.0666	0.97252	1.2754	6	6	29.2	34.482	13.196	66177000	36744000	29432000
Ribosome biogenesis protein BMS1 homolog	BMS1	1.10545	NaN	1.009	1.2019	3	3	3.7	145.81	9.0741	27090000	19935000	7154500
E3 ubiquitin/ISG15 ligase TRIM25	TRIM25	1.1056	1.2877	1.0598	0.9693	6	6	12.7	70.973	17.878	95335000	55604000	39731000
Cytochrome b5	CYB5A	1.10602	0.88157	1.1353	1.3012	4	4	42.5	15.33	17.994	154800000	91466000	63331000
C-1-tetrahydrofolate synthase. cytoplasmic;Methylenetetrahydrofolate dehydrogenase;Methenyltetrahydrofolate cyclohydrolase;Formyltetrahydrofolate synthetase;C-1-tetrahydrofolate synthase. cytoplasmic. N-terminally processed	MTHFD1	1.10613	1.1235	1.1066	1.0883	29	29	36.5	101.56	86.573	1414700000	931240000	483460000
60S ribosomal protein L28	RPL28	1.1068	1.0873	1.2208	1.0123	6	6	34.3	15.747	19.242	1017900000	628680000	389180000
Trifunctional purine biosynthetic protein adenosine-3;Phosphoribosylamine--glycine ligase;Phosphoribosylformylglycinamidine cyclo-ligase;Phosphoribosylglycinamide formyltransferase	GART	1.10787	1.1334	1.0767	1.1135	13	13	15.3	107.77	33.479	184950000	111860000	73091000
Echinoderm microtubule-associated protein-like 4	EML4	1.10829	1.2705	0.98396	1.0704	9	9	10.7	108.91	15.208	114280000	80700000	33583000
Casein kinase II subunit alpha;Casein kinase II subunit alpha 3	CSNK2A1;CSNK2A3	1.10897	1.123	1.1882	1.0157	4	4	12.3	45.143	12.725	55586000	29175000	26411000
Lanosterol 14-alpha demethylase	CYP51A1	1.10977	1.1888	0.96142	1.1791	6	6	16.5	56.805	11.175	73583000	45148000	28435000
60S ribosomal protein L3	RPL3	1.11053	1.1753	1.1547	1.0016	14	14	29.5	46.108	40.172	1533700000	953050000	580630000
ATP synthase subunit delta. mitochondrial	ATP5D	1.11143	1.0567	1.2412	1.0364	2	2	13.7	17.49	6.2491	363770000	217800000	145970000
Flap endonuclease 1	FEN1	1.11183	1.0989	1.2196	1.017	9	9	29.2	42.592	72.407	352160000	208880000	143280000
Histone acetyltransferase type B catalytic subunit	HAT1	1.11187	1.0406	1.2473	1.0477	4	4	13.6	49.512	25.162	98637000	56283000	42353000
60S ribosomal protein L27a	RPL27A	1.11213	1.1452	1.186	1.0052	4	4	27.7	16.561	12.807	836860000	515750000	321110000
Hsp90 co-chaperone Cdc37;Hsp90 co-chaperone Cdc37. N-terminally processed	CDC37	1.11273	1.1351	1.1484	1.0547	8	8	27.5	44.468	23.969	246310000	127480000	118840000
Methionine aminopeptidase 1	METAP1	1.11325	NaN	1.1712	1.0553	3	3	11.7	43.215	5.4598	40413000	25326000	15087000
Acidic leucine-rich nuclear phosphoprotein 32 family member E	ANP32E	1.11348	0.81404	1.2234	1.303	3	3	11.2	30.692	65.759	58647000	33417000	25230000
Lamin-B1	LMNB1	1.1136	1.0372	1.166	1.1376	27	23	50.9	66.408	211.17	1374300000	845270000	529070000
Transcription factor BTF3	BTF3	1.11369	0.95678	1.3081	1.0762	2	2	14.1	22.168	23.378	98129000	56726000	41403000
Serine/threonine-protein phosphatase 4 regulatory subunit 3A	SMEK1	1.114	1.1256	1.1024	NaN	3	3	6.1	95.367	3.9923	24228000	15265000	8962800
Tubulin gamma-1 chain;Tubulin gamma-2 chain	TUBG1;TUBG2	1.11427	1.1186	1.0923	1.1319	6	6	18.8	51.169	14.021	86230000	54784000	31446000
Elongation factor 1-delta	EEF1D	1.11453	1.0159	1.1617	1.166	15	12	61.2	31.121	108.85	1368900000	815730000	553120000
EH domain-containing protein 1	EHD1	1.11463	1.1724	1.0723	1.0992	13	10	26.2	60.626	25.599	150350000	89375000	60972000
Suppressor of G2 allele of SKP1 homolog	SUGT1	1.11524	1.2007	1.1546	0.99041	12	12	37	41.024	43.351	302760000	193170000	109590000
Peroxiredoxin-4	PRDX4	1.11542	0.95905	1.0386	1.3486	7	4	25.5	30.54	7.5397	246620000	166870000	79748000
U5 small nuclear ribonucleoprotein 200 kDa helicase	SNRNP200	1.1159	1.154	1.122	1.0717	28	28	16	244.5	108.41	418230000	274390000	143830000
Serine/threonine-protein phosphatase PP1-gamma catalytic subunit	PPP1CC	1.116	1.0558	1.1761	1.1161	11	3	38.1	36.983	43.963	391780000	237420000	154350000
Leucine-rich repeat flightless-interacting protein 1	LRRFIP1	1.11666	0.88049	1.0409	1.4286	3	3	5.4	89.252	10.504	72788000	40209000	32579000
Golgi-specific brefeldin A-resistance guanine nucleotide exchange factor 1	GBF1	1.11777	NaN	1.3336	0.90193	6	6	4.3	206.44	9.7999	35824000	27110000	8714000
60S ribosomal protein L7a	RPL7A	1.1183	1.2244	1.124	1.0065	16	16	50.4	29.995	63.663	1421300000	912070000	509220000
Peptidyl-prolyl cis-trans isomerase D	PPID	1.11857	1.1449	1.2396	0.97121	5	5	12.2	40.763	6.4782	98540000	59700000	38840000
Nascent polypeptide-associated complex subunit alpha;Nascent polypeptide-associated complex subunit alpha. muscle-specific form	NACA	1.1186	0.9859	1.2068	1.1631	3	3	19.5	23.384	38.518	413740000	229290000	184450000
60S ribosomal protein L12	RPL12	1.1186	1.0931	1.1153	1.1474	9	9	69.1	17.818	112.28	911270000	571670000	339590000
Tight junction protein ZO-1	TJP1	1.1189	1.1833	1.0545	NaN	6	6	4.7	195.46	13.878	41774000	28361000	13413000
Serine/arginine-rich splicing factor 6	SRSF6	1.11913	1.0689	1.1526	1.1359	8	4	22.1	39.586	16.199	529320000	344120000	185200000
60S ribosomal protein L30	RPL30	1.1194	1.1537	1.1303	1.0742	5	5	58.3	12.784	14.8	393030000	251570000	141460000
Nuclear pore complex protein Nup133	NUP133	1.11987	1.1638	1.0052	1.1906	9	9	11.7	128.98	17.092	66507000	43166000	23341000
Mucin-5AC	MUC5AC	1.11997	1.1318	1.1986	1.0295	27	27	10.7	585.56	102.28	799120000	488520000	310590000
L-aminoadipate-semialdehyde dehydrogenase-phosphopantetheinyl transferase	AASDHPPT	1.12027	1.0679	1.2605	1.0324	3	3	12.9	35.776	10.976	88928000	53063000	35865000
Developmentally-regulated GTP-binding protein 1	DRG1	1.12113	1.1443	1.1104	1.1087	11	11	37.9	40.542	33.261	200170000	128240000	71924000
Phosphoribosylformylglycinamidine synthase	PFAS	1.1222	NaN	1.2089	1.0355	3	3	4.1	144.73	8.0075	34250000	20798000	13452000
Prefoldin subunit 6	PFDN6	1.12227	0.94952	1.1146	1.3027	3	3	27.1	14.582	9.6866	42328000	25856000	16473000
Spermidine synthase	SRM	1.12265	NaN	1.1382	1.1071	6	6	27.8	33.824	13.574	97165000	62664000	34500000
Lamina-associated polypeptide 2. isoform alpha;Thymopoietin;Thymopentin	TMPO	1.12323	1.048	1.2805	1.0412	13	8	29.8	75.491	101.19	509090000	301830000	207260000
Serine/threonine-protein phosphatase 6 regulatory subunit 3	PPP6R3	1.12325	1.0358	NaN	1.2107	4	4	6.2	97.668	15.072	35327000	19579000	15749000
RNA-binding protein 14	RBM14	1.1239	1.1131	1.109	1.1496	7	7	10.6	69.491	12.62	162420000	111450000	50971000
Cytochrome c oxidase subunit 5A. mitochondrial	COX5A	1.12395	0.80505	1.0874	1.4794	4	4	41.3	16.762	32.66	189210000	112170000	77037000
SAP domain-containing ribonucleoprotein	SARNP	1.12443	1.0903	1.1218	1.1612	5	5	27.1	23.671	70.39	254140000	171260000	82879000
NEDD8-conjugating enzyme Ubc12	UBE2M	1.125	NaN	1.2131	1.0369	4	4	25.1	20.9	16.428	100360000	56947000	43415000
UBX domain-containing protein 1	UBXN1	1.1254	NaN	1.218	1.0328	4	4	25.6	33.325	53.82	71033000	43394000	27639000
Heat shock protein HSP 90-beta	HSP90AB1	1.12593	1.126	1.1622	1.0896	53	31	73.2	83.263	323.31	34019000000	20416000000	13603000000
40S ribosomal protein S8	RPS8	1.12637	1.1495	1.1886	1.041	8	8	39.9	24.205	38.205	1364100000	846490000	517600000
ATP-dependent Clp protease ATP-binding subunit clpX-like. mitochondrial	CLPX	1.12678	1.3235	1.0665	0.99033	9	9	16.6	69.223	19.902	99982000	64476000	35506000
Multifunctional protein ADE2;Phosphoribosylaminoimidazole-succinocarboxamide synthase;Phosphoribosylaminoimidazole carboxylase	PAICS	1.12743	1.1527	1.1081	1.1215	17	17	46.4	47.079	121.69	1126300000	681420000	444840000
Catenin delta-1	CTNND1	1.12757	1.2145	1.115	1.0532	11	11	16.9	108.17	20.369	238250000	142260000	95993000
S-phase kinase-associated protein 1	SKP1	1.12762	0.96225	1.1701	1.2505	5	5	38	18.658	14.5	65138000	43047000	22091000
Enhancer of mRNA-decapping protein 4	EDC4	1.12937	1.132	1.166	1.0901	9	9	9.4	151.66	20.003	75543000	51455000	24087000
Programmed cell death protein 4	PDCD4	1.1297	1.1788	NaN	1.0806	6	6	18.3	51.735	12.291	43831000	28284000	15547000
RNA-binding protein 12	RBM12	1.12974	0.64403	1.7086	1.0366	5	5	6.5	97.394	8.6008	61086000	26926000	34160000
RNA-binding protein 4;RNA-binding protein 4B	RBM4;RBM4B	1.1299	1.0674	0.9778	1.3445	6	6	22.3	40.313	24.452	71142000	51486000	19656000
Complement component 1 Q subcomponent-binding protein. mitochondrial	C1QBP	1.13043	0.87149	1.0582	1.4616	9	9	53.5	31.362	122.27	1158800000	660990000	497760000
Ubiquitin-conjugating enzyme E2 T	UBE2T	1.13062	1.0253	1.5229	0.84366	3	3	15.2	22.521	4.3879	52177000	28909000	23268000
Tropomyosin alpha-4 chain	TPM4	1.13068	0.91673	1.1053	1.37	15	6	38.7	28.521	37.945	739200000	415140000	324060000
Emerin	EMD	1.13091	0.91443	1.3474	NaN	4	4	17.7	28.994	9.0087	90800000	48266000	42534000
PDZ and LIM domain protein 1	PDLIM1	1.1315	1.1045	1.1984	1.0916	8	8	31.3	36.071	18.384	370010000	88760000	281250000
Midasin	MDN1	1.13155	NaN	1.2526	1.0105	6	6	1.5	632.81	9.5903	37240000	23005000	14235000
Structural maintenance of chromosomes protein 3	SMC3	1.13197	1.0935	1.1853	1.1171	22	22	20.3	141.54	60.533	354020000	227760000	126260000
Reticulocalbin-2	RCN2	1.13198	0.91055	1.1379	1.3475	7	7	26.2	36.876	27.53	127140000	70406000	56729000
Lysosomal protective protein;Lysosomal protective protein 32 kDa chain;Lysosomal protective protein 20 kDa chain	CTSA	1.13217	0.80816	0.76096	1.8274	3	3	8.3	54.465	11.393	47687000	33333000	14354000
26S proteasome non-ATPase regulatory subunit 9	PSMD9	1.13228	0.97517	NaN	1.2894	4	4	21.1	24.682	8.0329	107720000	57183000	50536000
Nucleosome assembly protein 1-like 1	NAP1L1	1.13256	0.96747	1.1975	1.2327	9	8	37.3	45.374	62.253	666690000	380420000	286270000
Cleavage stimulation factor subunit 2	CSTF2	1.13264	1.0434	1.3554	0.99913	5	5	13.2	60.959	6.5345	43503000	24327000	19176000
60S ribosomal protein L37a	RPL37A	1.13277	1.1874	1.2179	0.99302	4	4	26.1	10.275	7.1465	451880000	293540000	158350000
Pleckstrin-2	PLEK2	1.13355	1.1852	1.0819	NaN	4	4	15.6	39.97	5.2434	30740000	21235000	9504700
Protein S100-A6	S100A6	1.13476	0.89329	1.1104	1.4006	12	12	94.4	10.18	223.14	16710000000	9387900000	7321900000
CD9 antigen	CD9	1.1351	1.0236	0.8562	1.5255	2	2	7.5	25.416	3.4755	39974000	25741000	14233000
ATP-dependent RNA helicase DDX42	DDX42	1.13585	NaN	1.189	1.0827	6	6	8	102.97	12.192	72335000	49867000	22468000
Eukaryotic translation initiation factor 3 subunit B	EIF3B	1.13647	1.1391	1.1656	1.1047	20	20	38.9	92.48	104.1	794650000	461680000	332980000
14-3-3 protein eta	YWHAH	1.13685	0.99276	1.1101	1.3077	10	6	43.1	28.218	32.077	331000000	191320000	139680000
Elongation factor 1-gamma	EEF1G	1.1372	1.1587	1.1504	1.1025	27	27	70.7	50.118	223.88	5110000000	3069800000	2040200000
Eukaryotic translation initiation factor 3 subunit C;Eukaryotic translation initiation factor 3 subunit C-like protein	EIF3C;EIF3CL	1.1373	1.1538	1.13	1.1281	13	13	14	105.34	40.161	660990000	409930000	251060000
Eukaryotic translation initiation factor 3 subunit I	EIF3I	1.13783	1.2117	1.09	1.1118	11	11	44.3	36.501	77.75	686100000	417850000	268250000
Catenin beta-1	CTNNB1	1.13825	0.79386	1.3284	1.2925	9	6	17.4	85.496	18.063	145530000	87862000	57670000
Mitochondrial fission 1 protein	FIS1	1.1383	NaN	1.0373	1.2393	3	3	26.3	16.937	15.995	36733000	21860000	14873000
Kinesin-1 heavy chain	KIF5B	1.1385	1.1861	1.1475	1.0819	23	23	31.6	109.68	64.854	494290000	316510000	177780000
60S ribosomal protein L22-like 1	RPL22L1	1.13954	1.1622	1.2816	0.97482	4	4	45.1	14.606	12.751	434600000	241370000	193220000
Methylcrotonoyl-CoA carboxylase beta chain. mitochondrial	MCCC2	1.13991	1.3928	0.96692	1.06	6	6	14.4	61.332	12.516	192990000	114640000	78357000
Calcium homeostasis endoplasmic reticulum protein	CHERP	1.14004	1.2263	1.2089	0.98492	6	6	8	103.7	18.007	86627000	42974000	43653000
EF-hand domain-containing protein D2	EFHD2	1.1412	1.0528	1.2296	NaN	4	4	20.8	26.697	7.2633	40871000	29755000	11116000
Prolyl 3-hydroxylase OGFOD1	OGFOD1	1.1415	NaN	1.1406	1.1424	3	3	8.9	63.245	5.8226	22181000	13947000	8233300
Eukaryotic peptide chain release factor subunit 1	ETF1	1.1415	1.1192	1.1887	1.1166	10	10	24	49.03	36.742	289740000	175610000	114130000
Translational activator GCN1	GCN1L1	1.142	1.1762	1.1423	1.1075	43	43	20.6	292.75	105.96	813050000	492490000	320570000
Protein arginine N-methyltransferase 1	PRMT1	1.14203	1.1905	1.0966	1.139	12	12	36.1	42.461	31.341	380230000	229410000	150810000
Metastasis-associated protein MTA2	MTA2	1.1431	1.1268	1.3861	0.9164	5	5	9.7	75.022	10.18	61294000	41216000	20078000
Core-binding factor subunit beta	CBFB	1.1431	1.1353	1.2474	1.0466	2	2	12.6	21.508	14.763	43854000	24620000	19234000
Nuclear pore complex protein Nup98-Nup96;Nuclear pore complex protein Nup98;Nuclear pore complex protein Nup96	NUP98	1.14355	NaN	1.3117	0.97541	6	6	4.4	197.58	10.472	39516000	20939000	18577000
Phosphatidylethanolamine-binding protein 1;Hippocampal cholinergic neurostimulating peptide	PEBP1	1.14422	0.81165	1.0246	1.5964	9	9	71.7	21.057	77.944	1316900000	749550000	567360000
Proteasomal ubiquitin receptor ADRM1	ADRM1	1.145	1.1824	1.2316	1.021	4	4	10.6	42.153	12.008	52011000	31216000	20795000
Nuclear mitotic apparatus protein 1	NUMA1	1.14537	1.2114	1.1198	1.1049	19	19	12.5	238.26	62.239	272490000	175340000	97159000
Paxillin	PXN	1.1468	NaN	1.293	1.0006	2	2	5.1	64.505	1.7298	39905000	24425000	15480000
BAG family molecular chaperone regulator 2	BAG2	1.147	1.1252	1.2185	1.0973	5	5	28	23.772	13.23	121470000	72147000	49322000
Ribose-phosphate pyrophosphokinase 1	PRPS1	1.14753	1.1436	1.1764	1.1226	8	3	33.6	34.834	15.716	248500000	155600000	92899000
Monofunctional C1-tetrahydrofolate synthase. mitochondrial	MTHFD1L	1.1477	1.0822	1.2852	1.0757	6	6	6.6	105.79	9.2865	54733000	33826000	20907000
Adenylosuccinate synthetase isozyme 2	ADSS	1.14787	1.097	1.2807	1.0659	7	7	24.1	50.097	23.535	124890000	76349000	48541000
Aspartyl aminopeptidase	DNPEP	1.14836	NaN	0.91132	1.3854	3	3	7.4	52.428	5.3318	33948000	16982000	16966000
S-adenosylmethionine synthase isoform type-2	MAT2A	1.14927	1.0957	1.2308	1.1213	13	13	35.9	43.66	40.865	630100000	358130000	271980000
Hsc70-interacting protein;Putative protein FAM10A5;Putative protein FAM10A4	ST13;ST13P5;ST13P4	1.14987	0.96561	1.1083	1.3757	6	6	18.4	41.331	18.271	321730000	181200000	140530000
60S ribosomal protein L8	RPL8	1.1499	1.2276	1.196	1.0261	7	7	24.9	28.024	19.014	1066200000	650020000	416190000
Eukaryotic translation initiation factor 3 subunit A	EIF3A	1.1503	1.1549	1.2001	1.0959	28	28	21.9	166.57	89.065	933080000	573540000	359550000
SWI/SNF complex subunit SMARCC2	SMARCC2	1.15045	NaN	1.1614	1.1395	5	3	7.2	132.88	14.73	34121000	23300000	10822000
40S ribosomal protein S10;Putative 40S ribosomal protein S10-like	RPS10;RPS10P5	1.15119	1.2156	1.2674	0.97057	10	9	57.6	18.898	35.134	916010000	585960000	330050000
Protein S100-A13	S100A13	1.15319	0.87819	NaN	1.4282	4	4	58.2	11.471	9.2983	52314000	30765000	21550000
Tubulin--tyrosine ligase-like protein 12	TTLL12	1.15343	1.2129	1.1818	1.0656	6	6	10.9	74.403	14.416	143500000	92419000	51079000
Splicing factor 3B subunit 3	SF3B3	1.1537	1.0774	1.2631	1.1206	20	20	19.6	135.58	52.339	602730000	360040000	242690000
Histone-binding protein RBBP4	RBBP4	1.15397	1.0127	1.2532	1.196	8	4	21.4	47.655	30.492	443600000	270010000	173590000
ATP synthase subunit d. mitochondrial	ATP5H	1.15422	0.97647	1.0513	1.4349	6	6	35.4	18.491	7.1181	292740000	167690000	125050000
Vasodilator-stimulated phosphoprotein	VASP	1.15505	NaN	1.1513	1.1588	2	2	5.3	39.829	2.9693	83198000	48196000	35002000
YTH domain-containing family protein 2	YTHDF2	1.1551	NaN	1.255	1.0552	4	3	7.8	62.333	6.0412	57970000	34923000	23047000
COP9 signalosome complex subunit 1	GPS1	1.15522	1.3879	NaN	0.92254	5	5	14.1	55.536	10.251	71630000	42505000	29126000
CAAX prenyl protease 1 homolog	ZMPSTE24	1.15525	0.99734	1.5414	0.927	9	9	28.8	54.812	21.034	134620000	82800000	51819000
AP-3 complex subunit mu-1	AP3M1	1.15565	NaN	1.0971	1.2142	5	5	15.6	46.939	7.9688	23380000	14039000	9340600
Importin-9	IPO9	1.15605	NaN	1.1232	1.1889	2	2	3.3	115.96	3.5591	24144000	13934000	10210000
Eukaryotic translation initiation factor 4 gamma 1	EIF4G1	1.1571	1.1439	1.2296	1.0978	20	20	14.2	175.49	59.408	592720000	356850000	235870000
MARCKS-related protein	MARCKSL1	1.15713	0.87756	1.4367	NaN	2	2	14.4	19.529	17.379	151810000	79738000	72070000
Cytochrome c	CYCS	1.15734	0.93073	1.0355	1.5058	4	4	47.6	11.749	6.5198	229810000	132440000	97375000
Serine-threonine kinase receptor-associated protein	STRAP	1.15923	1.114	1.1393	1.2244	10	10	46.9	38.438	74.369	417670000	258460000	159210000
40S ribosomal protein S24	RPS24	1.1602	1.1982	1.2299	1.0525	3	3	25.6	15.423	6.1977	114160000	68161000	45996000
Tubulin beta-8 chain	TUBB8	1.161	1.2654	1.0566	NaN	9	2	24.3	49.775	4.7592	28724000	14544000	14179000
Kinesin light chain 2	KLC2	1.16227	1.1099	1.2471	1.1298	6	4	10.9	68.934	6.632	31759000	18753000	13006000
Eukaryotic initiation factor 4A-I	EIF4A1	1.16287	1.1809	1.1936	1.1141	20	9	47.5	46.153	54.15	3058800000	1861500000	1197300000
Band 4.1-like protein 2	EPB41L2	1.16357	1.1594	1.2547	1.0766	21	21	27.5	112.59	84.315	751030000	444730000	306300000
Basic leucine zipper and W2 domain-containing protein 1	BZW1	1.16357	1.3198	1.0861	1.0848	6	6	13.8	48.043	7.7844	125000000	65728000	59270000
60S ribosomal protein L35a	RPL35A	1.16361	1.2192	1.2729	0.99872	6	6	44.5	12.538	8.3651	645580000	390960000	254630000
Survival of motor neuron-related-splicing factor 30	SMNDC1	1.16375	0.8628	1.4647	NaN	3	3	20.6	26.711	8.0898	27221000	19052000	8168500
Transforming protein RhoA;Rho-related GTP-binding protein RhoC	RHOA;RHOC	1.16457	1.1232	1.0498	1.3207	6	6	31.1	21.768	39.608	294990000	185450000	109540000
Protein phosphatase 1G	PPM1G	1.16517	1.1086	1.2959	1.091	8	8	23.3	59.271	31.938	248940000	137140000	111800000
Proteasome assembly chaperone 1	PSMG1	1.1652	1.1417	1.195	1.1589	2	2	6.9	32.854	3.956	38441000	23898000	14543000
116 kDa U5 small nuclear ribonucleoprotein component	EFTUD2	1.16587	1.0988	1.1762	1.2226	13	12	20.1	109.43	48.681	194490000	121110000	73373000
Signal recognition particle 9 kDa protein	SRP9	1.168	1.207	1.1761	1.1209	4	4	45.3	10.112	9.8756	128560000	78320000	50240000
Importin subunit beta-1	KPNB1	1.16837	1.1077	1.1921	1.2053	18	18	26.4	97.169	58.683	636750000	366320000	270440000
60S ribosomal protein L15	RPL15	1.1684	1.2019	1.2443	1.059	9	9	35.8	24.146	16.746	648660000	496330000	152330000
Casein kinase II subunit beta	CSNK2B	1.1686	1.2466	1.0969	1.1623	3	3	16.3	24.942	15.554	89868000	52926000	36941000
Heat shock 70 kDa protein 4L	HSPA4L	1.169	1.2313	1.1474	1.1283	10	9	17.3	94.511	31.799	142540000	94678000	47863000
Eukaryotic translation initiation factor 3 subunit E	EIF3E	1.1691	1.1638	1.2061	1.1374	15	15	34.2	52.22	31.173	434380000	275980000	158400000
Ubiquitin carboxyl-terminal hydrolase 10	USP10	1.1703	1.1878	1.1746	1.1485	7	7	14.9	87.133	9.2837	59816000	35290000	24526000
Eukaryotic translation initiation factor 1A. X-chromosomal;Eukaryotic translation initiation factor 1A. Y-chromosomal	EIF1AX;EIF1AY	1.1706	1.1444	1.2451	1.1223	4	4	25	16.46	6.2593	230930000	126750000	104180000
Heterogeneous nuclear ribonucleoprotein D-like	HNRNPDL	1.17091	0.82582	1.516	NaN	6	5	13.1	46.437	13.951	152170000	96188000	55980000
Protein CDV3 homolog	CDV3	1.17097	1.0526	1.4655	0.99481	4	4	20.5	27.335	5.122	54184000	35461000	18724000
Nuclear pore complex protein Nup205	NUP205	1.1721	1.3455	1.1245	1.0463	8	8	5	227.92	17.938	141610000	88189000	53418000
UDP-glucose:glycoprotein glucosyltransferase 1	UGGT1	1.1732	NaN	1.1667	1.1797	11	11	9.7	177.19	21.267	92315000	60082000	32233000
Fatty acid desaturase 2	FADS2	1.17327	NaN	1.4257	0.92084	3	3	9	52.259	7.0201	40120000	24722000	15398000
Protein-L-isoaspartate(D-aspartate) O-methyltransferase	PCMT1	1.17398	0.86675	1.1012	1.554	4	4	22	24.636	7.1488	83438000	48870000	34568000
Tubulin-specific chaperone A	TBCA	1.17443	0.97639	1.004	1.5429	8	8	61.1	12.855	22.344	311160000	165020000	146150000
High mobility group protein B1;Putative high mobility group protein B1-like 1	HMGB1;HMGB1P1	1.17482	0.96606	1.1195	1.4389	11	11	41.9	24.893	28.71	1515500000	876470000	639040000
60S ribosomal protein L6	RPL6	1.1763	1.1966	1.2637	1.0686	13	13	38.2	32.728	39.735	1686200000	1036200000	649980000
Ran-specific GTPase-activating protein	RANBP1	1.1777	1.147	1.2215	1.1646	6	6	47.3	23.31	31.405	496490000	227160000	269340000
Talin-1	TLN1	1.17793	1.1595	1.0885	1.2858	24	24	12.8	269.76	42.908	234880000	123700000	111180000
STE20/SPS1-related proline-alanine-rich protein kinase	STK39	1.1786	1.0511	1.3883	1.0964	5	4	15	59.473	10.208	64374000	39678000	24696000
5-nucleotidase domain-containing protein 1	NT5DC1	1.17877	1.2101	1.2552	1.071	6	6	23.5	51.844	14.171	54142000	28498000	25644000
Nucleolin	NCL	1.17975	0.93866	1.1478	1.4528	30	30	32	76.613	127.96	3524000000	1908400000	1615600000
Eukaryotic translation initiation factor 3 subunit J	EIF3J	1.18033	1.0423	1.0227	1.476	9	9	38.8	29.062	29.912	269150000	151790000	117360000
Ras-related protein Rab-21	RAB21	1.1807	1.0703	1.3858	1.086	7	7	42.7	24.347	17.184	176790000	82270000	94521000
Nuclease-sensitive element-binding protein 1	YBX1	1.1817	1.1255	1.3427	1.0769	13	9	64.8	35.924	303.12	1114600000	649570000	465020000
PDZ and LIM domain protein 5	PDLIM5	1.18225	0.99505	1.3383	1.2134	3	3	7	63.944	5.1111	38919000	21493000	17426000
Eukaryotic translation initiation factor 3 subunit F	EIF3F	1.18247	1.0658	1.3155	1.1661	6	6	23	37.563	15.879	252020000	151980000	100040000
Acidic leucine-rich nuclear phosphoprotein 32 family member B	ANP32B	1.18267	1.0308	1.2085	1.3087	6	4	26.7	28.787	6.0606	256890000	149680000	107210000
Hexokinase-2	HK2	1.18403	1.0352	1.3003	1.2166	13	12	19.1	102.38	39.433	202100000	100170000	101930000
U4/U6 small nuclear ribonucleoprotein Prp4	PRPF4	1.18425	1.1474	1.2211	NaN	4	4	10.7	58.449	8.3286	30750000	20382000	10368000
Serine/arginine-rich splicing factor 1	SRSF1	1.18498	0.90654	1.1127	1.5357	10	10	37.9	27.744	18.227	549690000	300080000	249610000
Apoptotic chromatin condensation inducer in the nucleus	ACIN1	1.18669	NaN	1.4398	0.93357	3	3	3.8	151.86	4.8406	27610000	17097000	10513000
Replication factor C subunit 4	RFC4	1.18695	NaN	1.2735	1.1004	3	3	8.8	39.681	3.9237	23091000	12277000	10815000
60S ribosomal protein L34	RPL34	1.1875	1.2518	1.242	1.0687	5	5	35.9	13.293	8.3619	599540000	360940000	238600000
14-3-3 protein theta	YWHAQ	1.18774	0.97211	1.1358	1.4553	15	10	62.9	27.764	269.75	927070000	545110000	381960000
Malectin	MLEC	1.18973	0.8856	1.217	1.4666	7	7	29.8	32.233	25.693	342310000	193160000	149150000
AP-1 complex subunit gamma-1	AP1G1	1.19057	1.1747	1.2575	1.1395	6	6	7.7	91.35	16.003	173240000	110780000	62459000
DnaJ homolog subfamily A member 1	DNAJA1	1.19463	1.1513	1.3187	1.1139	7	7	28.7	44.868	31.663	225760000	133580000	92176000
Uridine 5-monophosphate synthase;Orotate phosphoribosyltransferase;Orotidine 5-phosphate decarboxylase	UMPS	1.19543	1.1634	1.2623	1.1606	6	6	11.9	52.221	7.564	65823000	43156000	22666000
Small glutamine-rich tetratricopeptide repeat-containing protein alpha	SGTA	1.19563	0.8248	1.209	1.5531	2	2	8	34.063	6.3356	63450000	35297000	28153000
DNA-directed RNA polymerases I and III subunit RPAC1	POLR1C	1.19857	1.3233	1.1608	1.1116	4	4	15.3	39.249	15.538	43993000	28363000	15630000
Eukaryotic translation initiation factor 5A-1;Eukaryotic translation initiation factor 5A-1-like	EIF5A;EIF5AL1	1.19877	1.0712	1.2496	1.2755	13	13	89.6	16.832	57.342	850800000	491760000	359040000
Early endosome antigen 1	EEA1	1.19985	1.3464	1.3295	0.92366	4	4	3.2	162.46	6.6734	31836000	20169000	11668000
14-3-3 protein epsilon	YWHAE	1.20043	0.95139	1.1244	1.5255	18	15	67.1	29.174	139.93	2637400000	1486700000	1150700000
40S ribosomal protein S23	RPS23	1.20203	1.0479	1.3941	1.1641	5	5	47.6	15.807	11.204	383880000	229590000	154300000
Hsp70-binding protein 1	HSPBP1	1.2025	1.5675	1.1692	0.87079	5	5	12.2	39.474	11.323	56692000	37552000	19139000
Protein SET;Protein SETSIP	SET;SETSIP	1.20283	0.88219	1.1546	1.5717	8	8	35.2	33.488	128.88	1525900000	840930000	684980000
Cell division control protein 42 homolog	CDC42	1.20321	0.97262	1.0546	1.5824	4	4	26.7	21.258	20.56	390520000	206610000	183910000
SRSF protein kinase 1	SRPK1	1.2062	1.0586	1.3991	1.1609	6	6	11	74.324	22.301	77431000	53946000	23485000
Bystin	BYSL	1.2063	1.123	1.2896	NaN	4	4	11.4	49.601	7.3943	41501000	31773000	9728600
Eukaryotic peptide chain release factor GTP-binding subunit ERF3A	GSPT1	1.20647	1.173	1.2804	1.166	6	6	18.4	55.755	21.076	193180000	104370000	88810000
Acidic leucine-rich nuclear phosphoprotein 32 family member A	ANP32A	1.20843	0.96448	1.2062	1.4546	10	8	39.4	28.585	42.47	761070000	449030000	312040000
Ubiquitin carboxyl-terminal hydrolase isozyme L5	UCHL5	1.21015	1.1678	NaN	1.2525	4	4	17.3	37.606	7.5954	32480000	17305000	15175000
Programmed cell death protein 5	PDCD5	1.21025	0.97355	1.2138	1.4434	5	5	45.6	14.285	39.403	128230000	77660000	50573000
Myosin regulatory light chain 12A;Myosin regulatory light chain 12B;Myosin regulatory light polypeptide 9	MYL12A;MYL12B;MYL9	1.21265	0.91996	1.1832	1.5348	6	6	41.5	19.794	22.783	287700000	161970000	125730000
Sister chromatid cohesion protein PDS5 homolog A	PDS5A	1.21629	NaN	1.4927	0.93988	10	10	11.4	150.83	19.464	50171000	31460000	18711000
Transgelin-2	TAGLN2	1.21687	1.191	1.3052	1.1544	12	12	61.8	22.391	28.272	810670000	448540000	362130000
Importin-5	IPO5	1.21727	1.2503	1.1952	1.2063	15	15	22	123.63	69.576	291520000	175140000	116390000
Exportin-2	CSE1L	1.21777	1.2748	1.2038	1.1747	30	30	45.1	110.42	247.35	1127700000	660240000	467500000
Casein kinase II subunit alpha	CSNK2A2	1.21895	NaN	1.3821	1.0558	4	4	13.1	41.213	4.5463	32066000	19161000	12905000
FACT complex subunit SPT16	SUPT16H	1.2214	1.0498	1.5953	1.0191	7	7	8.1	119.91	13.452	76160000	43194000	32966000
Nucleolar and coiled-body phosphoprotein 1	NOLC1	1.22257	1.1971	1.3978	1.0728	15	15	21.6	73.602	38.701	1176800000	752650000	424130000
Activator of 90 kDa heat shock protein ATPase homolog 1	AHSA1	1.22303	1.2783	1.1881	1.2027	9	9	31.1	38.274	23.018	396530000	272640000	123880000
RRP12-like protein	RRP12	1.22313	1.2164	1.4214	1.0316	5	5	4.6	143.7	10.532	82135000	52100000	30036000
Probable ATP-dependent RNA helicase DDX5	DDX5	1.22373	1.2278	1.3265	1.1169	24	17	35.5	69.147	97.904	2391900000	1415700000	976180000
Elongation factor 1-alpha 1;Putative elongation factor 1-alpha-like 3	EEF1A1;EEF1A1P5	1.22387	1.1703	1.3304	1.1709	26	26	68	50.14	243.29	17278000000	9858800000	7419600000
Nucleolar RNA helicase 2	DDX21	1.2244	1.2369	1.2768	1.1595	19	17	28.2	87.343	45.682	977440000	580290000	397150000
Lymphokine-activated killer T-cell-originated protein kinase	PBK	1.22447	NaN	1.7859	0.66305	2	2	7.8	36.085	2.2489	19506000	11790000	7715800
Ras-related protein Ral-A;Ras-related protein Ral-B	RALA;RALB	1.2246	1.0057	1.0665	1.6016	4	4	29.6	23.567	22.739	104910000	65696000	39212000
Valine--tRNA ligase	VARS	1.22497	1.2887	1.2449	1.1413	16	16	16.7	140.47	42.758	286280000	175790000	110490000
Protein RCC2	RCC2	1.22566	0.92877	1.3	1.4482	7	7	15.5	56.084	19.709	264760000	149480000	115290000
Exportin-5	XPO5	1.22633	1.2598	1.2458	1.1734	11	11	12	136.31	34.919	106370000	66163000	40208000
Transcription elongation factor A protein 1	TCEA1	1.22857	0.94972	1.14	1.596	9	9	38.2	33.969	30.291	196370000	110000000	86367000
Na(+)/H(+) exchange regulatory cofactor NHE-RF1	SLC9A3R1	1.23054	0.95802	1.1815	1.5521	7	7	24.6	38.868	17.079	202820000	120650000	82171000
Zinc phosphodiesterase ELAC protein 2	ELAC2	1.23087	1.2756	1.2367	1.1803	9	9	14.8	92.218	24.906	77339000	45486000	31854000
CDGSH iron-sulfur domain-containing protein 1	CISD1	1.2321	1.0418	1.3773	1.2772	2	2	25.9	12.199	4.5666	86777000	53794000	32983000
Structural maintenance of chromosomes protein 4	SMC4	1.23272	1.4825	1.3842	0.83147	9	9	8.2	147.18	14.717	122360000	83308000	39047000
DnaJ homolog subfamily C member 7	DNAJC7	1.23463	1.1909	1.3245	1.1885	7	7	18.8	56.44	17.643	149360000	76195000	73168000
Dipeptidyl peptidase 1;Dipeptidyl peptidase 1 exclusion domain chain;Dipeptidyl peptidase 1 heavy chain;Dipeptidyl peptidase 1 light chain	CTSC	1.2356	NaN	1.3645	1.1067	3	3	12.1	51.853	8.4735	29693000	21766000	7926900
Ran GTPase-activating protein 1	RANGAP1	1.23667	1.2498	1.3297	1.1305	14	14	27.6	63.541	58.052	303440000	183060000	120390000
Calcyclin-binding protein	CACYBP	1.23733	1.0693	1.287	1.3557	9	9	45.6	26.21	21.099	317430000	191700000	125720000
60S acidic ribosomal protein P2	RPLP2	1.23873	0.88448	1.2596	1.5721	7	6	75.7	11.665	40.566	1054400000	591610000	462770000
Ladinin-1	LAD1	1.24327	1.1635	1.5314	1.0349	6	6	14.7	57.13	16.622	93987000	49994000	43993000
Inosine-5-monophosphate dehydrogenase 2	IMPDH2	1.24577	1.003	1.2909	1.4434	9	8	19.8	55.804	23.277	297080000	180320000	116760000
Double-stranded RNA-binding protein Staufen homolog 1	STAU1	1.24693	1.1198	1.5135	1.1075	6	6	12.5	63.182	11.485	73104000	45235000	27869000
Alpha-taxilin	TXLNA	1.25073	1.318	1.3147	1.1195	6	6	11.7	61.89	8.145	71464000	39051000	32413000
Eukaryotic translation initiation factor 4H	EIF4H	1.2513	1.0338	1.2903	1.4298	6	6	34.7	27.385	27.533	272190000	150190000	122000000
Methionine aminopeptidase 2	METAP2	1.25343	1.2537	1.1869	1.3197	8	8	28.7	52.891	46.923	93695000	53429000	40266000
Nuclear pore complex protein Nup155	NUP155	1.25536	0.98659	1.4649	1.3146	7	7	7.4	155.2	14.971	102780000	65297000	37486000
Myosin light polypeptide 6	MYL6	1.25676	0.96618	1.1357	1.6684	7	7	49.7	16.93	40.678	684640000	363490000	321150000
Proteasome activator complex subunit 3	PSME3	1.25723	1.2389	1.4931	1.0397	6	6	28	29.506	15.509	137940000	84660000	53277000
Anamorsin	CIAPIN1	1.25924	0.96508	NaN	1.5534	4	4	16.3	33.582	20.18	129860000	88520000	41340000
AP-1 complex subunit mu-2	AP1M2	1.2602	NaN	1.3575	1.1629	6	3	13.9	48.108	8.9215	89024000	58442000	30582000
Histone-arginine methyltransferase CARM1	CARM1	1.2603	1.1313	1.3095	1.3401	4	4	6.1	65.853	5.8384	52879000	32774000	20105000
Constitutive coactivator of PPAR-gamma-like protein 1	FAM120A	1.26063	1.1231	1.2982	1.3606	10	10	11.7	121.89	25.238	143280000	87983000	55297000
Cold shock domain-containing protein E1	CSDE1	1.26103	1.2654	1.397	1.1207	10	10	15.5	88.884	18.543	175120000	91518000	83600000
Elongation factor 2	EEF2	1.2629	1.2519	1.3285	1.2083	41	40	50.7	95.337	314.55	8191100000	4726000000	3465100000
Enhancer of rudimentary homolog	ERH	1.26379	0.93716	1.2056	1.6486	5	5	74	12.259	34.733	240350000	142960000	97388000
Structural maintenance of chromosomes protein 1A	SMC1A	1.26587	1.1911	1.3106	1.2959	17	17	16.9	143.23	34.492	430250000	248100000	182150000
Eukaryotic translation initiation factor 3 subunit H	EIF3H	1.2676	1.0026	1.3791	1.4211	4	4	11.1	39.93	30.913	173590000	100980000	72611000
Ras GTPase-activating protein-binding protein 1	G3BP1	1.2681	1.2541	1.283	1.2672	6	6	18	52.164	47.912	184600000	108700000	75901000
RNA-binding protein 8A	RBM8A	1.26902	0.99316	1.267	1.5469	5	5	35.6	19.889	21.506	163340000	93132000	70205000
Elongator complex protein 1	IKBKAP	1.27053	1.4075	1.2546	1.1495	5	5	6.8	150.25	13.461	52991000	34438000	18553000
Endothelial differentiation-related factor 1	EDF1	1.2716	1.0822	1.5321	1.2005	5	5	34.5	16.368	10.159	105440000	62351000	43089000
N-alpha-acetyltransferase 50	NAA50	1.27437	1.0402	1.2994	1.4835	8	8	40.2	19.398	12.54	96835000	50208000	46627000
Thymidylate kinase	DTYMK	1.276	1.3305	1.2215	NaN	3	3	10.4	23.819	3.3609	36652000	16511000	20141000
Stathmin	STMN1	1.2765	1.1383	1.4077	1.2835	12	10	55	17.302	22.142	569710000	315360000	254360000
Elongation factor 1-beta	EEF1B2	1.27707	1.1731	1.3143	1.3438	11	8	66.7	24.763	101.29	716660000	380780000	335870000
Tropomyosin alpha-1 chain	TPM1	1.27757	1.135	1.3504	1.3473	9	4	22.9	32.708	6.4551	74491000	42537000	31953000
Protein S100-A11;Protein S100-A11. N-terminally processed	S100A11	1.27863	0.93928	1.2314	1.6652	6	6	79	11.74	66.006	794230000	487150000	307090000
Proliferating cell nuclear antigen	PCNA	1.2806	1.1619	1.4339	1.246	8	8	39.1	28.768	55.741	878560000	511280000	367280000
Protein BUD31 homolog	BUD31	1.28425	NaN	1.1906	1.3779	3	3	28.5	17	11.077	73423000	44480000	28943000
Eukaryotic translation initiation factor 4B	EIF4B	1.28567	1.0576	1.4338	1.3656	7	7	20.3	69.15	41.025	367480000	217300000	150190000
Fermitin family homolog 1	FERMT1	1.287	NaN	1.2057	1.3683	4	4	8.1	77.436	11.015	45621000	24011000	21611000
Eukaryotic translation initiation factor 4 gamma 2	EIF4G2	1.2872	1.3083	1.3839	1.1694	13	13	17.4	102.36	22.276	112770000	70359000	42413000
Prothymosin alpha;Prothymosin alpha. N-terminally processed;Thymosin alpha-1	PTMA	1.28723	0.9971	1.3141	1.5505	10	10	42.3	12.203	140.8	3595300000	1810000000	1785200000
Protein strawberry notch homolog 1	SBNO1	1.28757	1.1999	1.4052	1.2576	9	9	8	154.31	17.796	54981000	33692000	21289000
Integrin beta-4	ITGB4	1.28835	NaN	1.4337	1.143	10	10	7.5	202.16	25.168	83273000	52475000	30799000
Nuclear migration protein nudC	NUDC	1.29453	1.0239	1.3745	1.4852	11	11	35.3	38.242	26.873	462230000	238230000	223990000
Importin subunit alpha-1	KPNA2	1.29577	1.2913	1.4723	1.1237	6	6	14.9	57.861	30.644	63185000	34824000	28361000
Cysteine and histidine-rich domain-containing protein 1	CHORDC1	1.3045	1.4322	1.2542	1.2271	10	10	33.7	37.489	37.067	214720000	139450000	75270000
Activated RNA polymerase II transcriptional coactivator p15	SUB1	1.30823	1.0491	1.4252	1.4504	3	3	22.8	14.395	5.4887	206780000	118950000	87834000
Cyclin-dependent kinase 1	CDK1	1.3095	1.2526	1.4618	1.2141	9	8	34	34.095	22.385	424900000	241310000	183590000
Structural maintenance of chromosomes protein 2	SMC2	1.31853	1.3693	1.4396	1.1467	7	7	7.3	135.65	11.707	65654000	37353000	28301000
60S ribosomal protein L18a	RPL18A	1.32377	1.3438	1.4151	1.2124	7	7	39.8	20.762	31.9	643150000	394520000	248630000
Cullin-1	CUL1	1.3245	1.291	NaN	1.358	4	4	7.2	89.677	12.978	47849000	32600000	15249000
Treacle protein	TCOF1	1.34403	1.0651	1.5001	1.4669	6	6	4.2	152.1	8.2729	96967000	50216000	46751000
G-rich sequence factor 1	GRSF1	1.34488	0.93194	2.1761	0.9266	8	8	20.8	53.126	18.76	112120000	67417000	44699000
Nuclear autoantigenic sperm protein	NASP	1.34943	1.0048	1.4856	1.5579	12	12	19	85.237	59	346660000	187320000	159340000
Caprin-1	CAPRIN1	1.35453	1.2989	1.6591	1.1056	10	10	22.3	78.365	73.747	487600000	257980000	229620000
Small acidic protein	SMAP	1.3546	0.86871	NaN	1.8405	2	2	21.3	20.332	24.139	28612000	14867000	13745000
Acetyl-CoA acetyltransferase. cytosolic	ACAT2	1.36547	0.61585	NaN	2.1151	7	7	16.6	41.35	9.6927	145990000	108960000	37029000
Tumor protein D54	TPD52L2	1.36887	1.0575	1.3103	1.7388	10	10	58.3	22.237	39.154	331470000	172450000	159020000
Ribonucleoside-diphosphate reductase subunit M2	RRM2	1.37286	1.3305	1.8994	0.88867	3	3	9.5	44.877	8.3581	81353000	47895000	33458000
Basigin	BSG	1.37593	1.016	1.2734	1.8384	6	6	19.7	42.2	18.22	116260000	71229000	45027000
28S ribosomal protein S31. mitochondrial	MRPS31	1.37702	NaN	1.7988	0.95524	3	3	9.6	45.318	7.9659	41222000	24520000	16702000
Tubulin-folding cofactor B	TBCB	1.38625	1.2947	NaN	1.4778	4	4	18.9	27.325	5.5934	47358000	24341000	23016000
Integrin alpha-6;Integrin alpha-6 heavy chain;Integrin alpha-6 light chain;Processed integrin alpha-6	ITGA6	1.3863	NaN	1.3714	1.4012	7	7	7	126.6	10.8	67909000	33267000	34642000
60S ribosomal protein L36a-like;60S ribosomal protein L36a	RPL36AL;RPL36A	1.38697	1.4407	1.5078	1.2124	3	3	22.6	12.469	6.9829	405340000	239550000	165790000
Tyrosine-protein phosphatase non-receptor type 1	PTPN1	1.406	NaN	1.634	1.178	8	8	22.1	49.966	31.45	105550000	72236000	33318000
Lactoylglutathione lyase	GLO1	1.41555	NaN	1.2789	1.5522	4	4	18.5	20.777	5.9587	60532000	34794000	25738000
Filamin-A	FLNA	1.42007	1.3577	1.4147	1.4878	32	30	18.6	280.74	92.437	588990000	335180000	253810000
Deoxyuridine 5-triphosphate nucleotidohydrolase. mitochondrial	DUT	1.4276	1.4224	1.7267	1.1337	4	4	19.8	26.563	18.201	158900000	54027000	104880000
DNA replication licensing factor MCM2	MCM2	1.43107	1.3393	1.7702	1.1837	15	15	21.1	101.89	55.351	277610000	143110000	134500000
Dynein light chain 1. cytoplasmic	DYNLL1	1.43313	1.2733	1.4685	1.5576	3	3	44.9	10.366	22.532	304750000	177200000	127550000
DNA replication licensing factor MCM5	MCM5	1.4332	1.2823	1.7412	1.2761	6	6	11	82.285	14.172	130400000	78240000	52159000
DNA replication licensing factor MCM6	MCM6	1.4435	1.3152	1.7743	1.241	13	13	18.8	92.888	83.614	217020000	115470000	101550000
Ubiquitin-like-conjugating enzyme ATG3	ATG3	1.44895	NaN	1.4811	1.4168	2	2	7.3	35.864	3.1896	8045700	3823300	4222300
Proteasome maturation protein	POMP	1.46085	NaN	1.6571	1.2646	2	2	24.8	15.789	4.7911	30353000	16309000	14045000
Kinesin-like protein KIF11	KIF11	1.46847	1.3681	1.739	1.2983	8	8	9.3	119.16	14.706	66411000	39561000	26850000
Reticulocalbin-1	RCN1	1.4736	1.0992	1.2802	2.0414	5	5	23	38.89	13.216	82688000	43034000	39654000
DNA replication licensing factor MCM3	MCM3	1.48823	1.2685	1.9218	1.2744	19	19	28.3	90.98	54.055	441770000	246160000	195620000
DNA replication licensing factor MCM7	MCM7	1.4954	1.6246	1.6939	1.1677	7	7	12.1	81.307	10.679	93401000	49887000	43515000
Cytochrome b-c1 complex subunit Rieske. mitochondrial;Cytochrome b-c1 complex subunit 11;Putative cytochrome b-c1 complex subunit Rieske-like protein 1	UQCRFS1;UQCRFS1P1	1.4996	1.4223	1.602	1.4745	5	5	14.2	29.668	11.811	130780000	65756000	65026000
ATP-binding cassette sub-family F member 2	ABCF2	1.51845	NaN	1.6215	1.4154	2	2	3.4	71.289	2.1562	29586000	14981000	14605000
Syntaxin-5	STX5	1.52495	NaN	1.3115	1.7384	5	5	19.7	39.672	11.002	43689000	28715000	14974000
DNA replication licensing factor MCM4	MCM4	1.527	1.4254	1.7852	1.3704	7	7	12.2	96.557	18.081	98107000	47546000	50561000
Serine/threonine-protein phosphatase 2B catalytic subunit alpha isoform;Serine/threonine-protein phosphatase 2B catalytic subunit beta isoform;Serine/threonine-protein phosphatase 2B catalytic subunit gamma isoform	PPP3CA;PPP3CB;PPP3CC	1.56115	NaN	2.0871	1.0352	4	4	8.1	58.687	5.8809	43120000	27672000	15448000
Uridine-cytidine kinase 2	UCK2	1.6357	NaN	1.9854	1.286	5	5	23.4	29.299	7.8378	44199000	23083000	21116000
U1 small nuclear ribonucleoprotein 70 kDa	SNRNP70	1.63939	1.9319	2.32	0.66628	6	6	16.7	51.556	11.06	133170000	75015000	58157000
COP9 signalosome complex subunit 3	COPS3	1.6449	NaN	1.5536	1.7362	2	2	6.1	47.873	2.2135	49707000	23156000	26550000
ADP-ribosylation factor GTPase-activating protein 2	ARFGAP2	1.6718	NaN	1.1722	2.1714	5	5	14.6	56.72	13.84	46821000	28478000	18343000
Ribonucleoside-diphosphate reductase large subunit	RRM1	1.69977	1.3872	2.3122	1.3999	9	9	13.9	90.069	18.836	176410000	92834000	83575000
PDZ domain-containing protein GIPC1	GIPC1	1.70045	1.0727	NaN	2.3282	4	4	15.6	36.049	16.856	57279000	29518000	27761000
Tumor protein D52	TPD52	1.70077	1.1439	2.3002	1.6582	4	4	31.2	24.327	26.607	62526000	34610000	27916000
DNA (cytosine-5)-methyltransferase 1	DNMT1	1.8775	NaN	2.1184	1.6366	11	11	9.3	183.16	24.464	77998000	45604000	32395000
GTPase-activating protein and VPS9 domain-containing protein 1	GAPVD1	2.18815	NaN	1.744	2.6323	5	5	5.2	164.98	8.5293	43693000	26729000	16964000
