# Supplementary material for: (Phospho)proteomic Profiling of Microsatellite Unstable CRC Cells Reveals Alterations in Nuclear Signaling and Cholesterol Metabolism Caused by Frameshift Mutation of NMD Regulator UPF3A
Source: Int J Mol Sci. 2020 Jul 23;21(15):5234. doi: 10.3390/ijms21155234 (PMC7432364; doi:10.3390/ijms21155234)
Supplement: Supplementary file 1 [file ijms-21-05234-s001.zip › SupplTable_S3.xlsx]

## Sheet: Arkusz1
Table S3
Detailed information for each unkown phosphosite identified and quantified for the first time in our experiment, including peptide sequences and phosphorylation position. (NaN: not a number).
Protein names	Gene names	Amino acid	Position	Ratio UPF3A/Control rep1	Ratio UPF3A/Control rep2	Ratio UPF3A/Control rep3	Multiplicity	Number of Phospho (STY)	Localization prob	PEP	Score	Mass error [ppm]	Intensity	Intensity L	Intensity H	Sequence window	Number of Phospho (STY)
Homeobox protein cut-like 2	CUX2	S	617	1.2554	1.1078	NaN	___1		1	0.0445159	49.06	-0.32907	6736300	3595500	3140800	TVKGKEPFIKMKQFLSDEQNVLALRTIQVRQ
Serine hydroxymethyltransferase, mitochondrial	SHMT2	S	48	1.1617	NaN	1.1579	___1	1	0.984463	0.000344762	99.86	0.0022727	5761200	2623400	3137800	QTQTGEANRGWTGQESLSDSDPEMWELLQRE	1
Calcium/calmodulin-dependent protein kinase type 1	CAMK1	S	289	0.87741	1.2069	NaN	___1		0.806633	0.0441789	53.08	-0.55386	2375600	1101600	1274000	PWIAGDTALDKNIHQSVSEQIKKNFAKSKWK
Late secretory pathway protein AVL9 homolog	AVL9	S	246	0.98445	1.1628	1.1665	___1	1	0.900186	0.000251465	89.689	0.60852	52713000	28248000	24465000	HGLSDCSQYRPRKSMSEDGGLQESNPCADDF	1
Trinucleotide repeat-containing gene 6A protein	TNRC6A	S	1448	0.90746	0.97303	1.0976	___1	1	0.999439	0.0486264	42.743	0.53709	19838000	12232000	7605700	PSGNRPQQDQQGRPLSVQQQMMQQSRQLDPN	1
Dedicator of cytokinesis protein 8	DOCK8	S	21	1.099	NaN	1.0258	___1	1	0.844189	0.053512	47.894	-0.16111	9397200	5255700	4141400	SAERRAFALKINRYSSAEIRKQFTLPPNLGQ	1
Golgi-specific brefeldin A-resistance guanine nucleotide exchange factor 1	GBF1	S	1761	1.0214	NaN	0.96696	___1	1	0.979657	0.0144827	61.511	-0.1852	18911000	11012000	7899800	GDTRTPGHPPPPEIPSELGACDFEKPESPRA	1
Synaptotagmin-3	SYT3	S	2	0.80644	0.95353	0.78837	___1	1	0.997629	0.0374326	53.569	-0.44677	51708000	32533000	19175000	______________MSGDYEDDLCRRALILV	1
Bcl-2-associated transcription factor 1	BCLAF1	S	243	1.2317	1.161	1.269	___1	1;2	0.80756	7.86406e-05	110.94	-0.15546	337400000	163000000	174400000	SPSPIATPPSQSSSCSDAPMLSTVHSAKNTP	1;2
Heat shock 70 kDa protein 4	HSPA4	T	649	1.0597	0.98661	1.0505	___1	1	0.831203	0.0291791	70.68	0.38785	11286000	5566700	5719700	GEYEKFVSEDDRNSFTLKLEDTENWLYEDGE	1
28S ribosomal protein S22, mitochondrial	MRPS22	T	69	0.82778	0.87251	0.93859	___1	1	1	0.00300131	103.44	0.26608	2397000000	1321700000	1075300000	SSEAAESGSPETKKPTFMDEEVQSILTKMTG	1
Poly(rC)-binding protein 2	PCBP2	T	169	NaN	1.7761	1.2486	___1	1	0.936635	1.95188e-06	160.04	-0.33741	17894000	8797500	9096300	SIIECVKQICVVMLETLSQSPPKGVTIPYRP	1
Zinc finger protein 560	ZNF560	T	610	0.067952	0.84	1.025	___1	1	0.999995	0.0205243	53.448	-0.923	26258000	15205000	11053000	SGEKPYECKKCGKAFTERSDLTKHLRRHTGD	1
Collagen alpha-1(XVII) chain;120 kDa linear IgA disease antigen;97 kDa linear IgA disease antigen	COL17A1	T	89	1.413	1.653	1.3388	___1	1	0.970466	0.0110132	77.469	0.12553	37760000	17965000	19794000	HASTSSYRRAHSPASTLPNSPGSTFERKTHV	1
Uncharacterized protein C6orf47	C6orf47	S	74	0.87399	NaN	0.83706	___2	2	0.926251	0.0373766	47.855	-0.098022	27794000	15959000	11835000	KDSGALRVSGAASEPSKEEPQVEQLGSKRMD	2
Ataxin-1-like	ATXN1L	S	23	0.88626	1.0567	0.87099	___2	2	1	0.0032601	84.365	-1.152	16063000	9594900	6468500	SQECLPPKKRDLPVTSEDMGRTTSCSTNHTP	2
Mucin-19	MUC19	S	6085	0.8518	0.90593	1.0491	___2	2	0.994042	0.0389889	57.794	0.94049	11387000	6197200	5189800	GKTRSSAGVTGTTGLSAKSGTSIPSAGKTGT	2
Tripartite motif-containing protein 42	TRIM42	S	232	0.76932	0.71491	0.92158	___2	2	1	0.0243324	74.76	-0.57176	44173000	26165000	18008000	RYMQEHGYLKWRFDRSSGPILCQVCRNKRIA	2
Tripartite motif-containing protein 42	TRIM42	S	233	0.76932	0.71491	0.92158	___2	2	1	0.0243324	74.76	-0.57176	44173000	26165000	18008000	YMQEHGYLKWRFDRSSGPILCQVCRNKRIAY	2
Serine/threonine-protein kinase WNK3	WNK3	S	893	0.86345	0.95824	1.1052	___2	2	0.845683	0.050779	49.12	-0.81195	33701000	18966000	14735000	TIRNRETQSPPSLQHSMSAVPGRHPLPSPKN	2
Bcl-2-associated transcription factor 1	BCLAF1	S	243	1.2208	1.2687	1.1898	___2	1;2	0.80756	7.86406e-05	110.94	-0.15546	337400000	163000000	174400000	SPSPIATPPSQSSSCSDAPMLSTVHSAKNTP	1;2
Ataxin-1-like	ATXN1L	T	22	0.88626	1.0567	0.87099	___2	2	1	0.0032601	84.365	-1.152	16063000	9594900	6468500	RSQECLPPKKRDLPVTSEDMGRTTSCSTNHT	2
Ral GTPase-activating protein subunit alpha-2	RALGAPA2	T	834	1.2065	1.2112	1.0865	___2	2	0.995612	0.000140653	109.32	-0.66346	20820000	11118000	9702000	SSSPAELDLKDDLQQTQGKCRERQKSESTNS	2
NAD kinase 2, mitochondrial	NADK2	S	106	NaN	0.15596	0.59548	___3	4	1	0.0386171	81.448	-0.48295	61888000	48480000	13408000	ELSEEDLKQLLALKGSSYSGLLERHHIHTKN	4
NAD kinase 2, mitochondrial	NADK2	S	107	NaN	0.15596	0.59548	___3	4	1	0.0386171	81.448	-0.48295	61888000	48480000	13408000	LSEEDLKQLLALKGSSYSGLLERHHIHTKNV	4
NAD kinase 2, mitochondrial	NADK2	S	109	NaN	0.15596	0.59548	___3	4	1	0.0386171	81.448	-0.48295	61888000	48480000	13408000	EEDLKQLLALKGSSYSGLLERHHIHTKNVEH	4
Bcl-2-associated transcription factor 1	BCLAF1	S	237	1.7941	1.4229	1.5675	___3	1;2;3	0.838542	0.00011766	104.51	-0.3506	139470000	62441000	77030000	SPRSPHSPSPIATPPSQSSSCSDAPMLSTVH	1;2;3
