# Supplementary material for: (Phospho)proteomic Profiling of Microsatellite Unstable CRC Cells Reveals Alterations in Nuclear Signaling and Cholesterol Metabolism Caused by Frameshift Mutation of NMD Regulator UPF3A
Source: Int J Mol Sci. 2020 Jul 23;21(15):5234. doi: 10.3390/ijms21155234 (PMC7432364; doi:10.3390/ijms21155234)
Supplement: Supplementary file 1 [file ijms-21-05234-s001.zip › SupplTable_S4.xlsx]

## Sheet: Arkusz1
Table S4.
Detailed information for each identified and quantified phosphosite obtained upon UPF3A re-expresion and matched with its protein expression levels, including peptide sequences, phosphorylation position and PhosphoSitePlus and Gene Ontology annotations. (NaN: not a number).
Downregulated phosphosites are marked in yellow and upregulated in blue (>1.5 fold change in at least 2 biological replicates)
																		PhosphoSitePlus Information
Protein names	Gene names	Amino acid	Position	Mean ratio UPF3A/Control	Ratio UPF3A/control rep1	Ratio UPF3A/control rep2	Ratio UPF3A/control rep3	Multiplicity	Number of Phospho (STY)	Localization prob	PEP	Score	Mass error [ppm]	Intensity	Intensity L	Intensity H	Sequence window	PhosphoSitePlus window	PhosphoSitePlus kinase	PhosphoSitePlus kinase uniprot	Motifs	Known site	Origin	Regulatory site	Regulatory site function	Regulatory site process	Regulatory site protInteract	Regulatory site otherInteract	Regulatory site notes
Ras-related protein Rab-7a	RAB7A	S	72	0.187222	NaN	0.0817784	0.292666	___1	1	1	1,25E-06	171,62	-0,032399	69797000	63515000	6282100	VTMQIWDTAGQERFQSLGVAFYRGADCCVLV	AGQERFQsLGVAFYR			14-3-3 domain binding motif;Calmodulin-dependent protein kinase II substrate motif;G protein-coupled receptor kinase 1 substrate motif;Phosphorylase kinase substrate motif;PKA kinase substrate motif;PKC kinase substrate motif	+	CST;HTP;LTP	+	molecular association, regulation; intracellular localization		CCZ1(DISRUPTS); GDI1(DISRUPTS)
Catenin delta-1	CTNND1	S	346	0.267097	NaN	0.205785	0.328409	___3	1;2;3	1	8,53E-05	132,86	-0,14353	70758000	45724000	25035000	SDQYYWAPLAQHERGSLASLDSLRKGGPPPP	LAQHERGsLAsLDsL			Casein kinase I substrate motif;Casein kinase II substrate motif;PKA kinase substrate motif;PKC kinase substrate motif	+	CST;HTP
Catenin delta-1	CTNND1	S	349	0.267097	NaN	0.205785	0.328409	___3	1;2;3	1	1,06E-06	171,99	-0,14353	521830000	305040000	216790000	YYWAPLAQHERGSLASLDSLRKGGPPPPNWR	HERGsLAsLDsLRkG			Casein kinase II substrate motif	+	CST;HTP
Catenin delta-1	CTNND1	S	352	0.267097	NaN	0.205785	0.328409	___3	1;2;3	1	1,06E-06	171,99	-0,14353	514040000	328040000	186010000	APLAQHERGSLASLDSLRKGGPPPPNWRQPE	GsLAsLDsLRkGGPP			b-Adrenergic Receptor kinase substrate motif;PKA kinase substrate motif;PKC kinase substrate motif	+	CST;HTP
Catenin delta-1	CTNND1	S	230	0.27942	0.334203	0.224637	NaN	___1	1	0,999958	2,19E-62	384,53	0,12466	26364000	22864000	3499500	RHYEDGYPGGSDNYGSLSRVTRIEERYRPSM	GGsDNyGsLsRVtRI			Casein kinase II substrate motif	+	CST;HTP
Nuclear mitotic apparatus protein 1	NUMA1	S	1969	0.291192	0.312382	0.131273	0.429921	___1	1	0,999993	0,00881046	75,463	0,29903	15929000	11700000	4228200	EEMKTGDPQETLRRASMQPIQIAEGTGITTR	QEtLRRAsMQPIQIA	AurA;AurB	O14965;Q96GD4	14-3-3 domain binding motif;AMP-activated protein kinase substrate motif;Aurora-A kinase substrate motif;Calmodulin-dependent protein kinase II substrate motif;HMGCoA Reductase kinase substrate motif;PAK2 kinase substrate motif;PKA kinase substrate motif;PKC epsilon kinase substrate motif;PKC kinase substrate motif	+	CST;HTP;LTP	+	intracellular localization	cell cycle regulation			promotes correct spindle orientation
Serine/arginine-rich splicing factor 9	SRSF9	S	211	0.293635	0.307425	0.180317	0.393162	___2	1;2	1	8,87E-08	185,3	0,48788	1170200000	734110000	436070000	RSGSRGRDSPYQSRGSPHYFSPFRPY_____	sPyQsrGsPHyFsPF			Casein kinase II substrate motif;ERK1,2 kinase substrate motif;GSK-3, ERK1, ERK2, CDK5 substrate motif;PKA kinase substrate motif;PKC kinase substrate motif;WW domain binding motif	+	CST;HTP
Serine/arginine-rich splicing factor 9	SRSF9	S	216	0.293635	0.307425	0.180317	0.393162	___2	1;2	1	3,26E-06	166,62	0,17388	674860000	369510000	305350000	GRDSPYQSRGSPHYFSPFRPY__________	rGsPHyFsPFRPy__	CDK2	P24941	Cdc2 kinase substrate motif;CDK kinase substrate motif;CDK1,2,4,6 kinase substrate motif;ERK1,2 kinase substrate motif;G protein-coupled receptor kinase 1 substrate motif;GSK-3, ERK1, ERK2, CDK5 substrate motif;WW domain binding motif	+	CST;HTP;LTP
RNA-binding protein 14	RBM14	S	618	0.312216	0.322675	0.25422	0.359751	___1	1	0,999931	1,63E-20	260,57	0,022225	53890000	43061000	10828000	GSDRRLAELSDYRRLSESQLSFRRSPTKSSL	LsDyrRLsEsQLsFR	Chk1;AurB	O14757;Q96GD4	14-3-3 domain binding motif;Calmodulin-dependent protein kinase II substrate motif;Casein kinase II substrate motif;G protein-coupled receptor kinase 1 substrate motif;MAPKAPK2 kinase substrate motif;PAK2 kinase substrate motif;PKA kinase substrate motif;PKC epsilon kinase substrate motif;PKC kinase substrate motif	+	CST;HTP
Serine/arginine repetitive matrix protein 2	SRRM2	S	876	0.344451	0.312563	0.251633	0.469158	___1	1	0,987198	1,15E-07	184,98	-0,22076	37618000	27763000	9855400	NEQSVTPQRRSCFESSPDPELKSRTPSRHSC	RRsCFEssPDPELKs			ERK1,2 kinase substrate motif;GSK-3, ERK1, ERK2, CDK5 substrate motif;MDC1 BRCT domain binding motif;Plk1 PBD domain binding motif;WW domain binding motif	+	CST;HTP
Tumor protein D54	TPD52L2	S	19	0.369355	0.433012	0.410715	0.264337	___1	1	0,816052	0,000770478	89,877	-0,46575	8985800	6088300	2897500	AGQDINLNSPNKGLLSDSMTDVPVDTGVAAR	sPNKGLLsDsMtDVP			Casein kinase II substrate motif;G protein-coupled receptor kinase 1 substrate motif;PKA kinase substrate motif	+	CST;HTP
Tumor protein D52	TPD52	S	223	0.435592	0.628036	0.204161	0.474581	___1	1	0,824621	0,000105712	104,42	0,26182	82893000	54958000	27935000	ASATTTEPLPEKTQESL______________	LPEktQEsL______			b-Adrenergic Receptor kinase substrate motif;PKA kinase substrate motif	+	CST;HTP
Serine/arginine repetitive matrix protein 2	SRRM2	S	377	0.440736	0.518305	0.377278	0.426626	___2	2	0,996954	1,21E-06	138,96	0,067283	45951000	32911000	13040000	EPPAPTPLLAERHGGSPQPLATTPLSQEPVN	LAERHGGsPQPLAtt			ERK1,2 kinase substrate motif;GSK-3, ERK1, ERK2, CDK5 substrate motif;WW domain binding motif	+	CST;HTP
Cyclin-dependent kinase 1;Cyclin-dependent kinase 2;Cyclin-dependent kinase 3	CDK1;CDK2;CDK3	T	14	0.447056	NaN	0.267095	0.627016	___2	1;2	1	2e-06	170,4	0,22248	56148000	32120000	24027000	__MEDYTKIEKIGEGTYGVVYKGRHKTTGQV;__MENFQKVEKIGEGTYGVVYKARNKLTGEV	IEkIGEGtyGVVykG;VEkIGEGtyGVVykA;VEkIGEGtyGVVyKA	Myt1;Wee1	Q99640;P30291		+	CST;HTP;LTP	+	enzymatic activity, inhibited;protein stabilization; enzymatic activity, inhibited; protein conformation	cell cycle regulation			required for recovery from replication stress; loss of inhibitory phosphorylation causes DNA damage
Cyclin-dependent kinase 1;Cyclin-dependent kinase 2;Cyclin-dependent kinase 3	CDK1;CDK2;CDK3	Y	15	0.447056	NaN	0.267095	0.627016	___2	1;2	1	2e-06	170,4	0,22248	31462000	20805000	10657000	_MEDYTKIEKIGEGTYGVVYKGRHKTTGQVV;_MENFQKVEKIGEGTYGVVYKARNKLTGEVV	EkIGEGtyGVVykGR;EkIGEGtyGVVykAR;EkIGEGtyGVVyKAK	HER2;Src;Myt1;Wee1	P04626;P12931;Q99640;P00523;P30291	ALK kinase substrate motif;JAK2 kinase substrate motif;Src kinase substrate motif	+	CST;HTP;LTP	+	molecular association, regulation; intracellular localization; enzymatic activity, inhibited; enzymatic activity, altered;protein stabilization; enzymatic activity, inhibited; protein conformation	cell cycle regulation;cell cycle regulation; carcinogenesis, induced; apoptosis, inhibited	CDC25C(DISRUPTS)		required for recovery from replication stress; Y15S mutation disrupts spermatogenesis, arrest of meiotic progression, infertility; loss of inhibitory phosphorylation causes DNA damage
Thyroid hormone receptor-associated protein 3	THRAP3	S	575	0.453176	0.490122	0.320319	0.549088	___1	1	1	6,83E-06	145,43	-0,39235	127340000	95177000	32163000	SFSITREAQVNVRMDSFDEDLARPSGLLAQE	QVNVRMDsFDEDLAR			14-3-3 domain binding motif;b-Adrenergic Receptor kinase substrate motif;Calmodulin-dependent protein kinase II substrate motif;Casein kinase II substrate motif;MAPKAPK2 kinase substrate motif;PKA kinase substrate motif;PKC kinase substrate motif	+	CST;HTP
Serine/arginine repetitive matrix protein 2	SRRM2	S	2449	0.455627	0.730152	0.0801113	0.556616	___1	1	0,93018	7,24E-05	113,13	-0,79456	62812000	45123000	17690000	APSQSLLPPAQDQPRSPVPSAFSDQSRCLIA	PAQDQPRsPVPsAFs			ERK1,2 kinase substrate motif;G protein-coupled receptor kinase 1 substrate motif;Growth associated histone HI kinase substrate motif;GSK3 kinase substrate motif;GSK-3, ERK1, ERK2, CDK5 substrate motif;WW domain binding motif	+	CST;HTP
Serine/arginine repetitive matrix protein 2	SRRM2	S	1014	0.463047	0.579079	0.314107	0.495954	___2	1;2	0,992351	8,44E-06	138,04	-0,14253	119170000	83796000	35377000	VKAQTPPGPSLSGSKSPCPQEKSKDSLVQSC	PsLsGsKsPCPQEKs			ERK1,2 kinase substrate motif;Growth associated histone HI kinase substrate motif;GSK-3, ERK1, ERK2, CDK5 substrate motif;MAPKAPK2 kinase substrate motif;WW domain binding motif	+	CST;HTP
Transcription intermediary factor 1-beta	TRIM28	T	541	0.466456	0.557549	0.291553	0.550265	___1	1	0,999954	3,6E-09	154,33	0,13964	21795000	15564000	6230400	AAAAATGQPGTAPAGTPGAPPLAGMAIVKEE	PGtAPAGtPGAPPLA			G protein-coupled receptor kinase 1 substrate motif;GSK-3, ERK1, ERK2, CDK5 substrate motif;WW domain binding motif	+	HTP
Leucine-rich repeat flightless-interacting protein 1	LRRFIP1	S	116	0.467288	NaN	0.482678	0.451897	___1	1	0,972875	2,32E-10	198,77	-0,04742	20213000	12789000	7424000	PGLSAATLASLGGTSSRRGSGDTSISIDTEA	AsLGGtssRRGsGDt			G protein-coupled receptor kinase 1 substrate motif;GSK3 kinase substrate motif;MDC1 BRCT domain binding motif;PKA kinase substrate motif;PKC kinase substrate motif;Plk1 PBD domain binding motif	+	HTP
Serine/arginine repetitive matrix protein 2	SRRM2	S	1329	0.483585	0.550402	NaN	0.416767	___2	2	0,998621	1,65E-05	132,79	-0,20611	25989000	20635000	5353900	HKELSNSPLRENSFGSPLEFRNSGPLGTEMN	LRENsFGsPLEFRNs	mTOR	P42345	Casein kinase II substrate motif;ERK1,2 kinase substrate motif;GSK-3, ERK1, ERK2, CDK5 substrate motif;WW domain binding motif	+	CST;HTP
Vesicle-associated membrane protein-associated protein B/C	VAPB	S	158	0.494729	0.701283	0.313694	0.469211	___1	1	0,995127	8,31E-07	180,3	-0,36868	45425000	32833000	12592000	TTASKTETPIVSKSLSSSLDDTEVKKVMEEC	PIVsksLsssLDDtE			Calmodulin-dependent protein kinase II substrate motif;Casein kinase II substrate motif;Chk1 kinase substrate motif;MAPKAPK2 kinase substrate motif;PKA kinase substrate motif;PKC kinase substrate motif	+	HTP
Eukaryotic translation initiation factor 3 subunit J	EIF3J	S	11	0.497331	0.567102	NaN	0.427561	___1	1	0,997376	8,11E-14	191,89	-0,18924	130240000	84939000	45297000	_____MAAAAAAAGDSDSWDADAFSVEDPVR	AAAAAGDsDsWDADA			b-Adrenergic Receptor kinase substrate motif;Casein kinase II substrate motif	+	CST;HTP
Serine/arginine repetitive matrix protein 2	SRRM2	S	1014	0.498105	0.561209	0.435001	NaN	___1	1;2	0,992351	8,44E-06	138,04	-0,14253	119170000	83796000	35377000	VKAQTPPGPSLSGSKSPCPQEKSKDSLVQSC	PsLsGsKsPCPQEKs			ERK1,2 kinase substrate motif;Growth associated histone HI kinase substrate motif;GSK-3, ERK1, ERK2, CDK5 substrate motif;MAPKAPK2 kinase substrate motif;WW domain binding motif	+	CST;HTP
Annexin A2;Putative annexin A2-like protein	ANXA2;ANXA2P2	S	12	0.501078	0.48967	0.411367	0.602198	___1	1	0,999979	0,00088373	108,96	0,70973	57394000	42515000	14879000	____MSTVHEILCKLSLEGDHSTPPSAYGSV	HEILCkLsLEGDHst;HEILCKLsLEGDHSt	PKCA	P17252	Casein kinase II substrate motif;PKA kinase substrate motif;PKC kinase substrate motif	+	CST;HTP;LTP	+	molecular association, regulation; intracellular localization		S100A10(DISRUPTS)
STE20/SPS1-related proline-alanine-rich protein kinase	STK39	T	354	0.503318	0.533013	0.471058	0.505883	___1	1	0,885179	0,0039214	89,189	0,84925	14805000	9810200	4995100	KAKNREYLIEKLLTRTPDIAQRAKKVRRVPG	IEkLLtRtPDIAQRA	WNK2	Q9Y3S1	G protein-coupled receptor kinase 1 substrate motif;Growth associated histone HI kinase substrate motif;GSK-3, ERK1, ERK2, CDK5 substrate motif;WW domain binding motif	+	CST;HTP;LTP
Plakophilin-3	PKP3	S	314	0.510974	0.451191	0.375177	0.706553	___1	1	0,91984	1,34E-06	172,09	0,094438	96918000	70041000	26877000	GFNSYGSHRTLQRLSSGFDDIDLPSAVKYLM	RtLQRLssGFDDIDL			14-3-3 domain binding motif;Calmodulin-dependent protein kinase II substrate motif;Calmodulin-dependent protein kinase IV substrate motif;Casein kinase II substrate motif;Chk1 kinase substrate motif;MDC1 BRCT domain binding motif;PKA kinase substrate motif;PKC kinase substrate motif;Plk1 PBD domain binding motif;Pyruvate dehydrogenase kinase substrate motif	+	CST;HTP
Serine/arginine repetitive matrix protein 2	SRRM2	S	1320	0.512024	0.686412	0.439173	0.410487	___2	1;2	0,968333	3,95E-10	191,44	-0,20611	693590000	388120000	305470000	WGGPHFSPEHKELSNSPLRENSFGSPLEFRN	EHKELsNsPLRENsF			Cdc2 kinase substrate motif;CDK kinase substrate motif;CDK1,2,4,6 kinase substrate motif;ERK1,2 kinase substrate motif;GSK-3, ERK1, ERK2, CDK5 substrate motif;WW domain binding motif	+	CST;HTP
Tight junction protein ZO-2	TJP2	S	978	0.517955	0.593385	0.361828	0.598652	___2	2	0,841781	0,00898956	69,016	0,26516	128110000	89205000	38907000	RKPSPEPRAQMRRAASSDQLRDNSPPPAFKP	AQMRRAAssDQLRDN			14-3-3 domain binding motif;AMP-activated protein kinase substrate motif;Calmodulin-dependent protein kinase I substrate motif;Calmodulin-dependent protein kinase II substrate motif;Calmodulin-dependent protein kinase IV substrate motif;Chk1 kinase substrate motif;PKA kinase substrate motif;PKC kinase substrate motif;ZIP kinase substrate motif	+	CST;HTP
Plasma membrane calcium-transporting ATPase 1	ATP2B1	S	1193	0.518156	NaN	0.512988	0.523323	___2	1;2	1	5,03E-17	227,25	-0,40917	531210000	333650000	197550000	SIHNFMTHPEFRIEDSEPHIPLIDDTDAEDD	PEFRIEDsEPHIPLI			AMP-activated protein kinase substrate motif;b-Adrenergic Receptor kinase substrate motif;G protein-coupled receptor kinase 1 substrate motif	+	CST;HTP
Plasma membrane calcium-transporting ATPase 1	ATP2B1	T	1203	0.518156	NaN	0.512988	0.523323	___2	2	0,999999	3,9E-06	148,8	-0,4614	54567000	39078000	15489000	FRIEDSEPHIPLIDDTDAEDDAPTKRNSSPP	HIPLIDDtDAEDDAP			b-Adrenergic Receptor kinase substrate motif;Casein kinase II substrate motif	+	CST;HTP
Tight junction protein ZO-2	TJP2	S	979	0.526121	0.550628	0.429083	0.598652	___2	2	0,898944	0,0101874	66,613	0,21153	102810000	72653000	30154000	KPSPEPRAQMRRAASSDQLRDNSPPPAFKPE	QMRRAAssDQLRDNs			MDC1 BRCT domain binding motif;Plk1 PBD domain binding motif	+	CST;HTP
Cyclin-dependent kinase 18	CDK18	S	132	0.541532	0.657041	0.426023	NaN	___1	1	0,998019	0,000281007	115,12	-0,29212	8433800	5535200	2898600	SPDLPKPLSRMSRRASLSDIGFGKLETYVKL	sRMSRRAsLsDIGFG			14-3-3 domain binding motif;AMP-activated protein kinase substrate motif;Aurora-A kinase substrate motif;Calmodulin-dependent protein kinase I substrate motif;Calmodulin-dependent protein kinase II alpha substrate motif;Calmodulin-dependent protein kinase II substrate motif;Calmodulin-dependent protein kinase IV substrate motif;Casein kinase II substrate motif;Chk1 kinase substrate motif;MAPKAPK2…	+	CST;HTP
Serine/arginine repetitive matrix protein 2	SRRM2	T	1003	0.546964	0.582321	0.332124	0.726447	___2	1;2	1	9,42E-06	152,94	-0,4667	201380000	127940000	73439000	SHSGSISPYPKVKAQTPPGPSLSGSKSPCPQ	yPKVKAQtPPGPsLs			G protein-coupled receptor kinase 1 substrate motif;GSK-3, ERK1, ERK2, CDK5 substrate motif;PKA kinase substrate motif;PKC kinase substrate motif;WW domain binding motif	+	CST;HTP
Cyclin-dependent kinase 12	CDK12	S	383	0.552338	0.524118	0.495362	0.637534	___2	1;2	0,958801	0,000287581	110,53	-0,30346	125540000	72505000	53034000	SHSKKKRSSSRSRHSSISPVRLPLNSSLGAE	SSRSRHssIsPVRLP			14-3-3 domain binding motif;Akt kinase substrate motif;Calmodulin-dependent protein kinase II substrate motif;Casein kinase II substrate motif;MAPKAPK1 kinase substrate motif;MAPKAPK2 kinase substrate motif;MDC1 BRCT domain binding motif;p70 Ribosomal S6 kinase substrate motif;Phosphorylase kinase substrate motif;PKA kinase substrate motif;PKC kinase substrate motif;Plk1 PBD domain binding motif	+	CST;HTP
Cyclin-dependent kinase 12	CDK12	S	385	0.552338	0.524118	0.495362	0.637534	___2	1;2	0,998024	0,000287581	110,53	-0,17532	85624000	52583000	33042000	SKKKRSSSRSRHSSISPVRLPLNSSLGAELS	RSRHssIsPVRLPLN			Cdc2 kinase substrate motif;CDK kinase substrate motif;CDK1,2,4,6 kinase substrate motif;ERK1,2 kinase substrate motif;GSK-3, ERK1, ERK2, CDK5 substrate motif;WW domain binding motif	+	CST;HTP
Tight junction protein ZO-2	TJP2	S	986	0.55738	0.614934	0.458555	0.598652	___2	1;2	1	0,00106454	106,3	0,41869	264840000	186070000	78770000	AQMRRAASSDQLRDNSPPPAFKPEPPKAKTQ	sDQLRDNsPPPAFKP			14-3-3 domain binding motif;Calmodulin-dependent protein kinase II substrate motif;ERK1,2 kinase substrate motif;G protein-coupled receptor kinase 1 substrate motif;GSK-3, ERK1, ERK2, CDK5 substrate motif;PKA kinase substrate motif;PKC kinase substrate motif;WW domain binding motif	+	CST;HTP
Heterogeneous nuclear ribonucleoprotein U	HNRNPU	S	59	0.561288	0.612011	0.385411	0.686441	___1	1	0,999824	1,11E-06	134,07	-0,17738	152550000	102730000	49823000	DEEAGGRPAMEPGNGSLDLGGDSAGRSGAGL	AMEPGNGsLDLGGDs	DNAPK;PLK1	P78527;P53350		+	CST;HTP;LTP	+	molecular association, regulation; intracellular localization	cell cycle regulation; DNA repair, induced	NEIL1(DISRUPTS); Ku70(INDUCES)		transient dissociation of NEIL1 from chromatin; localizes to centrosomes, the midzone and the midbody in mitosis
Tight junction protein ZO-2	TJP2	S	986	0.56309	0.74229	0.340969	0.606012	___1	1;2	1	0,00106454	106,3	0,41869	264840000	186070000	78770000	AQMRRAASSDQLRDNSPPPAFKPEPPKAKTQ	sDQLRDNsPPPAFKP			14-3-3 domain binding motif;Calmodulin-dependent protein kinase II substrate motif;ERK1,2 kinase substrate motif;G protein-coupled receptor kinase 1 substrate motif;GSK-3, ERK1, ERK2, CDK5 substrate motif;PKA kinase substrate motif;PKC kinase substrate motif;WW domain binding motif	+	CST;HTP
Myoferlin	MYOF	S	174	0.580639	0.621739	0.522027	0.59815	___1	1	0,996578	6,13E-09	193,45	0,52921	60591000	38561000	22030000	NAVRGPGPKGPVGTVSEAQLARRLTKVKNSR	kGPVGtVsEAQLARR			G protein-coupled receptor kinase 1 substrate motif	+	CST;HTP
Sequestosome-1	SQSTM1	S	24	0.587389	0.560565	0.420691	0.78091	___1	1	0,998266	3,19E-16	218,81	0,25607	204380000	183300000	21079000	YLLGKEDAAREIRRFSFCCSPEPEAEAEAAA	AREIRRFsFCCsPEP			14-3-3 domain binding motif;Calmodulin-dependent protein kinase II substrate motif;G protein-coupled receptor kinase 1 substrate motif;GSK3 kinase substrate motif;PAK2 kinase substrate motif;PKA kinase substrate motif;PKC epsilon kinase substrate motif;PKC kinase substrate motif	+	CST;HTP;LTP
Integrin beta-4	ITGB4	S	1069	0.600811	NaN	0.378761	0.822861	___1	1	1	1,75E-06	173,06	-0,028241	13625000	8493100	5132300	WKELQVKLLELQEVDSLLRGRQVRRFHVQLS	LELQEVDsLLRGRQV			b-Adrenergic Receptor kinase substrate motif;Casein kinase I substrate motif	+	CST;HTP
40S ribosomal protein S10;Putative 40S ribosomal protein S10-like	RPS10;RPS10P5	S	146	0.613343	0.666913	0.482728	0.690388	___1	1	0,999755	7,39E-14	222,09	-0,10931	35235000	21413000	13822000	AVPPGADKKAEAGAGSATEFQFRGGFGRGRG	kAEAGAGsAtEFQFr;kAEAGAGsATEFQFR			Casein kinase II substrate motif	+	HTP
Prothymosin alpha;Prothymosin alpha. N-terminally processed;Thymosin alpha-1	PTMA	S	2	0.616128	0.769712	0.673488	0.405185	___1	1	1	3,32E-08	197,38	0,15855	85559000	54144000	31415000	______________MSDAAVDTSSEITTKDL	______MsDAAVdts				+	CST;HTP;LTP
Nucleolar protein 58	NOP58	S	502	0.619969	0.712761	0.527176	NaN	___1	1;2	1	6,1E-06	134,13	0,076748	2045800000	1260600000	785130000	KKKRGKKKHIKEEPLSEEEPCTSTAIASPEK	HIkEEPLsEEEPCts			BARD1 BRCT domain binding motif;Casein kinase I substrate motif;Casein kinase II substrate motif;G protein-coupled receptor kinase 1 substrate motif	+	CST;HTP;LTP	+	sumoylation				required for sumoylation of K497
Leucine-rich repeat-containing protein 16A	LRRC16A	T	916	0.62154	0.528044	0.689947	0.64663	___1	1	0,999992	1,42E-05	152,38	-0,34356	89891000	57378000	32513000	LTEIERLEDLDTCMMTPKSKRKSIHSRMLRP	DLDtCMMtPKsKRKs			Casein kinase II substrate motif;Growth associated histone HI kinase substrate motif;GSK-3, ERK1, ERK2, CDK5 substrate motif;PKA kinase substrate motif;PKC kinase substrate motif;WW domain binding motif	+	CST;HTP
Cyclin-dependent kinase 13	CDK13	S	437	0.622866	NaN	0.6081	0.637633	___2	1;2	0,99884	0,000270744	125,84	0,14734	28478000	14043000	14436000	SRSRHRLSRSRSRHSSISPSTLTLKSSLAAE	RsRsRHssIsPstLT	Chk1	O14757	14-3-3 domain binding motif;Akt kinase substrate motif;Calmodulin-dependent protein kinase II substrate motif;Casein kinase II substrate motif;G protein-coupled receptor kinase 1 substrate motif;GSK3 kinase substrate motif;MAPKAPK1 kinase substrate motif;MAPKAPK2 kinase substrate motif;MDC1 BRCT domain binding motif;p70 Ribosomal S6 kinase substrate motif;Phosphorylase kinase substrate motif;PKA …	+	CST;HTP
Cyclin-dependent kinase 13	CDK13	S	439	0.622866	NaN	0.6081	0.637633	___2	2	0,941425	0,000270744	125,84	0,14734	8907700	4954400	3953300	SRHRLSRSRSRHSSISPSTLTLKSSLAAELN	RsRHssIsPstLTLK			Casein kinase II substrate motif;ERK1,2 kinase substrate motif;GSK-3, ERK1, ERK2, CDK5 substrate motif;WW domain binding motif	+	CST;HTP
Nuclear pore complex protein Nup98-Nup96;Nuclear pore complex protein Nup98;Nuclear pore complex protein Nup96	NUP98	S	612	0.627875	NaN	0.618747	0.637004	___1	1	1	4,28E-14	244	0,58396	60863000	36876000	23987000	IKKLVLKNLNNSNLFSPVNRDSENLASPSEY	LNNsNLFsPVNRDsE	CDK2	P24941	ERK1,2 kinase substrate motif;GSK-3, ERK1, ERK2, CDK5 substrate motif;MAPKAPK2 kinase substrate motif;WW domain binding motif	+	CST;HTP;LTP
Tumor protein D54	TPD52L2	S	96	0.628129	0.835442	0.523231	0.525713	___1	1	1	9,05E-05	137,93	0,04574	59259000	34888000	24371000	LGLSTLGELKQNLSRSWHDVQVSSAYVKTSE	LkQNLsRsWHDVQVS			Casein kinase II substrate motif;Pyruvate dehydrogenase kinase substrate motif	+	CST;HTP
Catenin delta-1	CTNND1	S	349	0.63032	0.606068	0.581282	0.703608	___2	1;2;3	1	1,06E-06	171,99	-0,14353	521830000	305040000	216790000	YYWAPLAQHERGSLASLDSLRKGGPPPPNWR	HERGsLAsLDsLRkG			Casein kinase II substrate motif	+	CST;HTP
Charged multivesicular body protein 4b	CHMP4B	S	223	0.631411	0.704188	NaN	0.558634	___1	1	1	0,000772216	97,57	0,028614	11558000	7651300	3906600	EEEDDDMKELENWAGSM______________	ELENWAGsM______				+	HTP
Mitochondrial import receptor subunit TOM22 homolog	TOMM22	S	15	0.631538	0.678239	NaN	0.584836	___1	1	1	2,12E-16	237,21	0,31286	33709000	23745000	9964400	_MAAAVAAAGAGEPQSPDELLPKGDAEKPEE	AGAGEPQsPDELLPK			Casein kinase I substrate motif;Casein kinase II substrate motif;ERK1,2 kinase substrate motif;GSK-3, ERK1, ERK2, CDK5 substrate motif;WW domain binding motif	+	CST;HTP
Cyclin-dependent kinase 12	CDK12	S	1082	0.647502	0.668098	0.569209	0.705197	___1	1	0,798035	0,000273241	93,388	-0,19233	19222000	11186000	8036100	RKETTSGTSTEPVKNSSPAPPQPAPGKVESG	stEPVKNssPAPPQP			G protein-coupled receptor kinase 1 substrate motif;PKA kinase substrate motif;PKC kinase substrate motif	+	HTP
Annexin A2;Putative annexin A2-like protein	ANXA2;ANXA2P2	Y	24	0.655487	0.783674	0.5273	NaN	___1	1	0,751501	0,000735131	97,957	-0,62802	13540000	11033000	2507000	CKLSLEGDHSTPPSAYGSVKAYTNFDAERDA	HstPPsAyGsVkAyt	Src;IGF1R	P12931;P08069	JAK2 kinase substrate motif;Src kinase substrate motif	+	CST;HTP;LTP	+	molecular association, regulation; intracellular localization	carcinogenesis, induced; cell growth, induced; cell motility, induced; transcription, induced	STAT3(INDUCES)		expression of CCND1 and MMP2/9, cancer cells metastasis in vivo; DOCK3 required to regulate cell motility; epithelial-mesenchymal transition (EMT)
Histone H1.4;Histone H1.3;Histone H1.2	HIST1H1E;HIST1H1D;HIST1H1C	S	36	0.660365	0.641557	0.568343	0.771194	___1	1	1	4,68E-06	154,69	0,016539	25407000	14767000	10640000	KKAKKAGATAGKRKASGPPVSELITKAVAAS;KKKAAKKAGGTPRKASGPPVSELITKAVAAS;KKKARKSAGAAKRKASGPPVSELITKAVAAS	GAAkRkAsGPPVsEL;TAGkRkAsGPPVsEL;GGtPRkAsGPPVsEL	PKACA;Chk2	P17612;P05132;O96017	14-3-3 domain binding motif;Calmodulin-dependent protein kinase II substrate motif;Pim1 kinase substrate sequence;PKA kinase substrate motif;PKC epsilon kinase substrate motif;PKC kinase substrate motif	+	CST;HTP;LTP	+		cell cycle regulation		DNA(DISRUPTS)	contributes to mitotic progression; dissociates from mitotic chromatin
Sequestosome-1	SQSTM1	S	28	0.660867	0.54921	0.619494	0.813898	___1	1	0,820245	0,00327283	80,844	-0,38851	336280000	292060000	44221000	KEDAAREIRRFSFCCSPEPEAEAEAAAGPGP	RRFsFCCsPEPEAEA			Casein kinase II substrate motif;ERK1,2 kinase substrate motif;GSK-3, ERK1, ERK2, CDK5 substrate motif;MAPKAPK2 kinase substrate motif;WW domain binding motif	+	CST;HTP
Eukaryotic translation initiation factor 2 subunit 2	EIF2S2	T	111	0.661547	0.886832	0.502539	0.595269	___1	1	1	3,2E-16	236,96	-0,36003	39302000	24904000	14397000	EGVKDLKIESDVQEPTEPEDDLDIMLGNKKK	EsDVQEPtEPEDDLD			Casein kinase II substrate motif;DNA dependent Protein kinase substrate motif;G protein-coupled receptor kinase 1 substrate motif	+	CST;HTP
Catenin delta-1	CTNND1	S	352	0.667429	0.676229	0.565937	0.760122	___2	1;2;3	1	1,06E-06	171,99	-0,14353	514040000	328040000	186010000	APLAQHERGSLASLDSLRKGGPPPPNWRQPE	GsLAsLDsLRkGGPP			b-Adrenergic Receptor kinase substrate motif;PKA kinase substrate motif;PKC kinase substrate motif	+	CST;HTP
Torsin-1A-interacting protein 1	TOR1AIP1	T	220	0.674431	NaN	0.655781	0.69308	___1	1	0,973125	0,0137049	66,467	0,2185	34506000	21481000	13025000	ATSVQQKVNFSEEGETEEDDQDSSHSSVTTV	NFsEEGEtEEDDQds			b-Adrenergic Receptor kinase substrate motif;Casein kinase I substrate motif;Casein kinase II substrate motif;G protein-coupled receptor kinase 1 substrate motif	+	CST;HTP;LTP
Dual specificity mitogen-activated protein kinase kinase 1;Dual specificity mitogen-activated protein kinase kinase 2	MAP2K1;MAP2K2	S	222	0.67935	0.635784	NaN	0.722915	___1	1	0,984221	1,67E-06	147,02	-0,3441	6923000	4437800	2485300	CDFGVSGQLIDSMANSFVGTRSYMSPERLQG	LIDsMANsFVGtRSY	RAF1;ARAF;PDK1;PLK1;MOS;Cot;BRAF	P04049;Q99N57;P10398;O15530;P53350;P00536;P41279;P15056	G protein-coupled receptor kinase 1 substrate motif;MAPKAPK2 kinase substrate motif	+	CST;HTP;LTP	+	enzymatic activity, induced;intracellular localization; enzymatic activity, induced	cell cycle regulation; transcription, induced; cell growth, altered			nuclear translocation
Scaffold attachment factor B1	SAFB	S	601	0.683461	0.616057	0.600082	0.834245	___2	2	1	0,0117747	76,588	0,36076	44735000	29898000	14837000	ASKSQDRKSASREKRSVVSFDKVKEPRKSRD	SASREKRsVVsFDkV			Casein kinase I substrate motif;Casein kinase II substrate motif;PKA kinase substrate motif;PKC kinase substrate motif	+	CST;HTP
Scaffold attachment factor B1	SAFB	S	604	0.683461	0.616057	0.600082	0.834245	___2	1;2	1	0,000108729	134,38	0,36076	777380000	498030000	279350000	SQDRKSASREKRSVVSFDKVKEPRKSRDSES	REKRsVVsFDkVkEP				+	CST;HTP
Heat shock 70 kDa protein 4	HSPA4	S	76	0.686416	0.630223	0.742609	NaN	___1	1	1	1,93E-06	155,47	1,4379	5801800	3604000	2197800	KNTVQGFKRFHGRAFSDPFVEAEKSNLAYDI	RFHGRAFsDPFVEAE			14-3-3 domain binding motif;Calmodulin-dependent protein kinase II substrate motif;PKA kinase substrate motif;PKC kinase substrate motif	+	CST;HTP
Ladinin-1	LAD1	S	394	0.686432	0.662673	0.540597	0.856025	___1	1	0,998843	3,05E-05	148,62	0,043822	63751000	38298000	25453000	KPKKENSETTLTRSASMKLPDNTVKLGEKLE	TtLTRsAsMKLPDNT			14-3-3 domain binding motif;Calmodulin-dependent protein kinase II alpha substrate motif;Calmodulin-dependent protein kinase II substrate motif;Calmodulin-dependent protein kinase IV substrate motif;Chk1 kinase substrate motif;G protein-coupled receptor kinase 1 substrate motif;PKA kinase substrate motif;PKC kinase substrate motif	+	CST;HTP
Elongation factor 1-delta	EEF1D	S	162	0.688768	0.739679	0.675398	0.651226	___1	1	1	1,2E-06	146,34	0,30413	11707000000	6579100000	5128400000	TPAEDDEDDDIDLFGSDNEEEDKEAAQLREE	DDIDLFGsDNEEEDK	CK2A1	P68400	Casein kinase II substrate motif	+	CST;HTP;LTP
Serine/arginine-rich splicing factor 6	SRSF6	S	301	0.688854	0.70987	0.585329	0.771362	___2	1;2	0,98333	4,73E-05	140,68	-0,29013	45908000	28374000	17534000	KGDIKSKSRSRSQSRSNSPLPVPPSKARSVS	RsRsQsRsNsPLPVP			Casein kinase II substrate motif;MAPKAPK2 kinase substrate motif	+	CST;HTP
Serine/arginine-rich splicing factor 6	SRSF6	S	310	0.688854	0.70987	0.585329	0.771362	___2	2	0,952138	4,73E-05	140,68	0,35276	26339000	15223000	11116000	SRSQSRSNSPLPVPPSKARSVSPPPKRATSR	sPLPVPPsKARsVsP			DNA dependent Protein kinase substrate motif;G protein-coupled receptor kinase 1 substrate motif;GSK3 kinase substrate motif	+	CST;HTP
Cyclin-dependent kinase 12	CDK12	S	1083	0.688922	0.756115	0.587276	0.723375	___1	1	0,916706	0,000273241	93,388	0,1551	15631000	9181900	6449500	KETTSGTSTEPVKNSSPAPPQPAPGKVESGA	tEPVKNssPAPPQPA			ERK1,2 kinase substrate motif;G protein-coupled receptor kinase 1 substrate motif;GSK-3, ERK1, ERK2, CDK5 substrate motif;MDC1 BRCT domain binding motif;PKA kinase substrate motif;PKC kinase substrate motif;Plk1 PBD domain binding motif;WW domain binding motif	+	HTP
Eukaryotic translation initiation factor 5B	EIF5B	S	137	0.689815	0.628463	0.733982	0.707002	___2	1;2	1	8,99E-21	270,99	0,087463	233570000	120520000	113050000	KSKKTAKPKVEMYSGSDDDDDFNKLPKKAKG	KVEMysGsDDDDDFN			Casein kinase II substrate motif;Pyruvate dehydrogenase kinase substrate motif	+	CST;HTP
Uridine-cytidine kinase 1	UCK1	S	253	0.691377	NaN	0.573889	0.808865	___1	1	0,830984	0,00144289	89,466	-0,078667	14956000	8969600	5986600	WHRGGSNGRSYKRTFSEPGDHPGMLTSGKRS	RSYKRtFsEPGDHPG			14-3-3 domain binding motif;Calmodulin-dependent protein kinase II substrate motif;Calmodulin-dependent protein kinase IV substrate motif;G protein-coupled receptor kinase 1 substrate motif;PKA kinase substrate motif;PKC kinase substrate motif	+	CST;HTP
Stathmin	STMN1	S	16	0.691472	0.928578	0.460602	0.685236	___1	1;2	1	4,09E-09	190,18	0,15879	48119000	24765000	23354000	MASSDIQVKELEKRASGQAFELILSPRSKES	kELEKrAsGQAFELI	CAMK2A;CAMK4;PKACA;CAMK2B;PAK1;RSK2	Q9UQM7;Q16566;P17612;P00517;Q13554;Q13153;P51812	Calmodulin-dependent protein kinase II substrate motif;Chk1 kinase substrate motif;PAK2 kinase substrate motif;PKA kinase substrate motif;PKC kinase substrate motif	+	CST;HTP;LTP	+	molecular association, regulation; activity, inhibited	cell cycle regulation; apoptosis, altered; cytoskeletal reorganization	TUBA1A(DISRUPTS); TUBA4A(DISRUPTS); TUBB(DISRUPTS)
SWI/SNF complex subunit SMARCC2	SMARCC2	S	347	0.696449	NaN	0.680067	0.71283	___1	1	1	2,56E-05	127,32	-0,18879	92229000	55889000	36339000	REEEQEDLTKDMDEPSPVPNVEEVTLPKTVN	TKDMDEPsPVPNVEE			Casein kinase I substrate motif;DNA dependent Protein kinase substrate motif;ERK1,2 kinase substrate motif;GSK-3, ERK1, ERK2, CDK5 substrate motif;WW domain binding motif	+	CST;HTP
Serine/arginine repetitive matrix protein 2	SRRM2	S	2100	0.698755	0.963324	0.434187	NaN	___3	3	0,990578	0,0291757	44,831	0,088739	8148500	5162300	2986200	SDRSRSATPPATRNHSGSRTPPVALNSSRMS	PPAtRNHsGsRtPPV			14-3-3 domain binding motif;Calmodulin-dependent protein kinase II substrate motif;Casein kinase II substrate motif;CLK1 kinase substrate motif;G protein-coupled receptor kinase 1 substrate motif;PKA kinase substrate motif;PKC kinase substrate motif	+	CST;HTP
Small acidic protein	SMAP	S	17	0.702828	0.936078	NaN	0.469579	___1	1	0,829514	6,43E-51	365,76	-0,16081	1548900000	921990000	626950000	SAARESHPHGVKRSASPDDDLGSSNWEAADL	HGVKrsAsPDDDLGs			14-3-3 domain binding motif;Calmodulin-dependent protein kinase II substrate motif;Calmodulin-dependent protein kinase IV substrate motif;Casein kinase II substrate motif;Chk1 kinase substrate motif;ERK1,2 kinase substrate motif;GSK-3, ERK1, ERK2, CDK5 substrate motif;PKA kinase substrate motif;PKC kinase substrate motif;Pyruvate dehydrogenase kinase substrate motif;WW domain binding motif	+	CST;HTP
Proteasome subunit alpha type-5	PSMA5	S	56	0.705646	0.720029	0.691264	NaN	___1	1	0,927772	0,00161424	93,348	-0,18115	11593000	7730400	3862200	QTSEGVCLAVEKRITSPLMEPSSIEKIVEID	AVEKRItsPLMEPss			14-3-3 domain binding motif;Calmodulin-dependent protein kinase II substrate motif;ERK1,2 kinase substrate motif;GSK-3, ERK1, ERK2, CDK5 substrate motif;PKA kinase substrate motif;PKC kinase substrate motif;WW domain binding motif	+	CST;HTP
Catenin delta-1	CTNND1	S	346	0.708899	0.754508	0.551004	0.821183	___2	1;2;3	1	8,53E-05	132,86	-0,14353	70758000	45724000	25035000	SDQYYWAPLAQHERGSLASLDSLRKGGPPPP	LAQHERGsLAsLDsL			Casein kinase I substrate motif;Casein kinase II substrate motif;PKA kinase substrate motif;PKC kinase substrate motif	+	CST;HTP
Echinoderm microtubule-associated protein-like 4	EML4	S	144	0.710009	0.647918	0.865198	0.61691	___1	1;2	0,999206	5,95E-05	126,42	-0,016204	52377000	33951000	18425000	KEESHSNDQSPQIRASPSPQPSSQPLQIHRQ	QsPQIRAsPsPQPss			Casein kinase II substrate motif;ERK1,2 kinase substrate motif;GSK-3, ERK1, ERK2, CDK5 substrate motif;PKA kinase substrate motif;PKC kinase substrate motif;WW domain binding motif	+	CST;HTP
Serine/threonine-protein phosphatase 6 regulatory subunit 3	PPP6R3	S	617	0.711309	0.72403	NaN	0.698588	___1	1	1	9,34E-21	267,22	0,082624	105220000	62560000	42662000	EACCKERIQQFDDGGSDEEDIWEEKHIAFTP	QQFDDGGsDEEDIWE			BARD1 BRCT domain binding motif;Casein kinase I substrate motif;Casein kinase II substrate motif	+	CST;HTP
Protein LYRIC	MTDH	S	298	0.711739	0.493871	0.972683	0.668662	___1	1	0,977947	0,0185125	55,206	-1,2036	15939000	10354000	5585700	GGGWNEKSVKLSSQISAGEEKWNSVSPASAG	VkLssQIsAGEEkWN			Casein kinase II substrate motif;MAPKAPK2 kinase substrate motif	+	CST;HTP
Desmoglein-2	DSG2	S	680	0.719575	0.727338	NaN	0.711812	___1	1	1	3,21E-05	128,59	-0,10947	21026000	13577000	7449100	EDKVVPSFLPVDQGGSLVGRNGVGGMAKEAT	LPVDQGGsLVGRNGV				+	CST;HTP
Eukaryotic translation initiation factor 5B	EIF5B	S	135	0.720492	NaN	0.733982	0.707002	___2	1;2	0,999902	1,62E-20	260,56	0,15357	271810000	161430000	110370000	DSKSKKTAKPKVEMYSGSDDDDDFNKLPKKA	KPKVEMysGsDDDDD			Casein kinase I substrate motif;Casein kinase II substrate motif;Pyruvate dehydrogenase kinase substrate motif	+	CST;HTP
Nuclear mitotic apparatus protein 1	NUMA1	T	2000	0.720559	0.584613	0.91561	0.661454	___1	1	0,999994	0,000193665	120,32	-0,28918	12371000	7616600	4754800	QQRKRVSLEPHQGPGTPESKKATSCFPRPMT	EPHQGPGtPEskKAT			Casein kinase II substrate motif;ERK1,2 kinase substrate motif;GSK3, Erk1, Erk2 and CDK5 kinase motif;GSK-3, ERK1, ERK2, CDK5 substrate motif;WW domain binding motif	+	CST;HTP
Calpastatin	CAST	S	364	0.727356	0.735972	0.725843	0.720254	___1	1	0,973525	2,03E-38	325,68	-0,25327	107520000	66466000	41054000	GKPLLPEPEEKPKPRSESELIDELSEDFDRS	EEKPKPRsEsELIDE			Casein kinase II substrate motif;G protein-coupled receptor kinase 1 substrate motif;PKA kinase substrate motif;PKC kinase substrate motif	+	CST;HTP
Thyroid hormone receptor-associated protein 3	THRAP3	S	232	0.729296	0.7802	0.638696	0.768991	___1	1	0,989582	5,24E-16	233,29	0,0097608	20249000	12744000	7504500	SESSKPWPDATYGTGSASRASAVSELSPRER	DAtyGtGsAsRAsAV			Casein kinase II substrate motif;G protein-coupled receptor kinase 1 substrate motif	+	HTP
Annexin A2;Putative annexin A2-like protein	ANXA2;ANXA2P2	S	22	0.729536	0.817298	0.641773	NaN	___1	1	0,786817	6,36E-06	147,07	-0,20535	12148000	8702400	3445900	ILCKLSLEGDHSTPPSAYGSVKAYTNFDAER	GDHstPPsAyGsVkA			DNA dependent Protein kinase substrate motif;G protein-coupled receptor kinase 1 substrate motif;GSK3 kinase substrate motif;MAPKAPK2 kinase substrate motif	+	CST;HTP;LTP
Chromodomain-helicase-DNA-binding protein 4	CHD4	S	1308	0.730944	0.733543	0.583103	0.876185	___1	1	1	3,55E-14	237,4	0,53713	64612000	42837000	21775000	GEEEEVEREIIKQEESVDPDYWEKLLRHHYE	EIIkQEEsVDPDyWE			b-Adrenergic Receptor kinase substrate motif;PKA kinase substrate motif	+	HTP
Nucleolar protein 56	NOP56	S	570	0.737614	0.773167	0.687859	0.751815	___1	1;2	1	1,33E-07	181,51	-0,1364	388250000	261590000	126670000	GSKKKRKFSKEEPVSSGPEEAVGKSSSKKKK	sKEEPVssGPEEAVG			Casein kinase II substrate motif;MDC1 BRCT domain binding motif;Plk1 PBD domain binding motif	+	CST;HTP
Choline-phosphate cytidylyltransferase A	PCYT1A	S	323	0.739401	0.697333	0.781469	NaN	___3	3	0,834561	3,54E-13	219,95	0,23759	15717000	11244000	4472800	GRMLQAISPKQSPSSSPTRERSPSPSFRWPF	PKQsPsssPtRERsP			Casein kinase II substrate motif;Cdc2 kinase substrate motif;CDK kinase substrate motif;CDK1,2,4,6 kinase substrate motif;ERK1,2 kinase substrate motif;Growth associated histone HI kinase substrate motif;GSK-3, ERK1, ERK2, CDK5 substrate motif;MAPKAPK2 kinase substrate motif;MDC1 BRCT domain binding motif;Plk1 PBD domain binding motif;WW domain binding motif	+	CST;HTP
Mitotic interactor and substrate of PLK1	MISP	T	377	0.739759	NaN	0.688511	0.791007	___1	1	0,807228	2,02E-05	147,56	-0,082761	17703000	11192000	6511300	EEDHRREGLHVGRASTPDWVSEGPQPGLRRA	LHVGRAstPDWVSEG			Calmodulin-dependent protein kinase I substrate motif;Calmodulin-dependent protein kinase II substrate motif;Calmodulin-dependent protein kinase IV substrate motif;Chk1 kinase substrate motif;GSK-3, ERK1, ERK2, CDK5 substrate motif;MDC1 BRCT domain binding motif;PKC kinase substrate motif;Plk1 PBD domain binding motif;WW domain binding motif	+	CST;HTP
Choline-phosphate cytidylyltransferase A	PCYT1A	S	315	0.739797	0.698125	0.781469	NaN	___3	3	1	3,54E-13	219,95	0,96141	26228000	18346000	7881800	KHMLKEGKGRMLQAISPKQSPSSSPTRERSP	GRMLQAIsPKQsPss			ERK1,2 kinase substrate motif;G protein-coupled receptor kinase 1 substrate motif;Growth associated histone HI kinase substrate motif;GSK3 kinase substrate motif;GSK-3, ERK1, ERK2, CDK5 substrate motif;PKA kinase substrate motif;PKC kinase substrate motif;WW domain binding motif	+	CST;HTP
Choline-phosphate cytidylyltransferase A	PCYT1A	S	319	0.739797	0.698125	0.781469	NaN	___3	3	0,999815	3,54E-13	219,95	0,23759	26228000	18346000	7881800	KEGKGRMLQAISPKQSPSSSPTRERSPSPSF	QAIsPKQsPsssPtR			Casein kinase II substrate motif;ERK1,2 kinase substrate motif;G protein-coupled receptor kinase 1 substrate motif;GSK3 kinase substrate motif;GSK-3, ERK1, ERK2, CDK5 substrate motif;MAPKAPK2 kinase substrate motif;PKA kinase substrate motif;PKC kinase substrate motif;WW domain binding motif	+	CST;HTP
Tight junction protein ZO-2	TJP2	S	961	0.74163	0.801905	0.704544	0.718441	___1	1	0,891608	0,038197	46,578	-0,15694	6457800	3927300	2530500	VSSITRSSEPVQHEESIRKPSPEPRAQMRRA	EPVQHEEsIRKPsPE			b-Adrenergic Receptor kinase substrate motif;G protein-coupled receptor kinase 1 substrate motif;PKA kinase substrate motif;PKC kinase substrate motif	+	CST;HTP
Niban-like protein 1	FAM129B	S	665	0.742446	0.734786	0.781618	0.710933	___1	1	1	1,01E-06	138,46	0,42966	156850000	96670000	60177000	VTEIRGLLAQGLRPESPPPAGPLLNGAPAGE	AQGLRPEsPPPAGPL			14-3-3 domain binding motif;b-Adrenergic Receptor kinase substrate motif;Calmodulin-dependent protein kinase II substrate motif;ERK1,2 kinase substrate motif;G protein-coupled receptor kinase 1 substrate motif;GSK-3, ERK1, ERK2, CDK5 substrate motif;PKA kinase substrate motif;PKC kinase substrate motif;WW domain binding motif	+	CST;HTP;LTP
Protein strawberry notch homolog 1	SBNO1	S	794	0.743418	0.779482	NaN	0.707355	___1	1	0,999997	2,1E-38	318,9	0,13404	25225000	14243000	10981000	IRKDHKKNKEKKKKKSIDPDSIQSALLASGL	KEKKKKKsIDPDsIQ			Phosphorylase kinase substrate motif;Pim1 kinase substrate sequence;PKA kinase substrate motif;PKC kinase substrate motif	+	CST;HTP
ATP-citrate synthase	ACLY	S	481	0.746751	0.724846	0.672332	0.843074	___1	1	0,999919	0,000133113	130,02	-0,39597	125200000	84504000	40701000	PAKKAKPAMPQDSVPSPRSLQGKSTTLFSRH	MPQDsVPsPRsLQGk			Casein kinase II substrate motif;DNA dependent Protein kinase substrate motif;ERK1,2 kinase substrate motif;Growth associated histone HI kinase substrate motif;GSK-3, ERK1, ERK2, CDK5 substrate motif;PKA kinase substrate motif;PKC kinase substrate motif;WW domain binding motif	+	CST;HTP
Cyclin-dependent kinase 13	CDK13	T	1246	0.749308	NaN	0.634437	0.864179	___1	1	1	0,0212676	76,332	0,1317	16646000	9415900	7230000	QDDLIQHQDMRILELTPEPDRPRILPPDQRP	DMRILELtPEPDRPR			GSK-3, ERK1, ERK2, CDK5 substrate motif;RAF1 kinase substrate motif;WW domain binding motif	+	CST;HTP
Thyroid hormone receptor-associated protein 3	THRAP3	S	939	0.749753	NaN	0.659978	0.839529	___1	1	0,857038	0,000194836	97,5	0,024324	70396000	39769000	30627000	HDKFSGEEGEIEDDESGTENREEKDNIQPTT	GEIEDDEsGtENREE			b-Adrenergic Receptor kinase substrate motif;Casein kinase I substrate motif;Casein kinase II substrate motif	+	CST;HTP
Zinc phosphodiesterase ELAC protein 2	ELAC2	S	199	0.750057	0.731036	0.716948	0.802186	___1	1	0,999588	0,0301482	63,537	-0,086219	51215000	30223000	20992000	PIHSEQRRGKHQPWQSPERPLSRLSPERSSD	GKHQPWQsPERPLsR			Casein kinase II substrate motif;Cdc2 kinase substrate motif;CDK kinase substrate motif;CDK1,2,4,6 kinase substrate motif;ERK1,2 kinase substrate motif;G protein-coupled receptor kinase 1 substrate motif;GSK-3, ERK1, ERK2, CDK5 substrate motif;WW domain binding motif	+	CST;HTP
Ubiquitin-associated protein 2-like	UBAP2L	S	604	0.751442	0.829185	0.699675	0.725465	___2	2	0,937441	0,00109656	94,271	0,25762	108740000	67830000	40908000	GPLYEQRSTQTRRYPSSISSSPQKDLTQAKN	TQTRRyPssIsssPQ			14-3-3 domain binding motif;Calmodulin-dependent protein kinase II substrate motif;Casein kinase II substrate motif;DNA dependent Protein kinase substrate motif;G protein-coupled receptor kinase 1 substrate motif;GSK3 kinase substrate motif;PKA kinase substrate motif;PKC kinase substrate motif;ZIP kinase substrate motif	+	CST;HTP
60S acidic ribosomal protein P2	RPLP2	S	102	0.751973	0.985494	0.711337	0.559087	___1	1	0,978518	2,12E-28	289,98	-3,5346	705100000	415630000	289470000	APAAAEEKKDEKKEESEESDDDMGFGLFD__	kDEkKEEsEEsDDDM			b-Adrenergic Receptor kinase substrate motif;Casein kinase II substrate motif;G protein-coupled receptor kinase 1 substrate motif;PKA kinase substrate motif;PKC kinase substrate motif	+	CST;HTP;LTP
U1 small nuclear ribonucleoprotein 70 kDa	SNRNP70	S	226	0.752101	0.421823	0.350405	1.48408	___1	1	1	0,000263639	124,68	-0,030702	118050000	68428000	49626000	SGRDDTSRYDERPGPSPLPHRDRDRDRERER	yDERPGPsPLPHRDR	CDK2	P24941	DNA dependent Protein kinase substrate motif;ERK1,2 kinase substrate motif;GSK-3, ERK1, ERK2, CDK5 substrate motif;WW domain binding motif	+	CST;HTP;LTP
Tight junction protein ZO-1	TJP1	S	1617	0.753142	0.758573	0.74771	NaN	___1	1	0,845168	0,000316555	88,945	0,099008	21585000	12750000	8834500	YQINNISTVPKAIPVSPSAVEEDEDEDGHTV	VPKAIPVsPsAVEED			Casein kinase II substrate motif;ERK1,2 kinase substrate motif;GSK-3, ERK1, ERK2, CDK5 substrate motif;WW domain binding motif	+	CST;HTP
Heterogeneous nuclear ribonucleoprotein A1;Heterogeneous nuclear ribonucleoprotein A1. N-terminally processed	HNRNPA1	S	2	0.755136	0.682891	0.699681	0.882837	___2	1;2	0,997428	1,23E-08	202,32	0,25384	322570000	213730000	108840000	______________MSKSESPKEPEQLRKLF	______MsksEsPkE			Casein kinase II substrate motif;G protein-coupled receptor kinase 1 substrate motif;GSK3 kinase substrate motif	+	HTP
Putative RNA-binding protein Luc7-like 2	LUC7L2	S	18	0.758602	1.00943	0.535007	0.731366	___1	1	0,998164	1,42E-09	194,06	-0,67409	29604000	18446000	11158000	AQAQMRAMLDQLMGTSRDGDTTRQRIKFSDD	LDQLMGtsRDGDTtR				+	HTP
Lamina-associated polypeptide 2. isoform alpha;Thymopoietin;Thymopentin;Lamina-associated polypeptide 2. isoforms beta/gamma;Thymopoietin;Thymopentin	TMPO	T	74	0.759356	0.790888	0.604526	0.882655	___1	1;2	0,999957	1,14E-06	147,08	0,29937	491490000	294420000	197080000	SKGPPDFSSDEEREPTPVLGSGAAAAGRSRA	sDEEREPtPVLGsGA			Calmodulin-dependent protein kinase II substrate motif;DNA dependent Protein kinase substrate motif;GSK-3, ERK1, ERK2, CDK5 substrate motif;PKC kinase substrate motif;WW domain binding motif	+	CST;HTP
E3 SUMO-protein ligase RanBP2	RANBP2	S	2626	0.760221	0.814944	0.705499	NaN	___1	1	0,855056	7,7E-05	113,42	1,1396	18456000	11734000	6721100	FKTPEKAKEKKKPEDSPSDDDVLIVYELTPT	EKKKPEDsPsDDDVL			b-Adrenergic Receptor kinase substrate motif;Casein kinase II substrate motif;ERK1,2 kinase substrate motif;GSK-3, ERK1, ERK2, CDK5 substrate motif;PKA kinase substrate motif;Pyruvate dehydrogenase kinase substrate motif;WW domain binding motif	+	HTP
Cyclin-dependent kinase 12	CDK12	S	274	0.765378	0.773966	0.672814	0.849353	___2	2	0,999976	2,95E-05	120,44	-0,20085	71034000	41128000	29906000	YDSYKKSPGSTSRRQSVSPPYKEPSAYQSST	GSTSRRQsVsPPyKE			14-3-3 domain binding motif;Aurora-A kinase substrate motif;Calmodulin-dependent protein kinase II substrate motif;Casein kinase II substrate motif;G protein-coupled receptor kinase 1 substrate motif;MAPKAPK2 kinase substrate motif;PAK2 kinase substrate motif;Phosphorylase kinase substrate motif;PKA kinase substrate motif;PKC epsilon kinase substrate motif;PKC kinase substrate motif	+	CST;HTP
Cyclin-dependent kinase 12	CDK12	S	276	0.765378	0.773966	0.672814	0.849353	___2	2	0,9982	2,95E-05	120,44	-0,20085	71034000	41128000	29906000	SYKKSPGSTSRRQSVSPPYKEPSAYQSSTRS	TSRRQsVsPPyKEPs			Casein kinase II substrate motif;ERK1,2 kinase substrate motif;GSK-3, ERK1, ERK2, CDK5 substrate motif;WW domain binding motif	+	CST;HTP
60S acidic ribosomal protein P2	RPLP2	S	105	0.76555	0.980757	0.805652	0.510241	___1	1	0,999974	1,58E-21	281,49	0,056044	604570000	343460000	261120000	AAEEKKDEKKEESEESDDDMGFGLFD_____	kKEEsEEsDDDMGFG			b-Adrenergic Receptor kinase substrate motif;Casein kinase II substrate motif;Pyruvate dehydrogenase kinase substrate motif	+	CST;HTP;LTP
Heterogeneous nuclear ribonucleoprotein U-like protein 2	HNRNPUL2	S	161	0.766055	0.67836	0.770274	0.849533	___1	1	0,999991	2,43E-06	145,99	0,20206	294260000	189500000	104760000	EQGLGKREEDEPEERSGDETPGSEVPGDKAA	EDEPEErsGDEtPGs			Casein kinase I substrate motif;Casein kinase II substrate motif;G protein-coupled receptor kinase 1 substrate motif	+	CST;HTP
Nucleolar protein 56	NOP56	S	569	0.767123	0.801733	0.750335	0.7493	___1	1;2	1	5,03E-14	222,51	-0,1364	375250000	250050000	125200000	SGSKKKRKFSKEEPVSSGPEEAVGKSSSKKK	FsKEEPVssGPEEAV			Casein kinase I substrate motif	+	CST;HTP
Serine/arginine-rich splicing factor 1	SRSF1	S	199	0.767949	0.879542	0.815215	0.60909	___3	1;2;3	0,99999	0,00096135	94,45	0,31063	321530000	191190000	130340000	EGETAYIRVKVDGPRSPSYGRSRSRSRSRSR	VKVDGPRsPsyGRsR			Casein kinase II substrate motif;ERK1,2 kinase substrate motif;Growth associated histone HI kinase substrate motif;GSK-3, ERK1, ERK2, CDK5 substrate motif;WW domain binding motif	+	CST;HTP;LTP
Serine/arginine-rich splicing factor 1	SRSF1	S	201	0.767949	0.879542	0.815215	0.60909	___3	2;3	0,987729	0,00096135	94,45	0,31063	277940000	165530000	112410000	ETAYIRVKVDGPRSPSYGRSRSRSRSRSRSR	VDGPRsPsyGRsRsR			14-3-3 domain binding motif;Calmodulin-dependent protein kinase II substrate motif;CLK1 kinase substrate motif;DNA dependent Protein kinase substrate motif;G protein-coupled receptor kinase 1 substrate motif;GSK3 kinase substrate motif;PKA kinase substrate motif;PKC kinase substrate motif	+	CST;HTP;LTP
Serine/arginine-rich splicing factor 1	SRSF1	S	205	0.767949	0.879542	0.815215	0.60909	___3	3	0,912642	0,00096135	94,45	0,40096	220200000	127700000	92495000	IRVKVDGPRSPSYGRSRSRSRSRSRSRSRSN	RsPsyGRsRsRsRsR	SRPK1	Q96SB4	Casein kinase II substrate motif;G protein-coupled receptor kinase 1 substrate motif;GSK3 kinase substrate motif;MAPKAPK2 kinase substrate motif	+	CST;HTP;LTP
Filamin-B	FLNB	S	2478	0.769202	0.787888	0.700474	0.819245	___1	1	0,998842	0,000203435	110,38	0,16103	36800000	21878000	14922000	VGSPFKAKVTGQRLVSPGSANETSSILVESV	VtGQRLVsPGsANET			14-3-3 domain binding motif;Calmodulin-dependent protein kinase II substrate motif;Casein kinase II substrate motif;ERK1,2 kinase substrate motif;G protein-coupled receptor kinase 1 substrate motif;GSK-3, ERK1, ERK2, CDK5 substrate motif;PKA kinase substrate motif;PKC kinase substrate motif;WW domain binding motif	+	CST;HTP
Thyroid hormone receptor-associated protein 3	THRAP3	S	379	0.770967	0.848152	0.693782	NaN	___1	1	0,999524	4,31E-06	154,36	0,072385	15477000	7455800	8021000	QTNTDKEKIKEKGSFSDTGLGDGKMKSDSFA	IKEKGsFsDtGLGDG			Casein kinase II substrate motif;PKA kinase substrate motif	+	CST;HTP
ATP-dependent RNA helicase A	DHX9	S	87	0.774587	0.722472	0.806365	0.794924	___1	1	0,990832	0,00212049	81,241	0,31178	126380000	74135000	52241000	INEIKSEEVPAFGVASPPPLTDTPDTTANAE	VPAFGVAsPPPLtDt			ERK1,2 kinase substrate motif;GSK-3, ERK1, ERK2, CDK5 substrate motif;WW domain binding motif	+	HTP
Coatomer subunit epsilon	COPE	S	99	0.775685	0.796409	0.8035	0.727144	___1	1	1	1,4E-06	164,2	-0,32906	38478000	23757000	14721000	VRMFADYLAHESRRDSIVAELDREMSRSVDV	AHEsRRDsIVAELDR			14-3-3 domain binding motif;Aurora-A kinase substrate motif;b-Adrenergic Receptor kinase substrate motif;Calmodulin-dependent protein kinase II substrate motif;MAPKAPK2 kinase substrate motif;PAK2 kinase substrate motif;Phosphorylase kinase substrate motif;PKA kinase substrate motif;PKC epsilon kinase substrate motif;PKC kinase substrate motif	+	CST;HTP
ATP-binding cassette sub-family F member 1	ABCF1	S	105	0.77576	0.82174	0.74789	0.75765	___2	1;2;3	1	7,54E-08	171,83	-0,59792	228530000	133930000	94601000	DDGEEKELMERLKKLSVPTSDEEDEVPAPKP	MERLKKLsVPtsDEE			Casein kinase II substrate motif;G protein-coupled receptor kinase 1 substrate motif;GSK3 kinase substrate motif;Phosphorylase kinase substrate motif;PKA kinase substrate motif;PKC kinase substrate motif	+	CST;HTP
Eukaryotic translation initiation factor 5B	EIF5B	S	135	0.77589	0.910398	1.28564	0.131632	___1	1;2	0,999902	1,62E-20	260,56	0,15357	271810000	161430000	110370000	DSKSKKTAKPKVEMYSGSDDDDDFNKLPKKA	KPKVEMysGsDDDDD			Casein kinase I substrate motif;Casein kinase II substrate motif;Pyruvate dehydrogenase kinase substrate motif	+	CST;HTP
Calumenin	CALU	S	44	0.776843	NaN	0.667601	0.886084	___1	1	0,993628	0,000420095	96,633	0,079505	23144000	14012000	9132400	HHEPQLSDKVHNDAQSFDYDHDAFLGAEEAK	KVHNDAQsFDyDHDA	PLK2;PLK3	Q9NYY3;Q9H4B4	Casein kinase I substrate motif;Casein kinase II substrate motif	+	HTP
Small glutamine-rich tetratricopeptide repeat-containing protein alpha	SGTA	S	77	0.779012	0.947296	0.834078	0.555663	___2	2	1	0,00276068	83,236	0,069265	121000000	68551000	52448000	FEAAATGKEMPQDLRSPARTPPSEEDSAEAE	EMPQDLrsPARtPPs			Casein kinase I substrate motif;Cdc2 kinase substrate motif;CDK kinase substrate motif;CDK1,2,4,6 kinase substrate motif;ERK1,2 kinase substrate motif;G protein-coupled receptor kinase 1 substrate motif;Growth associated histone HI kinase substrate motif;GSK-3, ERK1, ERK2, CDK5 substrate motif;WW domain binding motif	+	CST;HTP
Small glutamine-rich tetratricopeptide repeat-containing protein alpha	SGTA	T	81	0.779012	0.947296	0.834078	0.555663	___2	2	0,99999	0,00276068	83,236	0,069265	121000000	68551000	52448000	ATGKEMPQDLRSPARTPPSEEDSAEAERLKT	DLrsPARtPPsEEDS			Casein kinase II substrate motif;Growth associated histone HI kinase substrate motif;GSK-3, ERK1, ERK2, CDK5 substrate motif;MAPKAPK2 kinase substrate motif;WW domain binding motif	+	CST;HTP
tRNA (cytosine(34)-C(5))-methyltransferase	NSUN2	S	743	0.781293	NaN	0.819941	0.742645	___2	1;2	0,999999	8,17E-07	143,25	-0,10971	279650000	150540000	129110000	PDNDVTEGQRAGEPNSPDAEEANSPDVTAGC	QRAGEPNsPDAEEAN			Casein kinase I substrate motif;ERK1,2 kinase substrate motif;GSK-3, ERK1, ERK2, CDK5 substrate motif;WW domain binding motif	+	CST;HTP
tRNA (cytosine(34)-C(5))-methyltransferase	NSUN2	S	751	0.781293	NaN	0.819941	0.742645	___2	1;2	0,999994	8,11E-07	143,32	-0,10971	214540000	113440000	101100000	QRAGEPNSPDAEEANSPDVTAGCDPAGVHPP	PDAEEANsPDVtAGC			Casein kinase I substrate motif;ERK1,2 kinase substrate motif;G protein-coupled receptor kinase 1 substrate motif;GSK-3, ERK1, ERK2, CDK5 substrate motif;WW domain binding motif	+	CST;HTP
Staphylococcal nuclease domain-containing protein 1	SND1	S	426	0.78223	NaN	0.640719	0.923742	___1	1	0,923041	0,000428017	90,907	0,063665	31035000	19733000	11302000	IGKKVNVTVDYIRPASPATETVPAFSERTCA	VDyIRPAsPAtEtVP			14-3-3 domain binding motif;Calmodulin-dependent protein kinase II substrate motif;Calmodulin-dependent protein kinase IV substrate motif;Casein kinase II substrate motif;ERK1,2 kinase substrate motif;GSK-3, ERK1, ERK2, CDK5 substrate motif;PKA kinase substrate motif;PKC kinase substrate motif;WW domain binding motif	+	CST;HTP;LTP	+		cell cycle regulation; transcription, induced			gene transcriptional activation of cyclin A and E2F-1
Heterogeneous nuclear ribonucleoprotein A1;Heterogeneous nuclear ribonucleoprotein A1. N-terminally processed	HNRNPA1	S	6	0.782947	0.689062	0.762488	0.89729	___2	1;2	1	1,23E-08	202,32	0,25384	474780000	310410000	164370000	__________MSKSESPKEPEQLRKLFIGGL	__MsksEsPkEPEQL	P70S6KB	Q9UBS0	b-Adrenergic Receptor kinase substrate motif;Calmodulin-dependent protein kinase II substrate motif;Casein kinase II substrate motif;Chk1 kinase substrate motif;ERK1,2 kinase substrate motif;G protein-coupled receptor kinase 1 substrate motif;Growth associated histone HI kinase substrate motif;GSK-3, ERK1, ERK2, CDK5 substrate motif;MAPKAPK2 kinase substrate motif;PKA kinase substrate motif;PKC k…	+	CST;HTP;LTP	+		RNA splicing, induced; cell growth, induced			glycolysis
Alpha-parvin	PARVA	S	14	0.78584	0.812038	NaN	0.759642	___2	2	0,997579	0,000752347	108,71	0,23785	18704000	11775000	6929100	__MATSPQKSPSVPKSPTPKSPPSRKKDDSF	KsPsVPKsPtPKsPP			Casein kinase II substrate motif;ERK1,2 kinase substrate motif;Growth associated histone HI kinase substrate motif;GSK-3, ERK1, ERK2, CDK5 substrate motif;MAPKAPK2 kinase substrate motif;WW domain binding motif	+	CST;HTP;LTP
Cofilin-1	CFL1	S	3	0.78832	0.757615	0.698848	0.908498	___1	1	0,999996	0,0014036	91,914	0,43349	107240000	63574000	43663000	_____________MASGVAVSDGVIKVFNDM	_____MAsGVAVsDG	TESK1;PRKD1;LIMK1;LIMK2;ROCK2	Q15569;Q15139;P53669;P53671;P53667;P70336;Q63572		+	CST;HTP;LTP	+	activity, induced; molecular association, regulation; intracellular localization; activity, inhibited; phosphorylation	cell cycle regulation; cell motility, induced; cell growth, inhibited; cell adhesion, induced; apoptosis, inhibited; cell motility, altered; cell adhesion, altered; cytoskeletal reorganization	14-3-3 zeta(INDUCES)		neutrophil crawling behavior
Serine/arginine repetitive matrix protein 2	SRRM2	T	983	0.790108	0.910827	0.675314	0.784184	___2	1;2	0,999617	0,0188139	57,829	-0,0054814	189600000	117250000	72344000	SHSGSSSPDTKVKPETPPRQSHSGSISPYPK	DtKVKPEtPPRQsHs			b-Adrenergic Receptor kinase substrate motif;Cdc2 kinase substrate motif;CDK1,2,4,6 kinase substrate motif;ERK1,2 kinase substrate motif;GSK3, Erk1, Erk2 and CDK5 kinase motif;GSK-3, ERK1, ERK2, CDK5 substrate motif;PKA kinase substrate motif;PKC kinase substrate motif;WW domain binding motif	+	CST;HTP
ATP-binding cassette sub-family F member 1	ABCF1	S	105	0.790137	NaN	0.738395	0.84188	___3	1;2;3	1	7,54E-08	171,83	-0,59792	228530000	133930000	94601000	DDGEEKELMERLKKLSVPTSDEEDEVPAPKP	MERLKKLsVPtsDEE			Casein kinase II substrate motif;G protein-coupled receptor kinase 1 substrate motif;GSK3 kinase substrate motif;Phosphorylase kinase substrate motif;PKA kinase substrate motif;PKC kinase substrate motif	+	CST;HTP
ATP-binding cassette sub-family F member 1	ABCF1	S	109	0.790137	NaN	0.738395	0.84188	___3	1;2;3	1	3,29E-15	248,25	-0,59792	515070000	288480000	226580000	EKELMERLKKLSVPTSDEEDEVPAPKPRGGK	KKLsVPtsDEEDEVP	CK2A1	P68400	BARD1 BRCT domain binding motif;Casein kinase II substrate motif;MAPKAPK2 kinase substrate motif	+	CST;HTP;LTP	+	molecular association, regulation				S109 aqnd S140 phosphorylation may affect ABCF1-eIF2 binding to 60S 80S subunits and small polysomes.
ATP-binding cassette sub-family F member 1	ABCF1	T	108	0.790137	NaN	0.738395	0.84188	___3	1;2;3	1	7,54E-08	171,83	-0,59792	325280000	190290000	134990000	EEKELMERLKKLSVPTSDEEDEVPAPKPRGG	LKKLsVPtsDEEDEV			Casein kinase II substrate motif;DNA dependent Protein kinase substrate motif	+	CST;HTP
Serine/threonine-protein phosphatase 2A 56 kDa regulatory subunit delta isoform	PPP2R5D	S	573	0.793259	0.826408	0.7416	0.811768	___1	1	1	8,19E-05	130,29	0,17587	217830000	134970000	82863000	MLKDIKKEKVLLRRKSELPQDVYTIKALEAH	KVLLRRKsELPQDVy	PKACA	P17612	14-3-3 domain binding motif;Calmodulin-dependent protein kinase II substrate motif;Calmodulin-dependent protein kinase IV substrate motif;Chk1 kinase substrate motif;G protein-coupled receptor kinase 1 substrate motif;PAK2 kinase substrate motif;PKA kinase substrate motif;PKC epsilon kinase substrate motif;PKC kinase substrate motif	+	CST;HTP;LTP
Echinoderm microtubule-associated protein-like 4	EML4	S	146	0.796899	0.758867	NaN	0.834931	___1	1;2	0,999043	0,00151656	111,33	-0,016204	19875000	14246000	5628700	ESHSNDQSPQIRASPSPQPSSQPLQIHRQTP	PQIRAsPsPQPssQP			DNA dependent Protein kinase substrate motif;ERK1,2 kinase substrate motif;G protein-coupled receptor kinase 1 substrate motif;GSK3 kinase substrate motif;GSK-3, ERK1, ERK2, CDK5 substrate motif;WW domain binding motif	+	CST;HTP
Plakophilin-2	PKP2	S	329	0.797647	NaN	0.758367	0.836927	___1	1	0,99991	7,14E-16	220,86	-0,27987	41075000	24552000	16523000	GRRAHLTVGQAAAGGSGNLLTERSTFTDSQL	GQAAAGGsGNLLTER				+	HTP
Serine/arginine repetitive matrix protein 2	SRRM2	S	1539	0.797787	1.13037	0.581395	0.681591	___2	1;2	0,877301	9,19E-10	190,55	0,47302	50086000	26645000	23440000	DQKTVARTPLGQRSRSGSSQELDVKPSASPQ	PLGQRsRsGssQELD			14-3-3 domain binding motif;Calmodulin-dependent protein kinase II substrate motif;Casein kinase II substrate motif;PKA kinase substrate motif;PKC kinase substrate motif	+	CST;HTP
Serine/arginine repetitive matrix protein 2	SRRM2	S	1537	0.797787	1.13037	0.581395	0.681591	___2	2	0,965274	0,000309025	108,55	0,21741	13170000	7370200	5799800	SVDQKTVARTPLGQRSRSGSSQELDVKPSAS	RtPLGQRsRsGssQE			Casein kinase II substrate motif;G protein-coupled receptor kinase 1 substrate motif;GSK3 kinase substrate motif	+	CST;HTP
Nucleosome assembly protein 1-like 4	NAP1L4	S	7	0.798759	0.803773	0.793745	NaN	___1	1	0,999985	2,85E-10	205,98	-1,5295	43708000	25833000	17876000	_________MADHSFSDGVPSDSVEAAKNAS	_MADHsFsdGVPsDs			G protein-coupled receptor kinase 1 substrate motif	+	HTP
Serine/arginine-rich splicing factor 1	SRSF1	S	199	0.802576	0.892051	0.864051	0.651625	___1	1;2;3	0,99999	0,00096135	94,45	0,31063	321530000	191190000	130340000	EGETAYIRVKVDGPRSPSYGRSRSRSRSRSR	VKVDGPRsPsyGRsR			Casein kinase II substrate motif;ERK1,2 kinase substrate motif;Growth associated histone HI kinase substrate motif;GSK-3, ERK1, ERK2, CDK5 substrate motif;WW domain binding motif	+	CST;HTP;LTP
Eukaryotic translation initiation factor 5	EIF5	S	419	0.804024	0.786848	0.860483	0.764741	___1	1	0,999931	0,000158323	113,14	-0,007053	29692000	16736000	12955000	VYSKAASVPKVETVKSDNKDDDIDIDAI___	PKVEtVKsDNKDDDI				+	HTP
Prelamin-A/C;Lamin-A/C	LMNA	S	22	0.804257	0.781317	NaN	0.827196	___2	1;2	0,969072	0,000925737	104,94	-0,11919	13328000	6872200	6455600	RRATRSGAQASSTPLSPTRITRLQEKEDLQE	QAsstPLsPtRItRL	CDK1	P06493	Casein kinase II substrate motif;Cdc2 kinase substrate motif;CDK kinase substrate motif;CDK1,2,4,6 kinase substrate motif;CDK4 kinase substrate motif;ERK1,2 kinase substrate motif;GSK-3, ERK1, ERK2, CDK5 substrate motif;MAPKAPK2 kinase substrate motif;WW domain binding motif	+	CST;HTP;LTP	+	activity, induced; molecular association, regulation; intracellular localization	cell cycle regulation; cytoskeletal reorganization			dominant negative mitotic affects, and mitotic assembly and disassembly of lamin
Prelamin-A/C;Lamin-A/C	LMNA	T	19	0.804257	0.781317	NaN	0.827196	___2	2	0,989617	0,00193359	102,64	-0,11919	2469800	1283600	1186100	PSQRRATRSGAQASSTPLSPTRITRLQEKED	sGAQAsstPLsPtRI	CDK1	P06493	Casein kinase II substrate motif;G protein-coupled receptor kinase 1 substrate motif;GSK-3, ERK1, ERK2, CDK5 substrate motif;MDC1 BRCT domain binding motif;Plk1 PBD domain binding motif;WW domain binding motif	+	CST;HTP;LTP	+		cell cycle regulation			dominant negative mitotic affects, and mitotic assembly and disassembly of lamin
Golgi-specific brefeldin A-resistance guanine nucleotide exchange factor 1	GBF1	S	1335	0.805802	NaN	0.521753	1.08985	___1	1	0,77416	1,93E-28	298,78	-0,16215	49593000	29781000	19812000	SEVYTDHGRPGKIHRSATDADVVNSGWLVVG	RPGKIHRsAtDADVV			Casein kinase II substrate motif;G protein-coupled receptor kinase 1 substrate motif;PKA kinase substrate motif;Pyruvate dehydrogenase kinase substrate motif	+	CST;HTP
NAD(P)H dehydrogenase [quinone] 1	NQO1	S	82	0.805962	0.724352	0.85003	0.843504	___1	1	1	0,000222617	119,69	0,39787	17141000	11519000	5621100	QYPAESVLAYKEGHLSPDIVAEQKKLEAADL	AykEGHLsPDIVAEQ			ERK1,2 kinase substrate motif;GSK-3, ERK1, ERK2, CDK5 substrate motif;WW domain binding motif	+	HTP
Extended synaptotagmin-2	ESYT2	S	691	0.806833	0.769427	0.697104	0.953967	___3	1;3	0,902442	8,15E-08	152,05	-0,0030394	114630000	71685000	42948000	SVSKEGRKTSIKSHMSGSPGPGGSNTAPSTP	tsIKsHMsGsPGPGG			Casein kinase II substrate motif;PKA kinase substrate motif	+	CST;HTP
Extended synaptotagmin-2	ESYT2	S	693	0.806833	0.769427	0.697104	0.953967	___3	3	0,763526	0,00925755	59,093	0,4542	68915000	47709000	21206000	SKEGRKTSIKSHMSGSPGPGGSNTAPSTPVI	IKsHMsGsPGPGGsN			ERK1,2 kinase substrate motif;GSK-3, ERK1, ERK2, CDK5 substrate motif;WW domain binding motif	+	CST;HTP
Membrane-associated progesterone receptor component 2	PGRMC2	T	211	0.807136	0.875241	NaN	0.73903	___1	1;2	0,88587	0,00436138	75,319	0,72253	329680000	197650000	132020000	YVGRLLKPGEEPSEYTDEEDTKDHNKQD___	GEEPsEytDEEDtKD			Casein kinase II substrate motif	+	CST;HTP
Ras GTPase-activating protein-binding protein 1	G3BP1	S	149	0.808973	0.771892	0.863991	0.791035	___1	1	1	6,26E-14	198,84	-0,17951	1144700000	574740000	570000000	QDEVFGGFVTEPQEESEEEVEEPEERQQTPE	VtEPQEEsEEEVEEP	CK2A1	P68400	b-Adrenergic Receptor kinase substrate motif;BARD1 BRCT domain binding motif;Casein kinase II substrate motif;G protein-coupled receptor kinase 1 substrate motif	+	CST;HTP;LTP	+	molecular association, regulation; intracellular localization; activity, inhibited; protein conformation		G3BP-1(DISRUPTS); CAPRIN1(DISRUPTS); USP10(INDUCES)		inhibition stress granule promoting ability of G3BP-1; regulates stress granule assembly
Far upstream element-binding protein 2	KHSRP	S	181	0.810755	0.905158	0.761135	0.765971	___1	1	0,999889	6,58E-09	191,63	0,10367	59312000	36356000	22956000	QINKIQQDSGCKVQISPDSGGLPERSVSLTG	sGCkVQIsPDsGGLP			Casein kinase II substrate motif;ERK1,2 kinase substrate motif;GSK-3, ERK1, ERK2, CDK5 substrate motif;PKA kinase substrate motif;WW domain binding motif	+	CST;HTP
La-related protein 1	LARP1	S	90	0.811136	0.641155	0.954509	0.837743	___1	1	1	1,26E-10	170,07	0,084314	440120000	246770000	193350000	SPRPLQLPGAEGPAISDGEEGGGEPGAGGGA	GAEGPAIsDGEEGGG			Casein kinase II substrate motif	+	CST;HTP
Serine/arginine repetitive matrix protein 2	SRRM2	S	1112	0.811555	1.03513	0.756809	0.642729	___2	1;2	0,996167	0,00155796	127,91	-0,18638	350140000	194640000	155500000	GRSRSSSPVTELASRSPIRQDRGEFSASPML	VtELAsRsPIRQDRG			Cdc2 kinase substrate motif;CDK kinase substrate motif;CDK1,2,4,6 kinase substrate motif;ERK1,2 kinase substrate motif;Growth associated histone HI kinase substrate motif;GSK-3, ERK1, ERK2, CDK5 substrate motif;WW domain binding motif	+	CST;HTP
Alpha-parvin	PARVA	S	19	0.812114	0.864585	NaN	0.759642	___2	2	0,84406	0,000752347	108,71	0,12941	17540000	11092000	6448100	SPQKSPSVPKSPTPKSPPSRKKDDSFLGKLG	PKsPtPKsPPsRKKD			Casein kinase II substrate motif;ERK1, ERK2, SAPK, CDK5 and GSK3 kinase substrate motif;ERK1,2 kinase substrate motif;Growth associated histone HI kinase substrate motif;GSK-3, ERK1, ERK2, CDK5 substrate motif;WW domain binding motif	+	CST;HTP;LTP
28S ribosomal protein S22. mitochondrial	MRPS22	T	69	0.813777	0.796555	0.802161	0.842616	___1	1	1	0,00300131	103,44	0,26608	2397000000	1321700000	1075300000	SSEAAESGSPETKKPTFMDEEVQSILTKMTG				Casein kinase II substrate motif;DNA dependent Protein kinase substrate motif;PKA kinase substrate motif;PKC kinase substrate motif
Calpastatin	CAST	S	366	0.814141	0.735972	1.14965	0.556803	___1	1	0,795322	2,03E-38	325,68	0,29799	100440000	62665000	37779000	PLLPEPEEKPKPRSESELIDELSEDFDRSEC	KPKPRsEsELIDELs			14-3-3 domain binding motif;Akt kinase substrate motif;b-Adrenergic Receptor kinase substrate motif;Calmodulin-dependent protein kinase II substrate motif;G protein-coupled receptor kinase 1 substrate motif;MAPKAPK1 kinase substrate motif;PKA kinase substrate motif;PKC kinase substrate motif	+	CST;HTP
Vinculin	VCL	S	288	0.816533	0.744871	NaN	0.888195	___1	1	0,977949	0,00958699	74,793	0,40583	7975000	4383900	3591100	IDSKLNQAKGWLRDPSASPGDAGEQAIRQIL	KGWLRDPsAsPGDAG			14-3-3 domain binding motif;Calmodulin-dependent protein kinase II substrate motif;Casein kinase II substrate motif;DNA dependent Protein kinase substrate motif;PKA kinase substrate motif;PKC kinase substrate motif	+	CST;HTP
La-related protein 1	LARP1	S	766	0.817923	0.67772	NaN	0.958125	___2	1;2	0,999055	4,13E-05	150,76	0,22983	176380000	101940000	74442000	ANKLFGAPEPSTIARSLPTTVPESPNYRNTR	EPSTIARsLPttVPE	mTOR	P42345	Casein kinase II substrate motif;G protein-coupled receptor kinase 1 substrate motif	+	CST;HTP
Eukaryotic translation initiation factor 4B	EIF4B	S	406	0.818256	0.747305	NaN	0.889206	___1	1	1	0,00517342	97,965	0,13558	2496200	1335100	1161000	LDEPKLERRPRERHPSWRSEETQERERSRTG	RPRERHPsWRsEEtQ	MELK	Q14680	14-3-3 domain binding motif;Akt kinase substrate motif;Calmodulin-dependent protein kinase II substrate motif;Casein kinase II substrate motif;DNA dependent Protein kinase substrate motif;MAPKAPK1 kinase substrate motif;PKA kinase substrate motif;PKC kinase substrate motif	+	CST;HTP;LTP	+	molecular association, regulation	cell cycle regulation; apoptosis, inhibited; translation, induced	eIF3-alpha(INDUCES)		regulates protein synthesis during mitosis
Heterogeneous nuclear ribonucleoprotein U	HNRNPU	S	271	0.818279	0.748002	0.852434	0.854401	___1	1	0,999976	0,000146815	105,55	0,10115	2493900000	1431300000	1062600000	GYFEYIEENKYSRAKSPQPPVEEEDEHFDDT	NkysRAKsPQPPVEE			14-3-3 domain binding motif;Calmodulin-dependent protein kinase II substrate motif;Calmodulin-dependent protein kinase IV substrate motif;ERK1,2 kinase substrate motif;G protein-coupled receptor kinase 1 substrate motif;Growth associated histone HI kinase substrate motif;GSK-3, ERK1, ERK2, CDK5 substrate motif;MAPKAPK2 kinase substrate motif;PKA kinase substrate motif;PKC kinase substrate motif;W…	+	CST;HTP
Serine/arginine-rich splicing factor 6	SRSF6	S	303	0.820193	0.838572	0.679846	0.94216	___1	1;2	0,999649	5,35E-05	137,95	0,39682	31487000	19620000	11867000	DIKSKSRSRSQSRSNSPLPVPPSKARSVSPP	RsQsRsNsPLPVPPs			14-3-3 domain binding motif;Calmodulin-dependent protein kinase II substrate motif;ERK1,2 kinase substrate motif;GSK-3, ERK1, ERK2, CDK5 substrate motif;MAPKAPK2 kinase substrate motif;PKA kinase substrate motif;PKC kinase substrate motif;WW domain binding motif	+	CST;HTP
Calcium homeostasis endoplasmic reticulum protein	CHERP	S	815	0.821361	NaN	0.791943	0.85078	___3	3	0,833026	0,00931041	60,951	0,073015	21846000	11720000	10125000	SRSKSYSPGRRRRSRSRSPTPPSSAGLGSNS	GRRrRsRsRsPtPPs			14-3-3 domain binding motif;Akt kinase substrate motif;Calmodulin-dependent protein kinase II substrate motif;Casein kinase II substrate motif;G protein-coupled receptor kinase 1 substrate motif;MAPKAPK1 kinase substrate motif;PKA kinase substrate motif;PKC kinase substrate motif;ZIP kinase substrate motif	+	CST;HTP
Calcium homeostasis endoplasmic reticulum protein	CHERP	S	817	0.821361	NaN	0.791943	0.85078	___3	3	0,807239	0,00931041	60,951	0,073015	21846000	11720000	10125000	SKSYSPGRRRRSRSRSPTPPSSAGLGSNSAP	RrRsRsRsPtPPssA			14-3-3 domain binding motif;Akt kinase substrate motif;Calmodulin-dependent protein kinase II substrate motif;Casein kinase II substrate motif;ERK1,2 kinase substrate motif;G protein-coupled receptor kinase 1 substrate motif;Growth associated histone HI kinase substrate motif;GSK-3, ERK1, ERK2, CDK5 substrate motif;MAPKAPK1 kinase substrate motif;MAPKAPK2 kinase substrate motif;PKA kinase substra…	+	CST;HTP
Serine/arginine-rich splicing factor 9	SRSF9	S	211	0.823844	0.791147	0.758229	0.922158	___1	1;2	1	8,87E-08	185,3	0,48788	1170200000	734110000	436070000	RSGSRGRDSPYQSRGSPHYFSPFRPY_____	sPyQsrGsPHyFsPF			Casein kinase II substrate motif;ERK1,2 kinase substrate motif;GSK-3, ERK1, ERK2, CDK5 substrate motif;PKA kinase substrate motif;PKC kinase substrate motif;WW domain binding motif	+	CST;HTP
Serine/arginine-rich splicing factor 1	SRSF1	S	201	0.826285	1.05179	0.779159	0.647906	___2	2;3	0,987729	0,00096135	94,45	0,31063	277940000	165530000	112410000	ETAYIRVKVDGPRSPSYGRSRSRSRSRSRSR	VDGPRsPsyGRsRsR			14-3-3 domain binding motif;Calmodulin-dependent protein kinase II substrate motif;CLK1 kinase substrate motif;DNA dependent Protein kinase substrate motif;G protein-coupled receptor kinase 1 substrate motif;GSK3 kinase substrate motif;PKA kinase substrate motif;PKC kinase substrate motif	+	CST;HTP;LTP
Thioredoxin-related transmembrane protein 2	TMX2	S	288	0.826297	0.847785	0.752693	0.878413	___1	1	0,908358	0,00663616	65,833	0,1436	109750000	64060000	45690000	NIPEEQPVASTPTTVSDGENKKDK_______	AstPttVsDGENkKD			Casein kinase II substrate motif	+	CST;HTP
Serine/arginine-rich splicing factor 1	SRSF1	S	199	0.827097	1.05179	0.779159	0.650342	___2	1;2;3	0,99999	0,00096135	94,45	0,31063	321530000	191190000	130340000	EGETAYIRVKVDGPRSPSYGRSRSRSRSRSR	VKVDGPRsPsyGRsR			Casein kinase II substrate motif;ERK1,2 kinase substrate motif;Growth associated histone HI kinase substrate motif;GSK-3, ERK1, ERK2, CDK5 substrate motif;WW domain binding motif	+	CST;HTP;LTP
Nuclear pore complex protein Nup98-Nup96;Nuclear pore complex protein Nup98;Nuclear pore complex protein Nup96	NUP98	S	623	0.827809	NaN	0.75409	0.901529	___1	1	0,999971	4,95E-38	325,94	0,061224	107000000	61547000	45455000	SNLFSPVNRDSENLASPSEYPENGERFSFLS	RDsENLAsPsEyPEN			Casein kinase II substrate motif;ERK1,2 kinase substrate motif;GSK-3, ERK1, ERK2, CDK5 substrate motif;WW domain binding motif	+	CST;HTP
Thyroid hormone receptor-associated protein 3	THRAP3	S	243	0.827942	0.912834	0.745404	0.825589	___1	1;2	1	2,3E-09	187,78	0,28647	92507000	52764000	39743000	YGTGSASRASAVSELSPRERSPALKSPLQSV	AsAVsELsPRERsPA			Casein kinase II substrate motif;ERK1,2 kinase substrate motif;Growth associated histone HI kinase substrate motif;GSK-3, ERK1, ERK2, CDK5 substrate motif;PKA kinase substrate motif;PKC kinase substrate motif;WW domain binding motif	+	CST;HTP
Cyclin-dependent kinase 12	CDK12	S	341	0.828202	0.819735	NaN	0.836669	___2	2	0,909148	0,0578713	44,753	-0,41997	8554700	4570300	3984400	PYGRRRSSSPFLSKRSLSRSPLPSRKSMKSR	sPFLsKRsLsRsPLP			Casein kinase II substrate motif;G protein-coupled receptor kinase 1 substrate motif;GSK3 kinase substrate motif;PKA kinase substrate motif;PKC kinase substrate motif	+	CST;HTP
Cyclin-dependent kinase 12	CDK12	S	343	0.828202	0.819735	NaN	0.836669	___2	2	0,931533	0,0474005	48,948	-0,41997	8554700	4570300	3984400	GRRRSSSPFLSKRSLSRSPLPSRKSMKSRSR	FLsKRsLsRsPLPsR			14-3-3 domain binding motif;Calmodulin-dependent protein kinase II substrate motif;Casein kinase II substrate motif;PKA kinase substrate motif;PKC kinase substrate motif	+	CST;HTP
Nuclear autoantigenic sperm protein	NASP	S	503	0.828218	1.16352	0.663779	0.657359	___1	1	1	3,47E-06	122,3	-0,1067	22108000	11727000	10381000	DKTEEMPNDSVLENKSLQENEEEEIGNLELA	DsVLENKsLQENEEE			Casein kinase I substrate motif;Casein kinase II substrate motif	+	CST;HTP
26S proteasome non-ATPase regulatory subunit 11	PSMD11	S	14	0.828567	0.831309	NaN	0.825826	___1	1	0,990777	0,0364912	48,867	-0,21517	5910300	3203600	2706700	__MAAAAVVEFQRAQSLLSTDREASIDILHS	VEFQrAQsLLSTDrE	PKACA	P17612	14-3-3 domain binding motif;Calmodulin-dependent protein kinase II alpha substrate motif;Calmodulin-dependent protein kinase II substrate motif;Calmodulin-dependent protein kinase IV substrate motif;Casein kinase II substrate motif;G protein-coupled receptor kinase 1 substrate motif;Phosphorylase kinase substrate motif;PKA kinase substrate motif;PKC kinase substrate motif	+	CST;HTP;LTP	+	enzymatic activity, induced
Glyceraldehyde-3-phosphate dehydrogenase	GAPDH	T	184	0.833435	0.864518	0.711436	0.924349	___1	1	0,998276	4,63E-05	118,15	0,11701	317220000	194840000	122380000	GIVEGLMTTVHAITATQKTVDGPSGKLWRDG	tVHAItAtQktVDGP			PKA kinase substrate motif;PKC kinase substrate motif	+	CST;HTP
ATP-binding cassette sub-family F member 1	ABCF1	S	105	0.833937	0.780018	NaN	0.887856	___1	1;2;3	1	7,54E-08	171,83	-0,59792	228530000	133930000	94601000	DDGEEKELMERLKKLSVPTSDEEDEVPAPKP	MERLKKLsVPtsDEE			Casein kinase II substrate motif;G protein-coupled receptor kinase 1 substrate motif;GSK3 kinase substrate motif;Phosphorylase kinase substrate motif;PKA kinase substrate motif;PKC kinase substrate motif	+	CST;HTP
Ras GTPase-activating-like protein IQGAP2	IQGAP2	S	16	0.836302	NaN	0.802028	0.870577	___1	1	0,999067	0,000507926	108,25	-0,042511	28204000	17384000	10820000	MPHEELPSLQRPRYGSIVDDERLSAEEMDER	LQRPRyGsIVDDERL			14-3-3 domain binding motif;Akt kinase substrate motif;Calmodulin-dependent protein kinase II substrate motif;Casein kinase II substrate motif;MAPKAPK1 kinase substrate motif;p70 Ribosomal S6 kinase substrate motif;Phosphorylase kinase substrate motif;PKA kinase substrate motif;PKC kinase substrate motif;Pyruvate dehydrogenase kinase substrate motif	+	CST;HTP
Membrane-associated progesterone receptor component 2	PGRMC2	Y	210	0.836391	0.913464	NaN	0.759317	___1	1;2	0,755515	0,00470724	86,707	0,024353	1071700000	616270000	455380000	DYVGRLLKPGEEPSEYTDEEDTKDHNKQD__	PGEEPsEytDEEDtK			EGFR kinase substrate motif;Src kinase substrate motif;TC-PTP phosphatase substrate motif	+	CST;HTP
Serine/arginine repetitive matrix protein 2	SRRM2	T	1106	0.836898	0.976882	NaN	0.696914	___2	2	0,770831	0,0105577	75,358	-0,14721	127280000	81573000	45702000	QTSPKGGRSRSSSPVTELASRSPIRQDRGEF	sRsssPVtELAsRsP			G protein-coupled receptor kinase 1 substrate motif;MAPKAPK2 kinase substrate motif	+	CST;HTP
Plasminogen activator inhibitor 1 RNA-binding protein	SERBP1	S	25	0.83891	NaN	0.781062	0.896758	___1	1	1	1,2E-06	156,13	0,0056753	9318800	4599000	4719700	GCVVTNRFDQLFDDESDPFEVLKAAENKKKE	DQLFDDEsDPFEVLk			b-Adrenergic Receptor kinase substrate motif;Casein kinase I substrate motif	+	CST;HTP
Nucleolar protein 56	NOP56	S	519	0.839595	0.570567	0.983275	0.964943	___2	1;2	0,999999	4,24E-12	191,65	0,17807	139090000	91235000	47852000	SKPKKKKSFSKEELMSSDLEETAGSTSIPKR	FsKEELMssDLEEtA			Casein kinase I substrate motif	+	CST;HTP
Nucleolar protein 56	NOP56	S	520	0.839595	0.570567	0.983275	0.964943	___2	1;2	0,999989	2,24E-22	257,37	0,17807	629790000	420720000	209080000	KPKKKKSFSKEELMSSDLEETAGSTSIPKRK	sKEELMssDLEEtAG			Casein kinase II substrate motif;MDC1 BRCT domain binding motif;Plk1 PBD domain binding motif	+	CST;HTP
Transcription elongation factor A protein 1	TCEA1	S	100	0.840443	0.986038	0.82157	0.713722	___1	1	0,999764	0,0121356	74,966	-0,090885	4440500	2577700	1862700	DLDEKKKEPAITSQNSPEAREESTSSGNVSN	PAItsQNsPEAREES			Casein kinase II substrate motif;ERK1,2 kinase substrate motif;GSK-3, ERK1, ERK2, CDK5 substrate motif;WW domain binding motif	+	CST;HTP
Transcription intermediary factor 1-beta	TRIM28	S	437	0.840444	0.844573	0.708606	0.968153	___1	1	0,910617	9,09E-05	106,6	-0,089728	60163000	35527000	24636000	PMAPPRAPGPLSKQGSGSSQPMEVQEGYGFG	GPLskQGsGssQPME			Calmodulin-dependent protein kinase II substrate motif;Casein kinase II substrate motif;Chk1 kinase substrate motif;MAPKAPK2 kinase substrate motif;PKA kinase substrate motif;PKC kinase substrate motif	+	CST;HTP;LTP
Splicing factor 45	RBM17	S	155	0.841606	NaN	0.822047	0.861165	___1	1	1	5,85E-05	128,44	-0,70554	16367000	10040000	6327400	DRHEASGFARRPDPDSDEDEDYERERRKRSM	ARRPDPDsDEDEDyE			b-Adrenergic Receptor kinase substrate motif;Casein kinase I substrate motif;Casein kinase II substrate motif;Pyruvate dehydrogenase kinase substrate motif	+	CST;HTP
Eukaryotic translation initiation factor 4 gamma 1	EIF4G1	S	1187	0.841903	0.91459	0.754058	0.85706	___1	1	0,999922	0,0023298	107,03	0,11559	51218000	25988000	25230000	DRLDRARTPATKRSFSKEVEERSRERPSQPE	PATKRsFskEVEERs			14-3-3 domain binding motif;Calmodulin-dependent protein kinase II substrate motif;Casein kinase II substrate motif;PKA kinase substrate motif;PKC kinase substrate motif	+	CST;HTP;LTP
Serine/arginine repetitive matrix protein 2	SRRM2	S	1658	0.842152	1.12692	0.618098	0.781439	___2	2	0,783527	4,14E-05	121,03	0,15363	18712000	12076000	6636200	KGRGPSPEGSSSTESSPEHPPKSRTARRGSR	GssstEssPEHPPKS			Casein kinase II substrate motif;ERK1,2 kinase substrate motif;G protein-coupled receptor kinase 1 substrate motif;GSK-3, ERK1, ERK2, CDK5 substrate motif;MAPKAPK2 kinase substrate motif;MDC1 BRCT domain binding motif;Plk1 PBD domain binding motif;WW domain binding motif	+	CST;HTP
Protein strawberry notch homolog 1	SBNO1	S	799	0.843985	0.820285	0.901793	0.809876	___1	1	0,929089	1,55E-05	120,9	-0,29586	30681000	18613000	12068000	KKNKEKKKKKSIDPDSIQSALLASGLGSKRP	KKsIDPDsIQsALLA			b-Adrenergic Receptor kinase substrate motif;Casein kinase I substrate motif;Casein kinase II substrate motif;G protein-coupled receptor kinase 1 substrate motif	+	HTP
Eukaryotic translation initiation factor 4 gamma 1	EIF4G1	S	314	0.846768	0.747871	0.967063	0.825369	___1	1	0,950275	0,000270061	95,519	-0,1067	70587000	36670000	33917000	ESTPISRETGEPYRLSPEPTPLAEPILEVEV	TGEPyRLsPEPtPLA			Casein kinase II substrate motif;ERK1,2 kinase substrate motif;G protein-coupled receptor kinase 1 substrate motif;GSK-3, ERK1, ERK2, CDK5 substrate motif;PKA kinase substrate motif;PKC kinase substrate motif;WW domain binding motif	+	CST;HTP
Thyroid hormone receptor-associated protein 3	THRAP3	T	874	0.848229	0.885437	0.785603	0.873646	___1	1	1	0,00030618	128,21	-0,25832	11305000	5868900	5435700	DFQKRNREEEWDPEYTPKSKKYYLHDDREGE	EEWDPEytPKsKKyy	CDK2	P24941	Casein kinase II substrate motif;Growth associated histone HI kinase substrate motif;GSK-3, ERK1, ERK2, CDK5 substrate motif;PKA kinase substrate motif;PKC kinase substrate motif;WW domain binding motif	+	CST;HTP;LTP
ATP-binding cassette sub-family F member 1	ABCF1	S	109	0.849126	0.82174	0.797987	0.927651	___2	1;2;3	1	3,29E-15	248,25	-0,59792	515070000	288480000	226580000	EKELMERLKKLSVPTSDEEDEVPAPKPRGGK	KKLsVPtsDEEDEVP	CK2A1	P68400	BARD1 BRCT domain binding motif;Casein kinase II substrate motif;MAPKAPK2 kinase substrate motif	+	CST;HTP;LTP	+	molecular association, regulation				S109 aqnd S140 phosphorylation may affect ABCF1-eIF2 binding to 60S 80S subunits and small polysomes.
Diphosphomevalonate decarboxylase	MVD	S	96	0.850303	0.877774	0.822833	NaN	___1	1	1	2,28E-05	140,46	0,099751	458160000	330520000	127640000	ACLREIRCLARKRRNSRDGDPLPSSLSCKVH	LARKRRNsRDGDPLP			14-3-3 domain binding motif;Akt kinase substrate motif;Calmodulin-dependent protein kinase II substrate motif;MAPKAPK1 kinase substrate motif;PAK2 kinase substrate motif;Pim1 kinase substrate sequence;PKA kinase substrate motif;PKC epsilon kinase substrate motif;PKC kinase substrate motif	+	CST;HTP;LTP
ATP-binding cassette sub-family F member 1	ABCF1	T	108	0.854093	0.82174	0.812889	0.927651	___2	1;2;3	1	7,54E-08	171,83	-0,59792	325280000	190290000	134990000	EEKELMERLKKLSVPTSDEEDEVPAPKPRGG	LKKLsVPtsDEEDEV			Casein kinase II substrate motif;DNA dependent Protein kinase substrate motif	+	CST;HTP
Serine/arginine repetitive matrix protein 2	SRRM2	S	1188	0.854937	1.00104	0.72398	0.839795	___1	1	0,999843	0,0126996	65,949	0,26938	43731000	27482000	16250000	QEDATASPPRQKDKFSPFPVQDRPESSLVFK	PRQKDkFsPFPVQDr			Casein kinase I substrate motif;ERK1,2 kinase substrate motif;GSK-3, ERK1, ERK2, CDK5 substrate motif;PKA kinase substrate motif;PKC kinase substrate motif;WW domain binding motif	+	CST;HTP
Myb-binding protein 1A	MYBBP1A	S	775	0.85561	NaN	0.937632	0.773589	___1	1	1	0,000176422	88,413	0,081743	31186000	17924000	13261000	LMTVLQAGKALGGEDSENEEELGDEAMMALD	KALGGEDsENEEELG			b-Adrenergic Receptor kinase substrate motif;Casein kinase II substrate motif;G protein-coupled receptor kinase 1 substrate motif	+	CST;HTP
Vesicle-trafficking protein SEC22b	SEC22B	S	137	0.855704	0.882206	0.689167	0.995739	___1	1	1	1,73E-20	276,34	0,15403	117900000	79528000	38369000	TKKLYIDSCARRNLGSINTELQDVQRIMVAN	CARRNLGsINtELQD			Casein kinase II substrate motif	+	CST;HTP
Thyroid hormone receptor-associated protein 3	THRAP3	S	234	0.856022	NaN	0.888138	0.823907	___1	1	0,750172	0,0076506	76,351	0,28244	27790000	15886000	11904000	SSKPWPDATYGTGSASRASAVSELSPRERSP	tyGtGsAsRAsAVsE			Casein kinase II substrate motif;G protein-coupled receptor kinase 1 substrate motif	+	HTP
Kinesin light chain 2	KLC2	S	610	0.858638	0.870358	0.786809	0.918747	___1	1	0,98233	3,13E-05	144,47	-0,039464	39366000	21134000	18231000	QPGGTGLSDSRTLSSSSMDLSRRSSLVG___	DSRtLssssMDLsRR			Casein kinase II substrate motif;MDC1 BRCT domain binding motif;Plk1 PBD domain binding motif;Pyruvate dehydrogenase kinase substrate motif	+	CST;HTP
ATP-dependent RNA helicase DDX42	DDX42	S	754	0.859991	NaN	0.905046	0.814935	___1	1	0,817286	0,00901946	59,888	-0,17925	48858000	25676000	23182000	SVPTNSAQQGHNSPDSPVTSAAKGIPGFGNT	QGHNsPDsPVtsAAK			b-Adrenergic Receptor kinase substrate motif;Casein kinase II substrate motif;ERK1,2 kinase substrate motif;G protein-coupled receptor kinase 1 substrate motif;GSK3 kinase substrate motif;GSK-3, ERK1, ERK2, CDK5 substrate motif;WW domain binding motif	+	CST;HTP
Splicing factor 3B subunit 2	SF3B2	S	307	0.861705	0.852112	0.583603	1.1494	___1	1;2	0,99999	4,44E-16	235,54	-0,18896	126060000	62157000	63907000	EEEEMETDARSSLGQSASETEEDTVSVSKKE	ARssLGQsAsEtEED			Casein kinase II substrate motif;G protein-coupled receptor kinase 1 substrate motif;MAPKAPK2 kinase substrate motif	+	CST;HTP
Eukaryotic translation initiation factor 2 subunit 2	EIF2S2	S	67	0.862163	0.928099	NaN	0.796227	___1	1	1	0,021097	57,798	-0,60534	11020000	5811900	5208200	KDLEADEEDTRKKDASDDLDDLNFFNQKKKK	DTRKKDAsDDLDDLN	CK2A1	P68400	PKA kinase substrate motif;PKC kinase substrate motif	+	HTP;LTP	+		translation, altered; cell growth, altered
Enhancer of mRNA-decapping protein 4	EDC4	S	780	0.863141	0.860009	0.828139	0.901275	___1	1	0,846587	0,0021682	84,125	-0,18023	54332000	31405000	22927000	EPDSMASAASALHLLSPRPRPGPELGPQLGL	ASALHLLsPRPRPGP			ERK1,2 kinase substrate motif;Growth associated histone HI kinase substrate motif;GSK-3, ERK1, ERK2, CDK5 substrate motif;PKA kinase substrate motif;PKC kinase substrate motif;WW domain binding motif	+	HTP
Choline-phosphate cytidylyltransferase A	PCYT1A	S	347	0.863594	0.884333	1.07709	0.629364	___2	2	0,999988	1,56E-20	268,82	-0,045075	166730000	104760000	61977000	PSFRWPFSGKTSPPCSPANLSRHKAAAYDIS	GKtsPPCsPANLsRH			ERK1,2 kinase substrate motif;GSK-3, ERK1, ERK2, CDK5 substrate motif;MAPKAPK2 kinase substrate motif;WW domain binding motif	+	CST;HTP
Eukaryotic translation initiation factor 3 subunit G	EIF3G	S	42	0.863869	0.76678	0.90317	0.921658	___1	1	0,96781	4,65E-14	208,62	0,32453	309470000	174780000	134690000	TSELLKGIPLATGDTSPEPELLPGAPLPPPK	PLAtGDtsPEPELLP			Casein kinase II substrate motif;ERK1,2 kinase substrate motif;GSK-3, ERK1, ERK2, CDK5 substrate motif;WW domain binding motif	+	CST;HTP;LTP
tRNA (cytosine(34)-C(5))-methyltransferase	NSUN2	S	743	0.864134	0.87299	0.935381	0.784032	___1	1;2	0,999999	8,17E-07	143,25	-0,10971	279650000	150540000	129110000	PDNDVTEGQRAGEPNSPDAEEANSPDVTAGC	QRAGEPNsPDAEEAN			Casein kinase I substrate motif;ERK1,2 kinase substrate motif;GSK-3, ERK1, ERK2, CDK5 substrate motif;WW domain binding motif	+	CST;HTP
Eukaryotic translation initiation factor 3 subunit G	EIF3G	T	41	0.867525	0.740873	0.927513	0.934189	___1	1	0,782814	8,79E-14	208,52	0,23869	98979000	61072000	37906000	VTSELLKGIPLATGDTSPEPELLPGAPLPPP	IPLAtGDtsPEPELL			b-Adrenergic Receptor kinase substrate motif;Casein kinase II substrate motif;G protein-coupled receptor kinase 1 substrate motif	+	CST;HTP;LTP
Treacle protein	TCOF1	S	85	0.868109	0.92074	0.815479	NaN	___1	1	0,927569	2,68E-10	183,75	0,49677	44844000	24683000	20161000	ALQAKKTRVSDPISTSESSEEEEEAEAETAK	VSDPIstsEssEEEE			Casein kinase II substrate motif;G protein-coupled receptor kinase 1 substrate motif	+	HTP
Histone deacetylase 1	HDAC1	S	393	0.868864	0.782844	0.924476	0.899272	___1	1	1	3,53E-05	114,03	0,17971	4004600000	2135900000	1868700000	GVQMQAIPEDAIPEESGDEDEDDPDKRISIC	EDAIPEEsGDEDEDD			b-Adrenergic Receptor kinase substrate motif;Casein kinase II substrate motif	+	CST;HTP
Heterogeneous nuclear ribonucleoprotein A1;Heterogeneous nuclear ribonucleoprotein A1. N-terminally processed	HNRNPA1	S	6	0.86891	0.779194	0.823601	1.00394	___1	1;2	1	1,23E-08	202,32	0,25384	474780000	310410000	164370000	__________MSKSESPKEPEQLRKLFIGGL	__MsksEsPkEPEQL	P70S6KB	Q9UBS0	b-Adrenergic Receptor kinase substrate motif;Calmodulin-dependent protein kinase II substrate motif;Casein kinase II substrate motif;Chk1 kinase substrate motif;ERK1,2 kinase substrate motif;G protein-coupled receptor kinase 1 substrate motif;Growth associated histone HI kinase substrate motif;GSK-3, ERK1, ERK2, CDK5 substrate motif;MAPKAPK2 kinase substrate motif;PKA kinase substrate motif;PKC k…	+	CST;HTP;LTP	+		RNA splicing, induced; cell growth, induced			glycolysis
Tumor protein D54	TPD52L2	S	21	0.869025	1.11697	0.745967	0.744134	___1	1	0,990612	1,29E-10	207,53	-0,11436	35266000	17560000	17706000	QDINLNSPNKGLLSDSMTDVPVDTGVAARTP	NKGLLsDsMtDVPVD			b-Adrenergic Receptor kinase substrate motif;Casein kinase II substrate motif;Pyruvate dehydrogenase kinase substrate motif	+	HTP
Treacle protein	TCOF1	S	1257	0.869537	1.05671	0.852876	0.699025	___1	1	1	0,000130584	115,06	-0,23016	211240000	113600000	97641000	DGKQEAKPQQAAGMLSPKTGGKEAASGTTPQ	QQAAGMLsPKtGGkE			Casein kinase II substrate motif;ERK1,2 kinase substrate motif;Growth associated histone HI kinase substrate motif;GSK-3, ERK1, ERK2, CDK5 substrate motif;PKA kinase substrate motif;PKC kinase substrate motif;WW domain binding motif	+	CST;HTP
Nucleophosmin	NPM1	S	125	0.869567	0.909123	0.936027	0.763551	___1	1	1	4,54E-10	178,93	-0,10552	2267000000	1271500000	995470000	HISGQHLVAVEEDAESEDEEEEDVKLLSISG	AVEEDAEsEDEEEED	ATR	Q13535	b-Adrenergic Receptor kinase substrate motif;BARD1 BRCT domain binding motif;Casein kinase I substrate motif;Casein kinase II substrate motif;G protein-coupled receptor kinase 1 substrate motif	+	CST;HTP;LTP
Cytoplasmic dynein 1 heavy chain 1	DYNC1H1	S	4370	0.870375	0.815913	0.860426	0.934786	___1	1	0,811618	0,0019168	94,688	-0,028761	34503000	20537000	13966000	LAYAETEKKTRTDSTSDGRPAWMRTLHTTAS	KtRtDstsDGRPAWM			Casein kinase I substrate motif;G protein-coupled receptor kinase 1 substrate motif	+	CST;HTP
Destrin	DSTN	S	3	0.872548	0.922898	0.802239	0.892507	___1	1	1	0,000297482	145,83	0,17315	69011000	43371000	25640000	_____________MASGVQVADEVCRIFYDM	_____MAsGVQVADE	LIMK2;LIMK1;TESK1	P53671;P53667;Q63572		+	CST;HTP;LTP	+		cytoskeletal reorganization; cell adhesion, altered
Treacle protein	TCOF1	T	983	0.873154	0.893644	0.915606	0.810212	___1	1	0,97164	2,19E-05	136,39	0,19587	5508000	2803200	2704800	PAGPAATPAQAQAASTPRKARASESTARSSS	AQAQAAstPRKARAS	CDK1	P06493	Cdc2 kinase substrate motif;CDK1,2,4,6 kinase substrate motif;CDK5 kinase substrate motif;G protein-coupled receptor kinase 1 substrate motif;Growth associated histone HI kinase substrate motif;GSK-3, ERK1, ERK2, CDK5 substrate motif;MDC1 BRCT domain binding motif;PKA kinase substrate motif;PKC kinase substrate motif;Plk1 PBD domain binding motif;WW domain binding motif	+	CST;HTP
2-oxoisovalerate dehydrogenase subunit alpha. mitochondrial	BCKDHA	S	347	0.873497	NaN	0.78596	0.961034	___1	1	0,999988	0,00119667	101,94	-0,25295	28348000	17825000	10523000	RIGHHSTSDDSSAYRSVDEVNYWDKQDHPIS	DDssAyRsVDEVNyW	BCKDK	Q00972	Branched chain alpha-ketoacid dehydrogenase kinase substrate motif;Casein kinase II substrate motif;MAPKAPK2 kinase substrate motif	+	CST;HTP;LTP
Isoleucine--tRNA ligase. cytoplasmic	IARS	S	1047	0.876118	0.841024	0.911213	NaN	___1	1	0,983198	0,000680735	113,53	0,62086	7792200	4159200	3633000	FIFTTIKAPLKPYPVSPSDKVLIQEKTQLKG	PLkPyPVsPsDkVLI			Casein kinase II substrate motif;ERK1,2 kinase substrate motif;GSK-3, ERK1, ERK2, CDK5 substrate motif;Pyruvate dehydrogenase kinase substrate motif;WW domain binding motif	+	CST;HTP
Choline-phosphate cytidylyltransferase A	PCYT1A	T	342	0.876836	0.884333	1.11681	0.629364	___2	1;2	0,998574	1,56E-20	268,82	-0,32187	131600000	80722000	50880000	ERSPSPSFRWPFSGKTSPPCSPANLSRHKAA	RWPFsGKtsPPCsPA				+	CST;HTP
Heat shock protein HSP 90-alpha	HSP90AA1	S	263	0.878066	0.845032	0.881651	0.907516	___1	1	1	4,4E-29	305,85	-0,15632	3615300000	1943900000	1671500000	EEKESEDKPEIEDVGSDEEEEKKDGDKKKKK	PEIEDVGsDEEEEKK	CK2A1	P68400;P33674	BARD1 BRCT domain binding motif;Casein kinase I substrate motif;Casein kinase II substrate motif	+	CST;HTP;LTP
Nuclear mitotic apparatus protein 1	NUMA1	S	1225	0.878802	0.783556	1.00098	0.851869	___1	1	1	9,83E-31	316,54	-0,34332	45949000	26156000	19794000	KAQVARGRQEAERKNSLISSLEEEVSILNRQ	QEAERKNsLIssLEE			14-3-3 domain binding motif;Calmodulin-dependent protein kinase II substrate motif;Casein kinase II substrate motif;G protein-coupled receptor kinase 1 substrate motif;GSK3 kinase substrate motif;Phosphorylase kinase substrate motif;PKA kinase substrate motif;PKC epsilon kinase substrate motif;PKC kinase substrate motif	+	CST;HTP
ELAV-like protein 1	ELAVL1	S	202	0.882631	0.774987	0.990276	NaN	___1	1	0,999999	2,13E-06	172,42	-0,058746	13769000	5546600	8222500	PNQNKNVALLSQLYHSPARRFGGPVHHQAQR	LLsQLyHsPArrFGG	CDK1;CDK2;CDK5	P06493;P24941;Q00535	Cdc2 kinase substrate motif;CDK kinase substrate motif;CDK1,2,4,6 kinase substrate motif;ERK1,2 kinase substrate motif;GSK-3, ERK1, ERK2, CDK5 substrate motif;WW domain binding motif	+	CST;HTP;LTP	+	intracellular localization
Choline-phosphate cytidylyltransferase A	PCYT1A	S	343	0.884033	0.895248	1.07709	0.679767	___2	1;2	0,996366	5,31E-05	121,14	-0,33538	102230000	62800000	39429000	RSPSPSFRWPFSGKTSPPCSPANLSRHKAAA	WPFsGKtsPPCsPAN			ERK1,2 kinase substrate motif;G protein-coupled receptor kinase 1 substrate motif;GSK3 kinase substrate motif;GSK-3, ERK1, ERK2, CDK5 substrate motif;MAPKAPK2 kinase substrate motif;PKA kinase substrate motif;PKC kinase substrate motif;WW domain binding motif	+	CST;HTP
Microtubule-associated protein 4	MAP4	S	1073	0.884523	0.9544	0.638044	1.06112	___1	1	1	3,2E-07	172,91	-0,29948	43615000	27754000	15861000	SQKLNFKEKAQAKVGSLDNVGHLPAGGAVKT	KAQAkVGsLDNVGHL			Phosphorylase kinase substrate motif;PKA kinase substrate motif;PKC kinase substrate motif	+	CST;HTP
Cyclin-dependent kinase 17	CDK17	S	180	0.885589	1.08989	0.731769	0.835104	___1	1	0,991202	0,000152461	118,52	-0,068802	32682000	18186000	14495000	SPPFDQPMSRRSRRASLSEIGFGKMETYIKL	SRRsRRAsLsEIGFG			14-3-3 domain binding motif;Akt kinase substrate motif;Aurora-A kinase substrate motif;Calmodulin-dependent protein kinase II substrate motif;Casein kinase II substrate motif;DMPK1 kinase substrate motif;MAPKAPK1 kinase substrate motif;MAPKAPK2 kinase substrate motif;p70 Ribosomal S6 kinase substrate motif;PAK2 kinase substrate motif;Phosphorylase kinase substrate motif;PKA kinase substrate motif…	+	CST;HTP
Tight junction protein ZO-1	TJP1	S	617	0.885745	0.826198	0.945292	NaN	___1	1	0,999559	0,00230771	88,73	-0,5496	9356400	4815600	4540800	WRFRGLRSSKRNLRKSREDLSAQPVQTKFPA	SKRNLRKsREDLsAQ			Casein kinase II substrate motif;PKA kinase substrate motif;PKC kinase substrate motif;Pyruvate dehydrogenase kinase substrate motif	+	HTP
NSFL1 cofactor p47	NSFL1C	S	114	0.886103	1.11374	0.925352	0.619216	___1	1	1	2,43E-09	202,4	-0,46642	159450000	96090000	63360000	SERSGQQIVGPPRKKSPNELVDDLFKGAKEH	VGPPRkksPNELVDD			14-3-3 domain binding motif;Calmodulin-dependent protein kinase II substrate motif;Casein kinase II substrate motif;ERK1,2 kinase substrate motif;Growth associated histone HI kinase substrate motif;GSK-3, ERK1, ERK2, CDK5 substrate motif;PKA kinase substrate motif;PKC epsilon kinase substrate motif;PKC kinase substrate motif;WW domain binding motif	+	CST;HTP
Eukaryotic translation initiation factor 3 subunit C;Eukaryotic translation initiation factor 3 subunit C-like protein	EIF3C;EIF3CL	S	39	0.886112	0.815687	0.899292	0.943356	___1	1	1	8,77E-10	212,43	0,60781	1996400000	1108000000	888430000	TKPVGGNYGKQPLLLSEDEEDTKRVVRSAKD	GKQPLLLsEDEEDtK			BARD1 BRCT domain binding motif;Casein kinase II substrate motif;G protein-coupled receptor kinase 1 substrate motif	+	CST;HTP
Heterogeneous nuclear ribonucleoprotein K	HNRNPK	S	284	0.886612	0.945835	0.812107	0.901895	___1	1	1	0,00154722	128,27	-0,12072	9015900	5345000	3670900	GGRPMPPSRRDYDDMSPRRGPPPPPPGRGGR	rrDyDDMsPrRGPPP	ERK1;ERK2	P27361;P28482	Casein kinase I substrate motif;Cdc2 kinase substrate motif;CDK kinase substrate motif;CDK1,2,4,6 kinase substrate motif;ERK1,2 kinase substrate motif;Growth associated histone HI kinase substrate motif;GSK-3, ERK1, ERK2, CDK5 substrate motif;PKA kinase substrate motif;PKC kinase substrate motif;WW domain binding motif	+	CST;HTP;LTP	+	intracellular localization	translation, altered; cell growth, induced; transcription, induced; transcription, inhibited	PPP1CA(INDUCES)		localized to nuclear matrix
Coatomer subunit beta'	COPB2	T	861	0.886982	0.828854	0.990276	0.841815	___1	1	0,927084	1,2E-05	119,2	-0,10244	224960000	127170000	97794000	RSTAQQELDGKPASPTPVIVASHTANKEEKS	DGKPAsPtPVIVAsH			DNA dependent Protein kinase substrate motif;GSK-3, ERK1, ERK2, CDK5 substrate motif;WW domain binding motif	+	HTP
Heterogeneous nuclear ribonucleoprotein A1;Heterogeneous nuclear ribonucleoprotein A1. N-terminally processed	HNRNPA1	S	4	0.8875	0.816362	0.823569	1.02257	___2	1;2	0,944229	3,01E-05	159,12	-0,18636	72066000	46451000	25615000	____________MSKSESPKEPEQLRKLFIG	____MsksEsPkEPE			Casein kinase II substrate motif;G protein-coupled receptor kinase 1 substrate motif	+	CST;HTP;LTP
Serine/threonine-protein kinase N2	PKN2	S	582	0.88844	0.710952	1.03104	0.923332	___1	1	0,765796	9,46E-05	132,86	0,02311	23150000	12532000	10618000	DFDLEPEPPPAPPRASSLGEIDESSELRVLD	PPAPPRAssLGEIDE			PKA kinase substrate motif;PKC kinase substrate motif	+	HTP
F-actin-capping protein subunit alpha-1	CAPZA1	S	9	0.888934	0.744499	0.943453	0.97885	___1		1	0,0328377	84,046	0,40052	31718000	16816000	14902000	_______MADFDDRVSDEEKVRIAAKFITHA	ADFDDrVsDEEkVRI	CK2A1	P68400	BARD1 BRCT domain binding motif;Casein kinase I substrate motif;Casein kinase II substrate motif;PKA kinase substrate motif;PKC kinase substrate motif	+	HTP;LTP	+	molecular association, regulation; phosphorylation	cytoskeletal reorganization	PLEKHO1(INDUCES)
Eukaryotic translation initiation factor 4 gamma 3	EIF4G3	S	495	0.889777	0.989072	0.813435	0.866825	___1	1	1	5,76E-05	136,57	0,33459	46676000	26621000	20055000	QTEEILDSQNLNSRRSPVPAQIAITVPKTWK	QNLNSRRsPVPAQIA			ERK1,2 kinase substrate motif;G protein-coupled receptor kinase 1 substrate motif;Growth associated histone HI kinase substrate motif;GSK-3, ERK1, ERK2, CDK5 substrate motif;PKA kinase substrate motif;PKC kinase substrate motif;WW domain binding motif	+	CST;HTP
Torsin-1A-interacting protein 1	TOR1AIP1	S	215	0.890353	0.755219	1.02549	NaN	___1	1	0,997633	4,12E-05	115,5	0,029536	32562000	18423000	14139000	YPRYEATSVQQKVNFSEEGETEEDDQDSSHS	VQQKVNFsEEGEtEE			Casein kinase II substrate motif;G protein-coupled receptor kinase 1 substrate motif;PKA kinase substrate motif	+	CST;HTP;LTP
Nucleolar protein 56	NOP56	S	520	0.890721	0.805579	0.872268	0.994316	___1	1;2	0,999989	2,24E-22	257,37	0,17807	629790000	420720000	209080000	KPKKKKSFSKEELMSSDLEETAGSTSIPKRK	sKEELMssDLEEtAG			Casein kinase II substrate motif;MDC1 BRCT domain binding motif;Plk1 PBD domain binding motif	+	CST;HTP
Eukaryotic translation initiation factor 5B	EIF5B	S	214	0.891272	0.784576	1.0318	0.857445	___1	1	1	3,08E-29	309,09	-0,19532	723330000	395350000	327980000	GQKKNQKNKPGPNIESGNEDDDASFKIKTVA	KPGPNIEsGNEDDDA			b-Adrenergic Receptor kinase substrate motif;Casein kinase II substrate motif	+	CST;HTP
Serine/arginine repetitive matrix protein 2	SRRM2	S	2335	0.892388	1.18563	0.80942	0.682112	___1	1	1	0,0042154	83,869	0,31703	12695000	6937000	5758000	AANYPSSSRTPQAPASANLVGPRSAHATAPV	RtPQAPAsANLVGPr				+	CST;HTP
Matrin-3	MATR3	S	598	0.892745	1.11616	0.817866	0.744213	___1	1;2	0,995973	0,00746646	80,719	-0,26632	3947800	1974900	1972900	GIDLLKKDKSRKRSYSPDGKESPSDKKSKTD	KSRKRsysPDGkEsP			14-3-3 domain binding motif;Akt kinase substrate motif;AMP-activated protein kinase 2 substrate motif;Calmodulin-dependent protein kinase II substrate motif;ERK1,2 kinase substrate motif;GSK-3, ERK1, ERK2, CDK5 substrate motif;MAPKAPK1 kinase substrate motif;PKA kinase substrate motif;PKC kinase substrate motif;WW domain binding motif	+	CST;HTP
Heat shock protein HSP 90-alpha	HSP90AA1	S	252	0.894842	0.882801	0.918727	0.882997	___1	1	0,999854	0,0311497	44,931	0,2722	1102100000	588290000	513830000	EKEDKEEEKEKEEKESEDKPEIEDVGSDEEE	KEKEEKEsEDKPEIE			b-Adrenergic Receptor kinase substrate motif;Casein kinase I substrate motif;G protein-coupled receptor kinase 1 substrate motif;PKA kinase substrate motif;PKC kinase substrate motif	+	HTP
Calnexin	CANX	S	554	0.895255	1.04041	0.959067	0.686288	___2	1;2	1	3,04E-06	149,86	0,47452	225030000	129890000	95134000	DEEEEGEEKLEEKQKSDAEEDGGTVSQEEED	kLEEKQKsDAEEDGG			Casein kinase II substrate motif;PKA kinase substrate motif;PKC kinase substrate motif	+	CST;HTP;LTP
Band 4.1-like protein 1	EPB41L1	S	784	0.895463	0.810799	0.839965	1.03562	___1	1	0,999998	0,00067827	134,26	0,077799	31192000	18534000	12657000	MIPGPQTVATEIRSLSPIIGKDVLTSTYGAT	ATEIRsLsPIIGkDV			14-3-3 domain binding motif;Calmodulin-dependent protein kinase II substrate motif;ERK1,2 kinase substrate motif;GSK-3, ERK1, ERK2, CDK5 substrate motif;PKA kinase substrate motif;PKC kinase substrate motif;WW domain binding motif	+	HTP
Nucleophosmin	NPM1	S	10	0.896996	0.987051	1.00045	0.703489	___1	1	0,999183	0,000207564	107,78	-0,4609	582260000	319570000	262700000	______MEDSMDMDMSPLRPQNYLFGCELKA	DsMDMDMsPLRPQNy			Cdc2 kinase substrate motif;CDK kinase substrate motif;CDK1,2,4,6 kinase substrate motif;ERK1,2 kinase substrate motif;G protein-coupled receptor kinase 1 substrate motif;GSK-3, ERK1, ERK2, CDK5 substrate motif;WW domain binding motif	+	HTP;LTP	+	molecular association, regulation; intracellular localization; phosphorylation	cell cycle regulation	CDC25C(INDUCES)		mutation of S10/S70 to alanine increases CDK1 Y15 phosphorylation; mutation of S10/70 to glutamate decreases Cdc25C S216 phosphorylation
Catenin beta-1	CTNNB1	T	551	0.897028	NaN	0.826784	0.967273	___1	1	0,868045	0,000151368	132,56	0,17164	50271000	24763000	25509000	LVQLLVRAHQDTQRRTSMGGTQQQFVEGVRM	HQDtQRRtsMGGtQQ			PKA kinase substrate motif;PKC kinase substrate motif	+	CST;HTP
LIM domain only protein 7	LMO7	S	1493	0.897862	0.778293	1.04988	0.865415	___1	1	0,997107	9,83E-07	166,3	-0,036213	215740000	135730000	80017000	TPLHNDNSWIRQRSASVNKEPVSLPGIMRRG	WIRQRsAsVNKEPVs			14-3-3 domain binding motif;Akt kinase substrate motif;Calmodulin-dependent protein kinase II substrate motif;MAPKAPK1 kinase substrate motif;p70 Ribosomal S6 kinase substrate motif;Phosphorylase kinase substrate motif;PKA kinase substrate motif;PKC kinase substrate motif	+	CST;HTP
RNA-binding protein 14	RBM14	T	206	0.897957	0.916629	0.904328	0.872912	___1	1	1	0,0001368	144,65	-0,23819	177120000	97953000	79172000	FGNSTGGFDGQARQPTPPFFGRDRSPLRRSP	DGQARQPtPPFFGRD			Calmodulin-dependent protein kinase II substrate motif;DNA dependent Protein kinase substrate motif;GSK-3, ERK1, ERK2, CDK5 substrate motif;PKC kinase substrate motif;WW domain binding motif	+	CST;HTP
Hepatoma-derived growth factor	HDGF	S	132	0.899487	1.12533	0.920991	0.652135	___2	1;2	1	1,64E-11	190,25	0,21368	3147800000	1805200000	1342600000	EAAEGDGDKKGNAEGSSDEEGKLVIDEPAKE	kkGNAEGssDEEGKL			Casein kinase II substrate motif	+	CST;HTP;LTP
Hepatoma-derived growth factor	HDGF	S	133	0.899487	1.12533	0.920991	0.652135	___2	1;2	1	1,64E-11	190,25	0,21368	3051400000	1750800000	1300600000	AAEGDGDKKGNAEGSSDEEGKLVIDEPAKEK	kGNAEGssDEEGKLV			BARD1 BRCT domain binding motif;Casein kinase I substrate motif;Casein kinase II substrate motif;MDC1 BRCT domain binding motif;Plk1 PBD domain binding motif	+	CST;HTP;LTP
Eukaryotic translation initiation factor 4B	EIF4B	S	93	0.900665	1.07734	0.857442	0.767209	___1	1	0,980734	4,5E-16	225,69	-0,061437	37773000	20473000	17300000	RAAREPNIDRSRLPKSPPYTAFLGNLPYDVT	DRSRLPKsPPytAFL			Casein kinase II substrate motif;ERK1, ERK2, SAPK, CDK5 and GSK3 kinase substrate motif;ERK1,2 kinase substrate motif;G protein-coupled receptor kinase 1 substrate motif;Growth associated histone HI kinase substrate motif;GSK-3, ERK1, ERK2, CDK5 substrate motif;WW domain binding motif	+	CST;HTP
La-related protein 1	LARP1	S	627	0.901111	NaN	0.87912	0.923102	___2	1;2	0,994575	4,78E-12	192,16	0,81447	332590000	184580000	148020000	EMEQMDGRKNTFTAWSDEESDYEIDDRDVNK	KNtFtAWsDEEsDyE			BARD1 BRCT domain binding motif;Casein kinase II substrate motif;G protein-coupled receptor kinase 1 substrate motif;GSK3 kinase substrate motif	+	CST;HTP
La-related protein 1	LARP1	S	631	0.901111	NaN	0.87912	0.923102	___2	1;2	0,999999	3,13E-09	180,76	0,22651	254730000	138930000	115790000	MDGRKNTFTAWSDEESDYEIDDRDVNKILIV	tAWsDEEsDyEIDDR			b-Adrenergic Receptor kinase substrate motif;Casein kinase I substrate motif;Casein kinase II substrate motif;MAPKAPK2 kinase substrate motif	+	CST;HTP
La-related protein 1	LARP1	S	774	0.902743	0.67772	1.07238	0.958125	___2	1;2	0,998685	4,13E-05	150,76	0,27392	542670000	255960000	286710000	EPSTIARSLPTTVPESPNYRNTRTPRTPRTP	LPttVPEsPNyRNtR	CDK2;mTOR	P24941;P42345	b-Adrenergic Receptor kinase substrate motif;Casein kinase II substrate motif;ERK1,2 kinase substrate motif;GSK-3, ERK1, ERK2, CDK5 substrate motif;WW domain binding motif	+	CST;HTP;LTP
Midasin	MDN1	S	4538	0.903369	NaN	0.761017	1.04572	___1	1	1	2,1E-38	318,93	0,33599	36040000	18945000	17095000	EERKNEKAEENTDQASPQEDYAGFERLQSGH	EENtDQAsPQEDyAG			Casein kinase I substrate motif;Casein kinase II substrate motif;ERK1,2 kinase substrate motif;GSK-3, ERK1, ERK2, CDK5 substrate motif;WW domain binding motif	+	CST;HTP
Solute carrier family 12 member 2	SLC12A2	S	77	0.905326	0.819656	1.02694	0.869386	___1	1	0,89406	0,000240914	94,301	0,22056	401040000	248700000	152340000	AAAGDGLGRPLGPTPSQSRFQVDLVSENAGR	RPLGPtPsQsRFQVD			ATM kinase substrate motif;Casein kinase II substrate motif;DNA dependent Protein kinase substrate motif	+	CST;HTP;LTP
Coatomer subunit beta'	COPB2	S	859	0.907364	0.865871	1.00955	0.846676	___1	1	0,997454	1,53E-06	136,88	-0,11445	2402800000	1357500000	1045400000	PSRSTAQQELDGKPASPTPVIVASHTANKEE	ELDGKPAsPtPVIVA			Casein kinase II substrate motif;ERK1,2 kinase substrate motif;GSK-3, ERK1, ERK2, CDK5 substrate motif;PKA kinase substrate motif;PKC kinase substrate motif;WW domain binding motif	+	CST;HTP
Serine/threonine-protein kinase N2	PKN2	T	958	0.907534	0.715796	1.13996	0.866849	___1	1	0,999956	0,000147966	99,957	0,26943	257600000	141980000	115620000	VSNFDDEFTSEAPILTPPREPRILSEEEQEM	TsEAPILtPPREPRI			Cdc2 kinase substrate motif;CDK1,2,4,6 kinase substrate motif;GSK-3, ERK1, ERK2, CDK5 substrate motif;RAF1 kinase substrate motif;WW domain binding motif	+	CST;HTP;LTP	+	molecular association, regulation; enzymatic activity, inhibited; protein conformation; enzymatic activity, induced		PDK1(DISRUPTS)
Phosphoglycerate kinase 1	PGK1	S	203	0.90821	0.897305	0.946011	0.881315	___1	1	1	2,21E-05	142,94	0,085085	126120000	77041000	49074000	FLMKKELNYFAKALESPERPFLAILGGAKVA	yFAkALEsPERPFLA	ERK2	P28482	b-Adrenergic Receptor kinase substrate motif;Casein kinase II substrate motif;Cdc2 kinase substrate motif;CDK kinase substrate motif;CDK1,2,4,6 kinase substrate motif;ERK1,2 kinase substrate motif;G protein-coupled receptor kinase 1 substrate motif;GSK-3, ERK1, ERK2, CDK5 substrate motif;PKA kinase substrate motif;WW domain binding motif	+	CST;HTP;LTP	+	intracellular localization; protein conformation				mitochondrial translocation of PGK1, PIN1 speci?cally isomerizes the PGK1 pS203/P204 motif
Acyl-CoA desaturase	SCD	S	198	0.908734	NaN	1.17145	0.646024	___1	1	0,833061	0,0142017	70,96	0,044672	47944000	25757000	22187000	GWLLVRKHPAVKEKGSTLDLSDLEAEKLVMF	PAVkEkGstLDLsDL			AMP-activated protein kinase substrate motif;Casein kinase I substrate motif;Casein kinase II substrate motif;PKA kinase substrate motif;PKC kinase substrate motif;Pyruvate dehydrogenase kinase substrate motif	+	HTP
Treacle protein	TCOF1	S	171	0.909335	1.09915	0.768815	0.860045	___1	1	0,935606	0,000133963	91,767	0,10987	90663000	42134000	48530000	SPRKSAEPSANTTLVSETEEEGSVPAFGAAA	sANTtLVsEtEEEGs			Casein kinase II substrate motif;G protein-coupled receptor kinase 1 substrate motif	+	CST;HTP
DNA replication licensing factor MCM4	MCM4	S	131	0.910192	0.90564	0.914743	NaN	___1	1	1	0,000117394	105,03	0,16095	9420300	3755100	5665200	PDLGSAQKGLQVDLQSDGAAAEDIVASEQSL	GLQVDLQsdGAAAED			Casein kinase I substrate motif;G protein-coupled receptor kinase 1 substrate motif	+	CST;HTP
60 kDa heat shock protein. mitochondrial	HSPD1	T	206	0.910429	1.05847	0.688719	0.984101	___1	1	1	1,25E-06	171,29	-0,71172	9389300	5260900	4128500	KKVGRKGVITVKDGKTLNDELEIIEGMKFDR	ItVkDGktLNDELEI			Casein kinase I substrate motif;Casein kinase II substrate motif;PKA kinase substrate motif	+	CST;HTP
ATP-citrate synthase	ACLY	S	455	0.910818	0.997498	0.86458	0.870375	___1	1	0,939477	1,15E-06	163	0,69376	228780000	149060000	79721000	NASGSTSTPAPSRTASFSESRADEVAPAKKA	PAPsRtAsFsEsRAD			14-3-3 domain binding motif;Calmodulin-dependent protein kinase II substrate motif;Casein kinase II substrate motif;G protein-coupled receptor kinase 1 substrate motif;GSK3 kinase substrate motif;MAPKAPK2 kinase substrate motif;PKA kinase substrate motif;PKC kinase substrate motif	+	CST;HTP;LTP
Ladinin-1	LAD1	S	356	0.911227	0.959519	0.862936	NaN	___1	1	0,757578	0,000228563	117,53	0,52963	3418300	1311300	2107000	LQVKIPSKEEEADMSSPTQRTYSSSLKRSSP	EEEADMssPtQRTys			Casein kinase I substrate motif;Casein kinase II substrate motif;ERK1,2 kinase substrate motif;GSK-3, ERK1, ERK2, CDK5 substrate motif;MDC1 BRCT domain binding motif;Plk1 PBD domain binding motif;WW domain binding motif	+	CST;HTP
Serine/arginine repetitive matrix protein 2	SRRM2	S	1152	0.911238	1.02061	NaN	0.801866	___1	1	0,871575	9,23E-05	115,39	0,090345	9290500	5295100	3995400	RFQSDSSSYPTVDSNSLLGQSRLETAESKEK	yPTVdsNsLLGQsRL			Casein kinase I substrate motif	+	CST;HTP
Phosphoglucomutase-1	PGM1	T	115	0.913164	0.825221	0.871276	1.04299	___1	1	0,804117	5,87E-05	115,63	0,2699	228780000	153110000	75669000	SCIIRKIKAIGGIILTASHNPGGPNGDFGIK	AIGGIILtAsHNPGG				+	HTP
Splicing factor 45	RBM17	S	222	0.91318	0.781017	0.884182	1.07434	___1	1	0,887473	0,00416539	80,314	0,12731	45122000	24869000	20253000	AAIPPPVYEEQDRPRSPTGPSNSFLANMGGT	EEQDRPRsPtGPsNs	CLK1;ERK2	P49759;P28482	14-3-3 domain binding motif;Calmodulin-dependent protein kinase II substrate motif;Casein kinase II substrate motif;ERK1,2 kinase substrate motif;G protein-coupled receptor kinase 1 substrate motif;Growth associated histone HI kinase substrate motif;GSK-3, ERK1, ERK2, CDK5 substrate motif;PKA kinase substrate motif;PKC kinase substrate motif;WW domain binding motif	+	HTP;LTP	+		RNA splicing, altered
Treacle protein	TCOF1	T	173	0.913204	NaN	0.916939	0.909469	___1	1	0,8402	0,000605775	107,65	-0,016225	92153000	42541000	49612000	RKSAEPSANTTLVSETEEEGSVPAFGAAAKP	NTtLVsEtEEEGsVP			b-Adrenergic Receptor kinase substrate motif;Casein kinase II substrate motif;G protein-coupled receptor kinase 1 substrate motif	+	CST;HTP
RNA-binding protein Raly	RALY	S	135	0.913758	0.746264	1.01689	0.978123	___1	1	1	7,69E-05	141,38	0,10746	994460000	606170000	388300000	RDDFYDRLFDYRGRLSPVPVPRAVPVKRPRV	FDYrGRLsPVPVPrA	CDK2	P24941	ERK1,2 kinase substrate motif;GSK-3, ERK1, ERK2, CDK5 substrate motif;PKA kinase substrate motif;PKC kinase substrate motif;WW domain binding motif	+	CST;HTP;LTP
Nucleosome assembly protein 1-like 4	NAP1L4	S	12	0.913791	1.15304	0.630368	0.957961	___1	1	0,998656	2,5E-14	218,66	0,22454	48127000	27679000	20447000	____MADHSFSDGVPSDSVEAAKNASNTEKL	sFsdGVPsDsVEAAk			Casein kinase II substrate motif;DNA dependent Protein kinase substrate motif	+	HTP
Calnexin	CANX	S	564	0.915539	0.990717	1.05831	0.697593	___2	1;2	0,938415	0,0116755	65,477	-0,29392	64328000	35923000	28406000	EEKQKSDAEEDGGTVSQEEEDRKPKAEEDEI	EEDGGtVsQEEEDRK			ATM kinase substrate motif;Casein kinase II substrate motif;DNA dependent Protein kinase substrate motif	+	CST;HTP;LTP
Serine/arginine repetitive matrix protein 2	SRRM2	S	2044	0.918668	1.157	0.806262	0.792742	___2	2	1	6,51E-05	155,26	0,084824	109260000	62756000	46504000	RSRSRTPLLPRKRSRSRSPLAIRRRSRSRTP	LPRKRsRsRsPLAIR			14-3-3 domain binding motif;Akt kinase substrate motif;Calmodulin-dependent protein kinase II substrate motif;Casein kinase II substrate motif;MAPKAPK1 kinase substrate motif;PKA kinase substrate motif;PKC kinase substrate motif;ZIP kinase substrate motif	+	CST;HTP
Serine/arginine repetitive matrix protein 2	SRRM2	S	2046	0.918668	1.157	0.806262	0.792742	___2	2	1	6,51E-05	155,26	0,084824	109260000	62756000	46504000	RSRTPLLPRKRSRSRSPLAIRRRSRSRTPRT	RKRsRsRsPLAIRRR			14-3-3 domain binding motif;Akt kinase substrate motif;Calmodulin-dependent protein kinase II substrate motif;ERK1,2 kinase substrate motif;Growth associated histone HI kinase substrate motif;GSK-3, ERK1, ERK2, CDK5 substrate motif;MAPKAPK1 kinase substrate motif;MAPKAPK2 kinase substrate motif;PKA kinase substrate motif;PKC kinase substrate motif;WW domain binding motif	+	CST;HTP
ADP-ribosylation factor GTPase-activating protein 2	ARFGAP2	S	146	0.918801	NaN	1.2915	0.546099	___1	1	1	8,2E-12	193,72	-0,19984	454560000	236090000	218480000	TDLWIDNMSSAVPNHSPEKKDSDFFTEHTQP	SsAVPNHsPEKKDSD			Casein kinase II substrate motif;Cdc2 kinase substrate motif;CDK kinase substrate motif;CDK1,2,4,6 kinase substrate motif;ERK1,2 kinase substrate motif;GSK-3, ERK1, ERK2, CDK5 substrate motif;WW domain binding motif	+	CST;HTP
Transcription intermediary factor 1-beta	TRIM28	S	489	0.919161	0.92071	0.855845	0.980927	___1	1	0,83476	0,000654991	99,6	-0,149	13449000	7270500	6178600	GEGEVSGLMRKVPRVSLERLDLDLTADSQPP	MRKVPRVsLERLDLD			Casein kinase II substrate motif;PKA kinase substrate motif;PKC kinase substrate motif	+	CST;HTP;LTP
A-kinase anchor protein 1. mitochondrial	AKAP1	S	107	0.920859	1.17215	0.811046	0.77938	___1	1	0,863757	3,46E-06	163,99	-0,11132	45106000	25862000	19244000	PPALLQTHPPCRRSESSGILPNTTDMRLRPG	PPCRRsEssGILPNT			14-3-3 domain binding motif;b-Adrenergic Receptor kinase substrate motif;Calmodulin-dependent protein kinase II substrate motif;PKA kinase substrate motif;PKC kinase substrate motif;ZIP kinase substrate motif	+	CST;HTP
Integrin beta-4	ITGB4	S	1474	0.92235	NaN	0.875846	0.968854	___1	1	0,98357	0,00599353	76,341	-0,10695	154240000	78064000	76177000	HRMTTTSAAAYGTHLSPHVPHRVLSTSSTLT	AAyGtHLsPHVPHRV			ERK1,2 kinase substrate motif;G protein-coupled receptor kinase 1 substrate motif;GSK-3, ERK1, ERK2, CDK5 substrate motif;WW domain binding motif	+	CST;HTP
Cyclin-dependent kinase 12	CDK12	S	249	0.922525	0.857816	NaN	0.987233	___1	1	0,998993	1,4E-06	153,58	0,22076	19574000	7538200	12036000	DDSPSGASYGQDYDLSPSRSHTSSNYDSYKK	YGQDYDLsPsRsHts			Casein kinase II substrate motif;Cdc2 kinase substrate motif;CDK kinase substrate motif;CDK1,2,4,6 kinase substrate motif;ERK1,2 kinase substrate motif;G protein-coupled receptor kinase 1 substrate motif;GSK3 kinase substrate motif;GSK-3, ERK1, ERK2, CDK5 substrate motif;WW domain binding motif	+	CST;HTP
Ribosomal protein S6 kinase alpha-3;Ribosomal protein S6 kinase alpha-1;Ribosomal protein S6 kinase alpha-6	RPS6KA3;RPS6KA1;RPS6KA6	S	221	0.923452	NaN	0.840993	1.00591	___1	1	1	1,68E-28	292,38	-0,19959	184430000	109170000	75268000	FGLSKEAIDHEKKAYSFCGTVEYMAPEVVNR;FGLSKESIDHEKKAYSFCGTVEYMAPEVVNR;FGLSKESVDQEKKAYSFCGTVEYMAPEVVNR	DHEKKAysFCGtVEy;DQEKKAysFCGtVEy			G protein-coupled receptor kinase 1 substrate motif;PKA kinase substrate motif;PKC kinase substrate motif	+	CST;HTP;LTP	+	enzymatic activity, induced
Chromodomain-helicase-DNA-binding protein 4	CHD4	S	1531	0.923807	0.928215	0.996502	0.846705	___2	2	0,998212	0,00967442	65,16	0,72082	46973000	26312000	20661000	WSMPELAEVEENKKMSQPGSPSPKTPTPSTP	VEENKkMsQPGsPsP			ATM kinase substrate motif;DNA dependent Protein kinase substrate motif;G protein-coupled receptor kinase 1 substrate motif;GSK3 kinase substrate motif;PKA kinase substrate motif;PKC kinase substrate motif	+	CST;HTP
Chromodomain-helicase-DNA-binding protein 4	CHD4	S	1535	0.923807	0.928215	0.996502	0.846705	___2	2	0,974424	0,00967442	65,16	0,057901	46973000	26312000	20661000	ELAEVEENKKMSQPGSPSPKTPTPSTPGDTQ	KkMsQPGsPsPKtPt			Casein kinase II substrate motif;ERK1,2 kinase substrate motif;GSK-3, ERK1, ERK2, CDK5 substrate motif;MAPKAPK2 kinase substrate motif;WW domain binding motif	+	CST;HTP
Serine/arginine repetitive matrix protein 2	SRRM2	S	353	0.924607	1.10878	1.00842	0.656625	___2	1;2	0,986971	0,000123975	106,39	0,52512	57049000	34147000	22902000	KDKDKKEKSATRPSPSPERSSTGPEPPAPTP	sAtRPsPsPERsstG			Casein kinase II substrate motif;Cdc2 kinase substrate motif;CDK kinase substrate motif;CDK1,2,4,6 kinase substrate motif;DNA dependent Protein kinase substrate motif;ERK1,2 kinase substrate motif;G protein-coupled receptor kinase 1 substrate motif;GSK3 kinase substrate motif;GSK-3, ERK1, ERK2, CDK5 substrate motif;WW domain binding motif	+	CST;HTP
Sec1 family domain-containing protein 1	SCFD1	S	303	0.925788	NaN	1.03608	0.815497	___1	1	1	2,88E-11	216,53	-0,24188	188660000	116000000	72667000	HLNRVNLEESSGVENSPAGARPKRKNKKSYD	EssGVENsPAGARPK			ERK1,2 kinase substrate motif;G protein-coupled receptor kinase 1 substrate motif;GSK-3, ERK1, ERK2, CDK5 substrate motif;WW domain binding motif	+	CST;HTP
Tyrosine-protein kinase BAZ1B	BAZ1B	S	1468	0.925986	NaN	0.885606	0.966365	___1	1	1	5,07E-38	325,33	-0,079304	23108000	16704000	6404400	KRKKFPDRLAEDEGDSEPEAVGQSRGRRQKK	LAEDEGDsEPEAVGQ			b-Adrenergic Receptor kinase substrate motif;Casein kinase I substrate motif;Casein kinase II substrate motif;G protein-coupled receptor kinase 1 substrate motif	+	CST;HTP
Apoptotic chromatin condensation inducer in the nucleus	ACIN1	T	393	0.926102	NaN	0.74934	1.10286	___2	2	0,998307	0,00102396	93,106	-0,031966	45166000	24197000	20969000	QGLKEKSKSPSPPRLTEDRKKASLVALPEQT	sPsPPRLtEDRKKAs			G protein-coupled receptor kinase 1 substrate motif;PKA kinase substrate motif;PKC kinase substrate motif	+	CST;HTP
Cyclin-dependent kinase 2;Cyclin-dependent kinase 3	CDK2;CDK3	T	160	0.92815	0.848475	NaN	1.00782	___1	1	0,936124	0,000714961	115,92	-0,1084	22483000	11233000	11249000	DFGLARAFGVPVRTYTHEVVTLWYRAPEILL	GVPVRtytHEVVtLW	CDK7;ERK1;CDK2;ERK2;CDK20	P50613;P27361;P24941;P28482;Q8IZL9	AMP-activated protein kinase substrate motif;Calmodulin-dependent protein kinase II substrate motif;PKC kinase substrate motif	+	CST;HTP;LTP	+	activity, induced; protein conformation; enzymatic activity, induced	cell cycle regulation; chromatin organization, altered	CCNA1(INDUCES); CDKN3(DISRUPTS)		centrosome amplification
Serine/arginine repetitive matrix protein 2	SRRM2	S	398	0.928193	1.57078	0.377278	0.836521	___2	1;2	0,874124	1,02E-06	142,2	0,18878	154770000	87714000	67059000	TTPLSQEPVNPPSEASPTRDRSPPKSPEKLP	VNPPsEAsPtRDRsP			Casein kinase II substrate motif;Cdc2 kinase substrate motif;CDK kinase substrate motif;CDK1,2,4,6 kinase substrate motif;ERK1,2 kinase substrate motif;GSK-3, ERK1, ERK2, CDK5 substrate motif;WW domain binding motif	+	CST;HTP
Vigilin	HDLBP	S	31	0.928933	0.949703	0.875812	0.961285	___1	1	1	4,56E-10	211,45	0,43647	56461000	32618000	23843000	RSGLVPQQIKVATLNSEEESDPPTYKDAFPP	IkVAtLNsEEEsDPP			BARD1 BRCT domain binding motif;Casein kinase II substrate motif;G protein-coupled receptor kinase 1 substrate motif;GSK3 kinase substrate motif	+	CST;HTP
E3 SUMO-protein ligase RanBP2	RANBP2	S	2900	0.930828	0.892245	1.0069	0.893335	___1	1	1	0,000188804	93,993	-0,29458	390250000	201430000	188820000	VGTQSAGKVGEDEDGSDEEVVHNEDIHFEPI	VGEDEDGsDEEVVHN			BARD1 BRCT domain binding motif;Casein kinase I substrate motif;Casein kinase II substrate motif	+	CST;HTP
Calpastatin	CAST	S	575	0.931462	0.914784	0.983239	0.896364	___1	1	0,998141	5,24E-06	132,65	0,1654	126940000	70791000	56152000	TSQSDKDLDDALDKLSDSLGQRQPDPDENKP	DDALDkLsDsLGQRQ			Casein kinase I substrate motif;Casein kinase II substrate motif;PKA kinase substrate motif;PKC kinase substrate motif	+	CST;HTP
Thyroid hormone receptor-associated protein 3	THRAP3	S	682	0.932531	1.00564	0.777957	1.014	___1	1	0,999542	2,44E-14	231,52	-0,098942	960830000	550530000	410300000	AKNKKSPEIHRRIDISPSTFRKHGLAHDEMK	IHRRIDIsPstFRKH			Casein kinase II substrate motif;ERK1,2 kinase substrate motif;GSK-3, ERK1, ERK2, CDK5 substrate motif;WW domain binding motif	+	CST;HTP
Heat shock protein HSP 90-alpha	HSP90AA1	S	231	0.932769	0.949437	0.913331	0.935539	___1	1	1	1,97E-05	131,86	-0,33568	58508000	34069000	24439000	YPITLFVEKERDKEVSDDEAEEKEDKEEEKE	kERDkEVsDDEAEEK			BARD1 BRCT domain binding motif;Casein kinase II substrate motif;G protein-coupled receptor kinase 1 substrate motif;PKA kinase substrate motif;PKC kinase substrate motif	+	CST;HTP;LTP
26S proteasome non-ATPase regulatory subunit 1	PSMD1	T	273	0.93423	0.828084	1.08876	0.885844	___1	1	0,779504	0,00539325	80,061	-0,0093713	84201000	44527000	39673000	QQFLSSVIQNLRTVGTPIASVPGSTNTGTVP	QNLRtVGtPIAsVPG	P38A	P47811	G protein-coupled receptor kinase 1 substrate motif;GSK-3, ERK1, ERK2, CDK5 substrate motif;WW domain binding motif	+	HTP;LTP
Ubiquitin-like modifier-activating enzyme 1	UBA1	S	13	0.935634	0.975988	0.917727	0.913187	___1	1;2	0,967744	0,00748597	71,688	-0,319	150960000	84203000	66760000	___MSSSPLSKKRRVSGPDPKPGSNCSPAQS	LsKKRRVsGPDPKPG			14-3-3 domain binding motif;Calmodulin-dependent protein kinase II substrate motif;Casein kinase II substrate motif;G protein-coupled receptor kinase 1 substrate motif;MAPKAPK1 kinase substrate motif;PAK2 kinase substrate motif;Pim1 kinase substrate sequence;PKA kinase substrate motif;PKC epsilon kinase substrate motif;PKC kinase substrate motif;Pyruvate dehydrogenase kinase substrate motif	+	CST;HTP
Signal transducer and activator of transcription 1-alpha/beta	STAT1	S	727	0.936036	NaN	0.932123	0.939949	___1	1	0,999998	3,35E-06	145,69	0,073959	16698000	9405100	7293100	VHPSRLQTTDNLLPMSPEEFDEVSRIVGSVE	TDNLLPMsPEEFDEV	PKCD;CK2A1;ERK1;P38A;CAMK2G	Q05655;P68400;P27361;Q16539;Q923T9	Casein kinase II substrate motif;ERK1,2 kinase substrate motif;GSK-3, ERK1, ERK2, CDK5 substrate motif;WW domain binding motif	+	CST;HTP;LTP	+	activity, induced; sumoylation; molecular association, regulation	apoptosis, induced; apoptosis, inhibited; transcription, induced; transcription, altered; cell growth, altered	PIAS1(INDUCES); BRCA1(INDUCES)
Cyclin-dependent kinase 1	CDK1	T	161	0.936324	0.868833	0.830346	1.10979	___1	1	0,999998	4,04E-06	170,04	-0,10112	264070000	129740000	134330000	DFGLARAFGIPIRVYTHEVVTLWYRSPEVLL	GIPIRVytHEVVTLW	CDK7;Cot	P50613;P41279	AMP-activated protein kinase substrate motif;Calmodulin-dependent protein kinase II substrate motif;PKC kinase substrate motif	+	CST;HTP;LTP	+	molecular association, regulation; intracellular localization; enzymatic activity, induced	cell cycle regulation; carcinogenesis, induced; cell growth, altered	CCNB1(INDUCES); CCNA2(INDUCES)		nuclear localization
Nucleolar RNA helicase 2	DDX21	S	171	0.937043	0.904358	NaN	0.969728	___2	2	0,984575	0,000137626	88,927	-0,084749	224260000	106750000	117510000	HPEPDCNPSEAASEESNSEIEQEIPVEQKEG	sEAAsEEsNsEIEQE			b-Adrenergic Receptor kinase substrate motif;Casein kinase II substrate motif	+	CST;HTP;LTP
Nucleolar RNA helicase 2	DDX21	S	173	0.937043	0.904358	NaN	0.969728	___2	1;2	0,906874	0,000137626	88,927	-0,39261	309390000	145980000	163400000	EPDCNPSEAASEESNSEIEQEIPVEQKEGAF	AAsEEsNsEIEQEIP			Casein kinase I substrate motif;Casein kinase II substrate motif;G protein-coupled receptor kinase 1 substrate motif	+	CST;HTP
Keratin. type II cytoskeletal 8	KRT8	S	258	0.937159	0.918358	0.797712	1.09541	___1	1	1	4,03E-14	240,18	-0,4167	21848000	13202000	8645700	SVVLSMDNSRSLDMDSIIAEVKAQYEDIANR	sRsLDMDsIIAEVkA			b-Adrenergic Receptor kinase substrate motif;Casein kinase I substrate motif	+	HTP
Scaffold attachment factor B1;Scaffold attachment factor B2	SAFB;SAFB2	S	234	0.937267	0.793776	NaN	1.08076	___1	1	0,826992	6,99E-05	113,3	0,47466	25372000	15580000	9792000	DILGETCKSEPVKEESSELEQPFAQDTSSVG	sEPVkEEssELEQPF			b-Adrenergic Receptor kinase substrate motif;Casein kinase II substrate motif;PKA kinase substrate motif;PKC kinase substrate motif	+	HTP
Tumor protein D54	TPD52L2	S	12	0.937967	1.04879	1.12875	0.636358	___1	1	0,892832	0,0136703	61,276	-0,041394	46221000	22971000	23249000	____MDSAGQDINLNSPNKGLLSDSMTDVPV	GQDINLNsPNKGLLs			Cdc2 kinase substrate motif;CDK kinase substrate motif;CDK1,2,4,6 kinase substrate motif;ERK1,2 kinase substrate motif;GSK-3, ERK1, ERK2, CDK5 substrate motif;WW domain binding motif	+	HTP
Keratin. type I cytoskeletal 18	KRT18	S	305	0.93865	0.988342	NaN	0.888958	___1	1	0,99992	1,69E-05	151,22	-0,15843	4957400	2577300	2380200	GAAETTLTELRRTVQSLEIDLDSMRNLKASL	ELRRtVQsLEIDLDs			Casein kinase II substrate motif	+	HTP
La-related protein 1	LARP1	S	165	0.939625	0.732675	1.13754	0.948658	___1		0,999445	0,0320704	59,154	-0,21239	40477000	24216000	16261000	PAKVVRAAVPKQRKGSKVGDFGDAINWPTPG	VPKQRkGsKVGDFGd			14-3-3 domain binding motif;Calmodulin-dependent protein kinase II substrate motif;MAPKAPK1 kinase substrate motif;PKA kinase substrate motif;PKC epsilon kinase substrate motif;PKC kinase substrate motif	+	CST;HTP
Probable RNA-binding protein 23	RBM23	S	149	0.939998	0.853317	0.975367	0.991309	___1	1	1	0,00983066	75,143	0,068645	104550000	61922000	42630000	GYRYGHSKSPHFREKSPVREPVDNLSPEERD	sPHFREKsPVREPVD			14-3-3 domain binding motif;Calmodulin-dependent protein kinase II substrate motif;Cdc2 kinase substrate motif;CDK kinase substrate motif;CDK1,2,4,6 kinase substrate motif;CLK1 kinase substrate motif;ERK1,2 kinase substrate motif;Growth associated histone HI kinase substrate motif;GSK-3, ERK1, ERK2, CDK5 substrate motif;PKA kinase substrate motif;PKC epsilon kinase substrate motif;PKC kinase subs…	+	HTP
Nucleosome assembly protein 1-like 4	NAP1L4	S	125	0.941424	0.963891	0.940019	0.920363	___1	1	0,999282	2,63E-05	117,38	-0,16485	2441000000	1293300000	1147700000	ITGDVEPTDAESEWHSENEEEEKLAGDMKSK	DAEsEWHsENEEEEK			Casein kinase I substrate motif;Casein kinase II substrate motif;G protein-coupled receptor kinase 1 substrate motif;MAPKAPK2 kinase substrate motif	+	CST;HTP
La-related protein 1	LARP1	S	766	0.941769	0.851221	0.992667	0.981419	___1	1;2	0,999055	4,13E-05	150,76	0,22983	176380000	101940000	74442000	ANKLFGAPEPSTIARSLPTTVPESPNYRNTR	EPSTIARsLPttVPE	mTOR	P42345	Casein kinase II substrate motif;G protein-coupled receptor kinase 1 substrate motif	+	CST;HTP
Plasma membrane calcium-transporting ATPase 1	ATP2B1	S	1193	0.941979	0.878069	1.08457	0.863293	___1	1;2	1	5,03E-17	227,25	-0,40917	531210000	333650000	197550000	SIHNFMTHPEFRIEDSEPHIPLIDDTDAEDD	PEFRIEDsEPHIPLI			AMP-activated protein kinase substrate motif;b-Adrenergic Receptor kinase substrate motif;G protein-coupled receptor kinase 1 substrate motif	+	CST;HTP
Kinesin-like protein KIF2A	KIF2A	S	75	0.942916	NaN	0.902741	0.983091	___1	1	0,989748	4,64E-05	114,59	0,31743	35366000	19321000	16045000	FSLNPDLVPDEEIEPSPETPPPPASSAKVNK	PDEEIEPsPEtPPPP			Casein kinase II substrate motif;DNA dependent Protein kinase substrate motif;ERK1,2 kinase substrate motif;G protein-coupled receptor kinase 1 substrate motif;GSK-3, ERK1, ERK2, CDK5 substrate motif;WW domain binding motif	+	CST;HTP
Scaffold attachment factor B1	SAFB	S	604	0.944257	0.839454	0.975707	1.01761	___1	1;2	1	0,000108729	134,38	0,36076	777380000	498030000	279350000	SQDRKSASREKRSVVSFDKVKEPRKSRDSES	REKRsVVsFDkVkEP				+	CST;HTP
DNA-dependent protein kinase catalytic subunit	PRKDC	T	2671	0.944616	0.906715	0.959927	0.967206	___1	1	0,762588	0,000153124	107,75	0,003611	27100000	13854000	13245000	FDWLTGSSTDPLVDHTSPSSDSLLFAHKRSE	TDPLVDHtsPssDsL			Casein kinase II substrate motif;G protein-coupled receptor kinase 1 substrate motif	+	HTP;LTP
Torsin-1A-interacting protein 1	TOR1AIP1	S	157	0.9458	1.10996	0.781639	NaN	___2	1;2	0,993081	2,67E-21	228,65	0,25999	46304000	21732000	24571000	PSPVMTRRGLRDSHSSEEDEASSQTDLSQTI	GLRDsHssEEDEAss			Casein kinase II substrate motif;G protein-coupled receptor kinase 1 substrate motif;MDC1 BRCT domain binding motif;Plk1 PBD domain binding motif;Pyruvate dehydrogenase kinase substrate motif	+	CST;HTP
STE20-like serine/threonine-protein kinase	SLK	S	347	0.945875	0.764704	0.969593	1.10333	___2	2	0,833754	0,00788065	68,386	-0,16697	18343000	10416000	7927300	PIPASKRASSDLSIASSEEDKLSQNACILES	ssDLsIAssEEDKLs	CK2A1	P19139	Casein kinase II substrate motif	+	CST;HTP;LTP	+	enzymatic activity, inhibited				site is critical for v-src dependent modulation of SLK kinase activity
STE20-like serine/threonine-protein kinase	SLK	S	348	0.945875	0.764704	0.969593	1.10333	___2	2	0,833754	0,00788065	68,386	-0,16697	18343000	10416000	7927300	IPASKRASSDLSIASSEEDKLSQNACILESV	sDLsIAssEEDKLsQ	CK2A1	P19139	Casein kinase II substrate motif;G protein-coupled receptor kinase 1 substrate motif;MAPKAPK2 kinase substrate motif;MDC1 BRCT domain binding motif;Plk1 PBD domain binding motif;Pyruvate dehydrogenase kinase substrate motif	+	CST;HTP;LTP	+	enzymatic activity, inhibited				site is critical for v-src dependent modulation of SLK kinase activity
Nascent polypeptide-associated complex subunit alpha;Nascent polypeptide-associated complex subunit alpha. muscle-specific form	NACA	S	166	0.948196	1.01836	1.02594	0.800292	___1	1	0,998234	9,27E-05	106,33	-0,25141	146950000	73443000	73511000	SNIQENTQTPTVQEESEEEEVDETGVEVKDI	tPtVQEEsEEEEVDE			b-Adrenergic Receptor kinase substrate motif;BARD1 BRCT domain binding motif;Casein kinase II substrate motif;G protein-coupled receptor kinase 1 substrate motif	+	CST;HTP
Microtubule-associated protein 4	MAP4	S	507	0.948526	1.06209	0.768395	1.0151	___1	1	0,999991	0,00074704	116,19	0,51476	19732000	12013000	7719300	VAPSTVKEVGLLKDMSPLSETEMALGKDVTP	VGLLKDMsPLsEtEM			Calmodulin-dependent protein kinase II substrate motif;Casein kinase II substrate motif;Chk1 kinase substrate motif;ERK1,2 kinase substrate motif;GSK-3, ERK1, ERK2, CDK5 substrate motif;PKA kinase substrate motif;PKC kinase substrate motif;WW domain binding motif	+	CST;HTP
Apoptotic chromatin condensation inducer in the nucleus	ACIN1	S	490	0.949358	NaN	0.876372	1.02234	___1	1	1	1,43E-05	140,46	0,18736	34959000	17115000	17844000	GGLSPLSSPSDTKAESPAEKVPEESVLPLVQ	PsDtKAEsPAEKVPE			b-Adrenergic Receptor kinase substrate motif;Casein kinase II substrate motif;ERK1,2 kinase substrate motif;GSK-3, ERK1, ERK2, CDK5 substrate motif;PKA kinase substrate motif;PKC kinase substrate motif;WW domain binding motif	+	CST;HTP
Calnexin	CANX	S	583	0.949949	1.04513	1.02827	0.776451	___1	1	1	3,26E-06	166,62	-0,28843	8307700000	4877100000	3430600000	EDRKPKAEEDEILNRSPRNRKPRRE______	EDEILNRsPRNRKPR	ERK1;CDK1	P27361;P06493	ERK1,2 kinase substrate motif;Growth associated histone HI kinase substrate motif;GSK-3, ERK1, ERK2, CDK5 substrate motif;PKA kinase substrate motif;PKC kinase substrate motif;WW domain binding motif	+	CST;HTP;LTP
Glyceraldehyde-3-phosphate dehydrogenase	GAPDH	S	83	0.949998	0.936063	0.984145	0.929785	___1	1	0,988343	0,0259822	50,966	-0,43306	94742000	54953000	39790000	VINGNPITIFQERDPSKIKWGDAGAEYVVES	IFQErDPskIkWGDA			14-3-3 domain binding motif;Calmodulin-dependent protein kinase II substrate motif;DNA dependent Protein kinase substrate motif;PKA kinase substrate motif;PKC kinase substrate motif	+	CST;HTP
Nucleolar protein 56	NOP56	S	519	0.950623	0.876449	NaN	1.0248	___1	1;2	0,999999	4,24E-12	191,65	0,17807	139090000	91235000	47852000	SKPKKKKSFSKEELMSSDLEETAGSTSIPKR	FsKEELMssDLEEtA			Casein kinase I substrate motif	+	CST;HTP
Serine/arginine-rich splicing factor 4;Serine/arginine-rich splicing factor 5;Serine/arginine-rich splicing factor 6	SRSF4;SRSF5;SRSF6	S	119	0.9512	0.946945	NaN	0.955454	___1	1	0,986606	0,0396798	50,607	0,018286	4058300	1936600	2121700	PPTRTEYRLIVENLSSRCSWQDLKDYMRQAG;PPVRTENRLIVENLSSRVSWQDLKDFMRQAG;PPVRTEYRLIVENLSSRCSWQDLKDFMRQAG	LIVENLssRCsWQDL;LIVENLssRVsWQDL			Casein kinase II substrate motif;MDC1 BRCT domain binding motif;Plk1 PBD domain binding motif	+	HTP
Serine/arginine repetitive matrix protein 2	SRRM2	S	1652	0.954179	1.12692	NaN	0.781439	___2	2	0,801059	0,000505557	111,58	0,12182	10046000	6367300	3678700	RSGSSSKGRGPSPEGSSSTESSPEHPPKSRT	RGPsPEGssstEssP			Casein kinase II substrate motif;MAPKAPK2 kinase substrate motif	+	CST;HTP
Ribosome-binding protein 1	RRBP1	S	1277	0.955191	0.935763	1.00673	0.923083	___1	1	0,867183	2,29E-06	127,3	-0,34849	118220000	64111000	54113000	KSHVEDGDIAGAPASSPEAPPAEQDPVQLKT	IAGAPAssPEAPPAE			Casein kinase II substrate motif;ERK1,2 kinase substrate motif;G protein-coupled receptor kinase 1 substrate motif;GSK-3, ERK1, ERK2, CDK5 substrate motif;MDC1 BRCT domain binding motif;Plk1 PBD domain binding motif;WW domain binding motif	+	HTP
Eukaryotic translation initiation factor 4 gamma 2	EIF4G2	T	508	0.955551	0.768325	1.03317	1.06516	___1	1	0,971028	1,81E-05	150,92	-0,20186	52707000	26473000	26234000	QITMIPPSAQPPRTQTPPLGQTPQLGLKTNP	AQPPrtQtPPLGQtP			Calmodulin-dependent protein kinase II substrate motif;GSK-3, ERK1, ERK2, CDK5 substrate motif;PKC kinase substrate motif;WW domain binding motif	+	CST;HTP
Lamina-associated polypeptide 2. isoforms beta/gamma;Thymopoietin;Thymopentin	TMPO	S	184	0.956508	0.934272	0.938532	0.99672	___1	1	0,98282	0,000192895	101,92	0,72253	112380000	63079000	49299000	AENTRQNGSNDSDRYSDNEEDSKIELKLEKR	sNDsDRysDNEEDsK			Casein kinase I substrate motif;Casein kinase II substrate motif;MAPKAPK2 kinase substrate motif;PKA kinase substrate motif;PKC kinase substrate motif	+	CST;HTP
Neuroblast differentiation-associated protein AHNAK	AHNAK	S	210	0.956937	1.03054	0.956338	0.883931	___1	1	0,999798	7,35E-21	270,79	0,28338	64101000	40990000	23111000	VDVETQSGKTVIRLPSGSGAASPTGSAVDIR	ktVIRLPsGsGAAsP			14-3-3 domain binding motif;Calmodulin-dependent protein kinase II substrate motif;Calmodulin-dependent protein kinase IV substrate motif;Casein kinase II substrate motif;Chk1 kinase substrate motif;DNA dependent Protein kinase substrate motif;G protein-coupled receptor kinase 1 substrate motif;PKA kinase substrate motif;PKC kinase substrate motif	+	CST;HTP
Golgi-specific brefeldin A-resistance guanine nucleotide exchange factor 1	GBF1	S	1298	0.957751	NaN	0.810738	1.10476	___1	1	0,999309	1,3E-06	140,51	0,12055	985110000	533450000	451660000	LQATARADAPDAGAQSDSELPSYHQNDVSLD	APDAGAQsDsELPsY			Casein kinase II substrate motif	+	CST;HTP
Peptidyl-prolyl cis-trans isomerase D	PPID	S	198	0.961493	0.870382	NaN	1.0526	___1	1	0,848764	2,14E-12	208,73	0,59782	26266000	14013000	12252000	ELKEGDDGGIFPKDGSGDSHPDFPEDADIDL	GIFPKDGsGDsHPDF			Calmodulin-dependent protein kinase II substrate motif;Casein kinase II substrate motif;PKA kinase substrate motif;PKC kinase substrate motif	+	HTP
Fatty acid synthase;[Acyl-carrier-protein] S-acetyltransferase;[Acyl-carrier-protein] S-malonyltransferase;3-oxoacyl-[acyl-carrier-protein] synthase;3-oxoacyl-[acyl-carrier-protein] reductase;3-hydroxyacyl-[acyl-carrier-protein] dehydratase;Enoyl-[acyl-carrier-protein] reductase;Oleoyl-[acyl-carrier-protein] hydrolase	FASN	T	2204	0.961843	0.85044	1.10264	0.932453	___1	1	1	2,24E-13	187,76	-0,27787	229510000	124620000	104890000	ELSSKADEASELACPTPKEDGLAQQQTQLNL	AsELACPtPkEDGLA			Casein kinase II substrate motif;DNA dependent Protein kinase substrate motif;Growth associated histone HI kinase substrate motif;GSK-3, ERK1, ERK2, CDK5 substrate motif;PKA kinase substrate motif;PKC kinase substrate motif;WW domain binding motif	+	CST;HTP
Keratin. type I cytoskeletal 18	KRT18	S	398	0.962786	0.940387	0.985186	NaN	___1	1	0,77227	1,58E-06	134,83	0,17409	18558000	7117200	11440000	LLEDGEDFNLGDALDSSNSMQTIQKTTTRRI	NLGDALDssNsMQtI			b-Adrenergic Receptor kinase substrate motif;Casein kinase II substrate motif	+	CST;HTP
Leucine-rich repeat flightless-interacting protein 1	LRRFIP1	S	120	0.963466	1.16481	0.793352	0.932241	___1	1	0,999999	5,56E-40	349,02	0,034086	95698000	53497000	42200000	AATLASLGGTSSRRGSGDTSISIDTEASIRE	GtssRRGsGDtsIsI			14-3-3 domain binding motif;Calmodulin-dependent protein kinase II substrate motif;Casein kinase II substrate motif;G protein-coupled receptor kinase 1 substrate motif;GSK3 kinase substrate motif;MAPKAPK2 kinase substrate motif;PAK2 kinase substrate motif;PKA kinase substrate motif;PKC epsilon kinase substrate motif;PKC kinase substrate motif	+	CST;HTP
Heterogeneous nuclear ribonucleoprotein A3	HNRNPA3	S	358	0.965028	0.715516	1.16027	1.0193	___1	1	0,874168	1,63E-08	153,17	-0,12666	15812000	9020200	6791700	YGPMKGGSFGGRSSGSPYGGGYGSGGGSGGY	FGGrssGsPyGGGyG			ERK1,2 kinase substrate motif;GSK-3, ERK1, ERK2, CDK5 substrate motif;WW domain binding motif	+	CST;HTP
Thyroid hormone receptor-associated protein 3	THRAP3	S	248	0.965231	1.03793	0.851977	1.00579	___1	1;2	1	4,17E-20	255,72	0,11917	1115800000	616640000	499200000	ASRASAVSELSPRERSPALKSPLQSVVVRRR	ELsPRERsPALksPL			14-3-3 domain binding motif;Calmodulin-dependent protein kinase II substrate motif;ERK1,2 kinase substrate motif;Growth associated histone HI kinase substrate motif;GSK-3, ERK1, ERK2, CDK5 substrate motif;PKA kinase substrate motif;PKC epsilon kinase substrate motif;PKC kinase substrate motif;WW domain binding motif	+	CST;HTP
Phosphoglucomutase-1	PGM1	S	117	0.967207	0.891899	0.866447	1.14327	___1	1	0,985688	1,91E-06	143,14	-0,43215	485110000	322010000	163090000	IIRKIKAIGGIILTASHNPGGPNGDFGIKFN	GGIILtAsHNPGGPN				+	CST;HTP;LTP
60S ribosomal protein L18a	RPL18A	S	71	0.967285	0.856526	1.05597	0.98936	___1	1	0,998909	0,00139563	93,51	-0,44236	32173000	16538000	15635000	KSSGEIVYCGQVFEKSPLRVKNFGIWLRYDS	CGQVFEksPLRVkNF			Cdc2 kinase substrate motif;CDK kinase substrate motif;CDK1,2,4,6 kinase substrate motif;ERK1,2 kinase substrate motif;Growth associated histone HI kinase substrate motif;GSK-3, ERK1, ERK2, CDK5 substrate motif;WW domain binding motif	+	CST;HTP
Proliferation-associated protein 2G4	PA2G4	S	2	0.967409	NaN	0.896621	1.0382	___1	1	1	1,82E-30	316,02	0,22968	307290000	164000000	143290000	______________MSGEDEQQEQTIAEDLV	______MsGEDEQQE			Casein kinase II substrate motif;Pyruvate dehydrogenase kinase substrate motif	+	HTP
Treacle protein	TCOF1	S	1376	0.968961	1.09727	1.06853	0.741087	___2	1;2	0,998744	0,000587982	89,917	0,20213	11399000	5576800	5822200	SKKKKKLGAGEGGEASVSPEKTSTTSKGKAK	AGEGGEAsVsPEKtS			Casein kinase II substrate motif	+	CST;HTP
Treacle protein	TCOF1	S	1378	0.968961	1.09727	1.06853	0.741087	___2	1;2	0,980986	0,000228097	109,77	-0,65164	20275000	8852300	11422000	KKKKLGAGEGGEASVSPEKTSTTSKGKAKRD	EGGEAsVsPEKtSTt			Casein kinase II substrate motif;Cdc2 kinase substrate motif;CDK kinase substrate motif;CDK1,2,4,6 kinase substrate motif;ERK1,2 kinase substrate motif;G protein-coupled receptor kinase 1 substrate motif;GSK-3, ERK1, ERK2, CDK5 substrate motif;WW domain binding motif	+	CST;HTP
Cleavage and polyadenylation specificity factor subunit 6	CPSF6	T	407	0.969387	0.897684	0.979255	1.03122	___1	1	0,865168	2,9E-05	124,99	-0,039956	59077000	33300000	25776000	RGDYGPPGREMDTARTPLSEAEFEEIMNRNR	REMDtARtPLsEAEF			Casein kinase II substrate motif;Growth associated histone HI kinase substrate motif;GSK-3, ERK1, ERK2, CDK5 substrate motif;WW domain binding motif	+	CST;HTP
DNA replication licensing factor MCM6	MCM6	S	762	0.971894	NaN	0.93017	1.01362	___1	1	0,974361	0,000731395	107,11	0,61149	20076000	8840800	11235000	ELVNWYLKEIESEIDSEEELINKKRIIEKVI	EIEsEIDsEEELINk			b-Adrenergic Receptor kinase substrate motif;BARD1 BRCT domain binding motif;Casein kinase I substrate motif;Casein kinase II substrate motif;G protein-coupled receptor kinase 1 substrate motif;MAPKAPK2 kinase substrate motif	+	HTP
Chromodomain-helicase-DNA-binding protein 4	CHD4	S	515	0.973272	0.944681	0.952556	1.02258	___1	1	0,949438	0,0143859	60,454	-0,026983	22057000	12313000	9743400	GKVQKILIWKWGQPPSPTPVPRPPDADPNTP	WKWGQPPsPtPVPRP			Casein kinase II substrate motif;DNA dependent Protein kinase substrate motif;ERK1,2 kinase substrate motif;GSK-3, ERK1, ERK2, CDK5 substrate motif;WW domain binding motif	+	CST;HTP
Thyroid hormone receptor-associated protein 3	THRAP3	S	928	0.974875	1.0997	0.813729	1.0112	___1	1	1	4,57E-06	138,28	0,79632	140190000	76433000	63760000	FRKSSTSPKWAHDKFSGEEGEIEDDESGTEN	KWAHDkFsGEEGEIE			Casein kinase I substrate motif;Casein kinase II substrate motif;PKA kinase substrate motif;PKC kinase substrate motif	+	CST;HTP
Catenin delta-1	CTNND1	S	346	0.975567	0.973981	0.732439	1.22028	___1	1;2;3	1	8,53E-05	132,86	-0,14353	70758000	45724000	25035000	SDQYYWAPLAQHERGSLASLDSLRKGGPPPP	LAQHERGsLAsLDsL			Casein kinase I substrate motif;Casein kinase II substrate motif;PKA kinase substrate motif;PKC kinase substrate motif	+	CST;HTP
60S ribosomal protein L17	RPL17	S	142	0.977997	1.01866	NaN	0.937338	___1	1	0,838175	0,00117727	91,355	0,093509	50168000	29157000	21010000	RRTYRAHGRINPYMSSPCHIEMILTEKEQIV	RINPYMssPCHIEMI			ERK1,2 kinase substrate motif;GSK-3, ERK1, ERK2, CDK5 substrate motif;MDC1 BRCT domain binding motif;Plk1 PBD domain binding motif;WW domain binding motif	+	CST;HTP
Serine/threonine-protein kinase 26	STK26	S	4	0.978031	0.968251	0.993994	0.971849	___1	1	1	0,000122815	102,66	0,80893	35051000	19074000	15977000	____________MAHSPVAVQVPGMQNNIAD	____MAHsPVAVQVP			ERK1,2 kinase substrate motif;GSK-3, ERK1, ERK2, CDK5 substrate motif;WW domain binding motif	+	HTP
Ubiquitin-like modifier-activating enzyme 1	UBA1	S	31	0.97807	0.900755	1.05538	NaN	___2	2	0,887434	0,0230945	78,221	0,72241	32143000	16452000	15690000	DPKPGSNCSPAQSVLSEVPSVPTNGMAKNGS	sPAQsVLsEVPSVPT			G protein-coupled receptor kinase 1 substrate motif;GSK3 kinase substrate motif	+	HTP
Plakophilin-2	PKP2	S	154	0.978561	NaN	0.892533	1.06459	___1	1;2	0,932303	6,06E-14	228,7	-0,22361	96564000	41349000	55215000	RSLRHPLRRLEISPDSSPERAHYTHSDYQYS	RLEIsPDssPERAHy			b-Adrenergic Receptor kinase substrate motif;Casein kinase II substrate motif	+	CST;HTP
Serine/threonine-protein kinase N2	PKN2	S	583	0.980466	0.823516	1.19598	0.921897	___1	1	0,938069	9,39E-14	232,13	-0,56294	164510000	90625000	73881000	FDLEPEPPPAPPRASSLGEIDESSELRVLDI	PAPPRAssLGEIDES			14-3-3 domain binding motif;Calmodulin-dependent protein kinase II substrate motif;Casein kinase II substrate motif;MDC1 BRCT domain binding motif;Phosphorylase kinase substrate motif;PKA kinase substrate motif;PKC kinase substrate motif;Plk1 PBD domain binding motif	+	CST;HTP
Nucleolar protein 56	NOP56	S	569	0.980523	0.837359	1.15783	0.946383	___2	1;2	1	5,03E-14	222,51	-0,1364	375250000	250050000	125200000	SGSKKKRKFSKEEPVSSGPEEAVGKSSSKKK	FsKEEPVssGPEEAV			Casein kinase I substrate motif	+	CST;HTP
Nucleolar protein 56	NOP56	S	570	0.980523	0.837359	1.15783	0.946383	___2	1;2	1	1,33E-07	181,51	-0,1364	388250000	261590000	126670000	GSKKKRKFSKEEPVSSGPEEAVGKSSSKKKK	sKEEPVssGPEEAVG			Casein kinase II substrate motif;MDC1 BRCT domain binding motif;Plk1 PBD domain binding motif	+	CST;HTP
Thyroid hormone receptor-associated protein 3	THRAP3	S	248	0.981399	1.0286	0.990368	0.925227	___2	1;2	1	4,17E-20	255,72	0,11917	1115800000	616640000	499200000	ASRASAVSELSPRERSPALKSPLQSVVVRRR	ELsPRERsPALksPL			14-3-3 domain binding motif;Calmodulin-dependent protein kinase II substrate motif;ERK1,2 kinase substrate motif;Growth associated histone HI kinase substrate motif;GSK-3, ERK1, ERK2, CDK5 substrate motif;PKA kinase substrate motif;PKC epsilon kinase substrate motif;PKC kinase substrate motif;WW domain binding motif	+	CST;HTP
Thyroid hormone receptor-associated protein 3	THRAP3	S	253	0.981399	1.0286	0.990368	0.925227	___2	1;2	0,99999	4,17E-20	255,72	0,11917	876900000	475910000	400990000	AVSELSPRERSPALKSPLQSVVVRRRSPRPS	ERsPALksPLQsVVV			ERK1,2 kinase substrate motif;G protein-coupled receptor kinase 1 substrate motif;Growth associated histone HI kinase substrate motif;GSK3 kinase substrate motif;GSK-3, ERK1, ERK2, CDK5 substrate motif;WW domain binding motif	+	CST;HTP
Niban-like protein 1	FAM129B	S	691	0.981794	1.02648	NaN	0.937114	___1	1;2	0,799114	1,01E-05	130,77	-0,04917	196290000	106870000	89425000	APAGESPQPKAAPEASSPPASPLQHLLPGKA	PKAAPEAssPPAsPL			G protein-coupled receptor kinase 1 substrate motif	+	CST;HTP
40S ribosomal protein S17	RPS17	S	113	0.982336	0.936632	0.848533	1.16184	___1	1	0,999892	4,44E-31	314,72	0,24678	147830000	85205000	62626000	VDPDTKEMLKLLDFGSLSNLQVTQPTVGMNF	LkLLDFGsLsNLQVT			Casein kinase I substrate motif;Casein kinase II substrate motif	+	CST;HTP
Torsin-1A-interacting protein 1	TOR1AIP1	S	157	0.983953	1.12131	0.8466	NaN	___1	1;2	0,993081	2,67E-21	228,65	0,25999	46304000	21732000	24571000	PSPVMTRRGLRDSHSSEEDEASSQTDLSQTI	GLRDsHssEEDEAss			Casein kinase II substrate motif;G protein-coupled receptor kinase 1 substrate motif;MDC1 BRCT domain binding motif;Plk1 PBD domain binding motif;Pyruvate dehydrogenase kinase substrate motif	+	CST;HTP
LIM domain only protein 7	LMO7	S	867	0.984698	0.83876	0.997102	1.11823	___1	1	0,992914	5,21E-11	185,3	0,043604	76714000	45470000	31244000	KREDRVTTEIQLPSQSPVEEQSPASLSSLRS	EIQLPsQsPVEEQsP			Casein kinase II substrate motif;ERK1,2 kinase substrate motif;GSK-3, ERK1, ERK2, CDK5 substrate motif;WW domain binding motif	+	CST;HTP
Sequestosome-1	SQSTM1	T	269	0.985021	0.775975	1.16935	1.00973	___2	1;2	0,999578	2,7E-20	272,13	0,34705	99676000	83214000	16462000	EVDIDVEHGGKRSRLTPVSPESSSTEEKSSS	GGkRsRLtPVsPEss	CDK1;P38D	P06493;O15264	Casein kinase II substrate motif;G protein-coupled receptor kinase 1 substrate motif;GSK-3, ERK1, ERK2, CDK5 substrate motif;PKA kinase substrate motif;PKC kinase substrate motif;RAF1 kinase substrate motif;WW domain binding motif	+	CST;HTP;LTP	+	protein degradation; molecular association, regulation; ubiquitination	cell cycle regulation; carcinogenesis, altered; autophagy, inhibited; signaling pathway regulation	mTOR(INDUCES); Raptor(INDUCES); TRAF6(INDUCES)		controls mTORC1 signaling in the amino acid pathway; protects cyclin B1 from ubiquitylation and degradation
RNA binding motif protein. X-linked-like-1;RNA-binding motif protein. X chromosome;RNA-binding motif protein. X chromosome. N-terminally processed	RBMXL1;RBMX	S	208	0.985041	0.711973	NaN	1.25811	___1	1	1	1,57E-05	151,38	-0,36556	39209000	25408000	13801000	PPRREPLPSRRDVYLSPRDDGYSTKDSYSSR	SRRDVyLsPRDDGys			Casein kinase II substrate motif;ERK1,2 kinase substrate motif;Growth associated histone HI kinase substrate motif;GSK-3, ERK1, ERK2, CDK5 substrate motif;PKA kinase substrate motif;PKC kinase substrate motif;Pyruvate dehydrogenase kinase substrate motif;WW domain binding motif	+	CST;HTP
ATP-dependent 6-phosphofructokinase. platelet type	PFKP	S	386	0.985106	0.867262	1.13995	0.948107	___1	1	0,999997	8,01E-05	139,77	0,26527	20514000	9849800	10664000	MDERRFQDAVRLRGRSFAGNLNTYKRLAIKL	AVRLRGRsFAGNLNt			14-3-3 domain binding motif;Akt kinase substrate motif;Calmodulin-dependent protein kinase II substrate motif;MAPKAPK1 kinase substrate motif;PKA kinase substrate motif;PKC kinase substrate motif	+	CST;HTP
Apoptotic chromatin condensation inducer in the nucleus	ACIN1	S	386	0.986776	NaN	0.791638	1.18191	___2	2	0,764646	0,00102396	93,106	0,30758	51072000	28275000	22796000	EREIKSSQGLKEKSKSPSPPRLTEDRKKASL	GLKEKsKsPsPPRLt			Akt kinase substrate motif;Casein kinase II substrate motif;ERK1,2 kinase substrate motif;G protein-coupled receptor kinase 1 substrate motif;Growth associated histone HI kinase substrate motif;GSK-3, ERK1, ERK2, CDK5 substrate motif;PKA kinase substrate motif;PKC kinase substrate motif;WW domain binding motif	+	CST;HTP
Heterogeneous nuclear ribonucleoprotein K	HNRNPK	S	116	0.987277	0.960752	NaN	1.0138	___1	1	0,955344	4,43E-10	158,14	0,1221	1261100000	639310000	621790000	LKKIIPTLEEGLQLPSPTATSQLPLESDAVE	EEGLQLPsPtAtsQL			Casein kinase II substrate motif;DNA dependent Protein kinase substrate motif;ERK1,2 kinase substrate motif;G protein-coupled receptor kinase 1 substrate motif;GSK-3, ERK1, ERK2, CDK5 substrate motif;WW domain binding motif	+	CST;HTP;LTP	+	protein degradation; intracellular localization	cell growth, induced; transcription, induced			localized to nuclear matrix
RNA-binding protein 39	RBM39	S	136	0.988119	0.918729	1.03447	1.01116	___1	1	1	3,18E-08	183,75	-0,2287	5333100000	2937200000	2395900000	SRRRSRSKSPFRKDKSPVREPIDNLTPEERD	sPFRKDKsPVREPID			Calmodulin-dependent protein kinase II substrate motif;Cdc2 kinase substrate motif;CDK kinase substrate motif;CDK1,2,4,6 kinase substrate motif;ERK1,2 kinase substrate motif;Growth associated histone HI kinase substrate motif;GSK-3, ERK1, ERK2, CDK5 substrate motif;PKA kinase substrate motif;PKC kinase substrate motif;WW domain binding motif	+	CST;HTP
LIM domain only protein 7	LMO7	S	988	0.989286	0.771159	1.1337	1.063	___1	1;2	0,989996	2,67E-09	154,14	0,16535	322180000	174250000	147930000	QKEVAATEEDVTRLPSPTSPFSSLSQDQAAT	EDVtRLPsPtsPFss			14-3-3 domain binding motif;Calmodulin-dependent protein kinase II substrate motif;Calmodulin-dependent protein kinase IV substrate motif;Casein kinase II substrate motif;Chk1 kinase substrate motif;DNA dependent Protein kinase substrate motif;ERK1,2 kinase substrate motif;G protein-coupled receptor kinase 1 substrate motif;GSK-3, ERK1, ERK2, CDK5 substrate motif;PKA kinase substrate motif;PKC ki…	+	CST;HTP
A-kinase anchor protein 1. mitochondrial	AKAP1	T	533	0.989793	1.14932	0.976972	0.843089	___1	1	1	3,22E-07	166,34	0,53455	246300000	138940000	107360000	DSCTETSSSPRDKAITPPLPESTVPFSNGVL	SPRDKAItPPLPEST			G protein-coupled receptor kinase 1 substrate motif;GSK-3, ERK1, ERK2, CDK5 substrate motif;PKA kinase substrate motif;PKC kinase substrate motif;RAF1 kinase substrate motif;WW domain binding motif	+	CST;HTP
Absent in melanoma 1 protein	AIM1	S	533	0.989981	NaN	0.984641	0.99532	___1	1	0,855372	0,00701026	73,839	0,9671	38735000	19562000	19173000	LELGGETTPPLSTERSPEAVGSECPSRVLVQ	PPLstERsPEAVGSE			Casein kinase II substrate motif;ERK1,2 kinase substrate motif;Growth associated histone HI kinase substrate motif;GSK-3, ERK1, ERK2, CDK5 substrate motif;MAPKAPK2 kinase substrate motif;WW domain binding motif	+	CST;HTP
Serine/arginine repetitive matrix protein 2	SRRM2	T	866	0.990916	1.13316	0.895837	0.943752	___1	1	0,980112	0,00953369	77,726	-0,4872	24045000	13796000	10249000	RQGSITSPQANEQSVTPQRRSCFESSPDPEL	QANEQsVtPQRRsCF	CDK1	P06493	Cdc2 kinase substrate motif;CDK1,2,4,6 kinase substrate motif;GSK-3, ERK1, ERK2, CDK5 substrate motif;WW domain binding motif	+	CST;HTP
Splicing factor 3A subunit 1	SF3A1	S	329	0.991014	NaN	0.840095	1.14193	___1	1	1	2,19E-39	326,98	-0,15476	180300000	85033000	95271000	YEKFGESEEVEMEVESDEEDDKQEKAEEPPS	EVEMEVEsDEEDDKQ			b-Adrenergic Receptor kinase substrate motif;BARD1 BRCT domain binding motif;Casein kinase I substrate motif;Casein kinase II substrate motif	+	CST;HTP
ATP-binding cassette sub-family F member 1	ABCF1	S	109	0.99177	0.867459	1.04774	1.06011	___1	1;2;3	1	3,29E-15	248,25	-0,59792	515070000	288480000	226580000	EKELMERLKKLSVPTSDEEDEVPAPKPRGGK	KKLsVPtsDEEDEVP	CK2A1	P68400	BARD1 BRCT domain binding motif;Casein kinase II substrate motif;MAPKAPK2 kinase substrate motif	+	CST;HTP;LTP	+	molecular association, regulation				S109 aqnd S140 phosphorylation may affect ABCF1-eIF2 binding to 60S 80S subunits and small polysomes.
Band 4.1-like protein 2	EPB41L2	S	550	0.992027	1.03045	0.885072	1.06056	___1	1	1	5,72E-05	120,66	0,16639	18170000	8857600	9312400	PAPHFERTSSKRVSRSLDGAPIGVMDQSLMK	SSKRVsRsLDGAPIG			G protein-coupled receptor kinase 1 substrate motif	+	CST;HTP
Src substrate cortactin	CTTN	T	399	0.992425	0.807672	1.13385	1.03575	___2	1;2	0,989624	2,09E-10	214,24	0,76423	237750000	133340000	104400000	QEEARRKLEEQARAKTQTPPVSPAPQPTEER	EEQARAKtQtPPVsP			Calmodulin-dependent protein kinase II substrate motif;G protein-coupled receptor kinase 1 substrate motif;PKC kinase substrate motif	+	CST;HTP
Serine/arginine repetitive matrix protein 2	SRRM2	T	2397	0.992589	1.16614	0.863035	0.948596	___1	1	0,938376	0,000261838	126,71	0,49184	153280000	83596000	69680000	SPRVPLSAYERVSGRTSPPLLDRARSRTPPS	yErVsGRtsPPLLDR				+	CST;HTP
Serine/arginine repetitive matrix protein 2	SRRM2	S	2272	0.99283	1.12614	0.928604	0.923746	___1	1	1	8,92E-07	180,2	0,061376	45354000	25324000	20031000	ADSRTPAAAAAMNLASPRTAVAPSAVNLADP	AAAMNLAsPrTAVAP			Casein kinase II substrate motif;ERK1,2 kinase substrate motif;G protein-coupled receptor kinase 1 substrate motif;Growth associated histone HI kinase substrate motif;GSK-3, ERK1, ERK2, CDK5 substrate motif;PKA kinase substrate motif;PKC kinase substrate motif;WW domain binding motif	+	CST;HTP
La-related protein 1	LARP1	S	824	0.993202	0.784283	1.18505	1.01028	___1	1	0,943216	0,000389832	111,44	0,52852	137720000	75913000	61809000	TLDAKMPRKRKTRHSSNPPLESHVGWVMDSR	KRKtRHssNPPLEsH			14-3-3 domain binding motif;Calmodulin-dependent protein kinase II substrate motif;MAPKAPK1 kinase substrate motif;MDC1 BRCT domain binding motif;PKA kinase substrate motif;PKC kinase substrate motif;Plk1 PBD domain binding motif	+	CST;HTP
DNA topoisomerase 1	TOP1	S	10	0.995216	1.06213	1.21409	0.709427	___1	1	1	1,28E-17	242,48	-0,1278	83922000	51632000	32290000	______MSGDHLHNDSQIEADFRLNDSHKHK	GDHLHNDsQIEADFR	CK2A1;DNAPK	P68400;P78527	ATM kinase substrate motif;b-Adrenergic Receptor kinase substrate motif;Casein kinase II substrate motif;DNA dependent Protein kinase substrate motif;G protein-coupled receptor kinase 1 substrate motif	+	HTP;LTP	+	protein degradation
Src substrate cortactin	CTTN	T	401	0.995342	0.857624	1.12108	1.00733	___2	1;2;3	0,999882	8,64E-28	285,34	-0,05515	839440000	482510000	356930000	EARRKLEEQARAKTQTPPVSPAPQPTEERLP	QARAKtQtPPVsPAP	AMPKA1	Q13131	G protein-coupled receptor kinase 1 substrate motif;GSK-3, ERK1, ERK2, CDK5 substrate motif;PKA kinase substrate motif;PKC kinase substrate motif;WW domain binding motif	+	CST;HTP;LTP	+	intracellular localization
Hepatoma-derived growth factor	HDGF	S	165	0.996048	1.22237	1.0721	0.693679	___1	1	1	3,02E-09	198,48	-0,10371	1480500000	826150000	654300000	EKGALKRRAGDLLEDSPKRPKEAENPEGEEK	AGDLLEDsPKRPKEA			b-Adrenergic Receptor kinase substrate motif;Cdc2 kinase substrate motif;CDK kinase substrate motif;CDK1,2,4,6 kinase substrate motif;ERK1,2 kinase substrate motif;G protein-coupled receptor kinase 1 substrate motif;Growth associated histone HI kinase substrate motif;GSK-3, ERK1, ERK2, CDK5 substrate motif;PKA kinase substrate motif;PKC kinase substrate motif;WW domain binding motif	+	CST;HTP
Ribonucleoside-diphosphate reductase subunit M2	RRM2	S	20	0.996187	0.77873	0.991155	1.21868	___1	1	1	9,44E-29	303,05	-0,083258	333110000	155370000	177740000	RVPLAPITDPQQLQLSPLKGLSLVDKENTPP	DPQQLQLsPLkGLsL	CDK1;CDK2	P06493;P24941	Cdc2 kinase substrate motif;CDK kinase substrate motif;CDK1,2,4,6 kinase substrate motif;ERK1,2 kinase substrate motif;GSK-3, ERK1, ERK2, CDK5 substrate motif;WW domain binding motif	+	CST;HTP;LTP	+		transcription, induced
DNA replication licensing factor MCM2	MCM2	S	139	0.996361	0.783618	1.09632	1.10915	___1	1	1	1,1E-20	276,75	-0,2817	617120000	308330000	308790000	AGRGLGRMRRGLLYDSDEEDEERPARKRRQV	RRGLLyDsDEEDEER	CK2A1;CDK7;CDC7;CDK2	P68400;P50613;O00311;P24941	b-Adrenergic Receptor kinase substrate motif;BARD1 BRCT domain binding motif;Casein kinase II substrate motif	+	CST;HTP;LTP	+	activity, induced; molecular association, regulation	cell cycle regulation; chromatin organization, altered		DNA(NOT_REPORTED); DNA(INDUCES)	MMCM2 phosphorylated forms are differentially bound to chromatin. ; regulates ATPase activity in vitro
Keratin. type I cytoskeletal 18	KRT18	S	42	0.996922	NaN	0.650306	1.34354	___1	1	0,976946	2,89E-14	218,88	-0,80538	12175000	6117000	6058400	RPVSSAASVYAGAGGSGSRISVSRSTSFRGG	VyAGAGGsGsrIsVs			Casein kinase II substrate motif	+	HTP
DNA fragmentation factor subunit alpha	DFFA	S	315	0.997068	1.07433	0.865342	1.05153	___1	1	0,999994	4,41E-14	226,08	-0,31609	45768000	25619000	20149000	TQSLHSLRSISASKASPPGDLQNPKRARQDP	SIsAsKAsPPGDLQN			ERK1,2 kinase substrate motif;GSK-3, ERK1, ERK2, CDK5 substrate motif;PKA kinase substrate motif;PKC kinase substrate motif;WW domain binding motif	+	HTP
Cyclin-dependent kinase 13	CDK13	S	437	0.99756	1.06195	1.11705	0.813681	___1	1;2	0,99884	0,000270744	125,84	0,14734	28478000	14043000	14436000	SRSRHRLSRSRSRHSSISPSTLTLKSSLAAE	RsRsRHssIsPstLT	Chk1	O14757	14-3-3 domain binding motif;Akt kinase substrate motif;Calmodulin-dependent protein kinase II substrate motif;Casein kinase II substrate motif;G protein-coupled receptor kinase 1 substrate motif;GSK3 kinase substrate motif;MAPKAPK1 kinase substrate motif;MAPKAPK2 kinase substrate motif;MDC1 BRCT domain binding motif;p70 Ribosomal S6 kinase substrate motif;Phosphorylase kinase substrate motif;PKA …	+	CST;HTP
Myb-binding protein 1A	MYBBP1A	S	1267	0.998011	0.820199	1.14629	1.02755	___1	1	0,999981	3,18E-16	239,56	-0,31539	118980000	64633000	54351000	QKKNQKPSQVNGAPGSPTEPAGQKQHQKALP	QVNGAPGsPtEPAGQ			Casein kinase II substrate motif;ERK1,2 kinase substrate motif;G protein-coupled receptor kinase 1 substrate motif;GSK-3, ERK1, ERK2, CDK5 substrate motif;WW domain binding motif	+	CST;HTP
E3 SUMO-protein ligase RanBP2	RANBP2	S	2668	0.998127	0.920531	0.959749	1.1141	___1	1	1	4,04E-12	209,25	-0,38256	200200000	111940000	88262000	LPPTFFCYKNRPDYVSEEEEDDEDFETAVKK	KNRPDyVsEEEEDDE			BARD1 BRCT domain binding motif;Casein kinase I substrate motif;Casein kinase II substrate motif;G protein-coupled receptor kinase 1 substrate motif	+	CST;HTP
Na(+)/H(+) exchange regulatory cofactor NHE-RF1	SLC9A3R1	S	280	1.00023	1.1672	1.06627	0.767219	___1	1	1	1e-06	153,2	0,22554	139810000	78186000	61619000	QKENSREALAEAALESPRPALVRSASSDTSE	LAEAALEsPRPALVR	CDK1	P06493	b-Adrenergic Receptor kinase substrate motif;ERK1,2 kinase substrate motif;G protein-coupled receptor kinase 1 substrate motif;Growth associated histone HI kinase substrate motif;GSK-3, ERK1, ERK2, CDK5 substrate motif;PKA kinase substrate motif;PKC kinase substrate motif;WW domain binding motif	+	CST;HTP;LTP
40S ribosomal protein S6	RPS6	S	244	1.00095	0.932768	NaN	1.06913	___3	4	0,968462	5,55E-06	157,85	0,14165	16858000	10088000	6769900	AKRRRLSSLRASTSKSESSQK__________	LRAstsKsEssQK__	p70S6K	P67999;P23443	Casein kinase II substrate motif;G protein-coupled receptor kinase 1 substrate motif;MAPKAPK2 kinase substrate motif	+	CST;HTP;LTP
Src substrate cortactin	CTTN	S	405	1.00116	0.825681	1.17042	1.00737	___2	1;2;3	1	8,64E-28	285,34	0,25152	741070000	431510000	309550000	KLEEQARAKTQTPPVSPAPQPTEERLPSSPV	KtQtPPVsPAPQPtE	PKCD;ERK1;CDK1;CDK2;ERK2;PAK1	Q05655;P27361;P06493;P24941;P28482;Q13153	ERK1,2 kinase substrate motif;GSK-3, ERK1, ERK2, CDK5 substrate motif;WW domain binding motif	+	CST;HTP;LTP	+	protein degradation; molecular association, regulation; ubiquitination; protein conformation	carcinogenesis, altered; endocytosis, altered; cell motility, induced; cell motility, altered; cell motility, inhibited; cytoskeletal reorganization; cell adhesion, altered	N-WASP(INDUCES); WAVE2(INDUCES)
Neuroblast differentiation-associated protein AHNAK	AHNAK	S	570	1.00276	1.03623	NaN	0.969293	___1	1	0,979998	0,000121834	126,71	-0,32712	16270000	9460700	6809100	PRLGSPSGKTGTCRISMSEVDLNVAAPKVKG	KtGTCRIsMsEVDLN			Casein kinase II substrate motif;PKA kinase substrate motif;PKC kinase substrate motif	+	HTP
Serine/arginine repetitive matrix protein 2	SRRM2	S	1179	1.00378	1.13505	0.977649	0.898628	___1	1	0,999944	0,000403134	114,01	-0,10166	72287000	38030000	34256000	SKEKMALPPQEDATASPPRQKDKFSPFPVQD	PQEDAtAsPPRQKDk			Cdc2 kinase substrate motif;CDK kinase substrate motif;CDK1,2,4,6 kinase substrate motif;ERK1,2 kinase substrate motif;GSK-3, ERK1, ERK2, CDK5 substrate motif;WW domain binding motif	+	CST;HTP
Spectrin beta chain. non-erythrocytic 1	SPTBN1	S	2169	1.00541	0.980267	1.03315	1.00282	___3	2;3	0,987001	5,16E-09	187,73	0,45049	104850000	60116000	44738000	ATEQRTSSKESSPIPSPTSDRKAKTALPAQS	KEssPIPsPtsDRKA			Casein kinase II substrate motif;DNA dependent Protein kinase substrate motif;ERK1,2 kinase substrate motif;GSK-3, ERK1, ERK2, CDK5 substrate motif;MAPKAPK2 kinase substrate motif;WW domain binding motif	+	CST;HTP
Heat shock protein HSP 90-beta;Putative heat shock protein HSP 90-beta 2	HSP90AB1;HSP90AB2P	S	255	1.00547	0.969005	1.01841	1.029	___1	1	1	5,81E-28	285,18	-0,11883	546140000	288910000	257230000	EDKDDEEKPKIEDVGSDEEDDSGKDKKKKTK;ENKDDEEKPKIEDVGSDEEDDSGKDKKKKTK	PKIEDVGsDEEDDsG	CK2A1;AurB	P68400;P33674;Q96GD4	BARD1 BRCT domain binding motif;Casein kinase I substrate motif;Casein kinase II substrate motif	+	CST;HTP;LTP	+	activity, induced; molecular association, regulation	apoptosis, altered	PXR(INDUCES); APAF(DISRUPTS)
Serine/arginine repetitive matrix protein 2	SRRM2	S	2398	1.00556	1.18975	0.922993	0.90392	___1	1	0,966212	0,00068703	133,99	0,2852	278110000	149960000	128140000	PRVPLSAYERVSGRTSPPLLDRARSRTPPSA	ErVsGRtsPPLLDRA			AMP-activated protein kinase substrate motif;ERK1,2 kinase substrate motif;GSK-3, ERK1, ERK2, CDK5 substrate motif;MAPKAPK2 kinase substrate motif;PKA kinase substrate motif;PKC kinase substrate motif;WW domain binding motif	+	CST;HTP
La-related protein 1	LARP1	S	548	1.00736	0.776725	1.17502	1.07033	___1	1	0,997464	1,12E-28	300,54	0,31939	440570000	238410000	202160000	EEVSNLKTLPKGLSASLPDLDSENWIEVKKR	LPKGLsAsLPDLDsE			Casein kinase II substrate motif;Pyruvate dehydrogenase kinase substrate motif	+	CST;HTP
Heat shock protein HSP 90-beta;Putative heat shock protein HSP 90-beta-3	HSP90AB1;HSP90AB3P	S	226	1.00756	0.941119	1.04861	1.03295	___1	1	1	1,05E-05	143,93	0,091875	53852000	27530000	26322000	YPITLYLEKEREKEISDDEAEEEKGEKEEED	kEREKEIsDDEAEEE	CK2A1	P68400;P33674	BARD1 BRCT domain binding motif;Casein kinase II substrate motif;G protein-coupled receptor kinase 1 substrate motif;PKA kinase substrate motif;PKC kinase substrate motif	+	CST;HTP;LTP	+	activity, induced; molecular association, regulation	apoptosis, altered	PXR(INDUCES); APAF(DISRUPTS)
La-related protein 1	LARP1	T	526	1.00794	0.772448	1.2198	1.03158	___1	1	0,999999	1,43E-06	169,15	-0,0047552	784790000	440980000	343810000	YQKETESAPGSPRAVTPVPTKTEEVSNLKTL	PGsPRAVtPVPtkTE			Calmodulin-dependent protein kinase II substrate motif;G protein-coupled receptor kinase 1 substrate motif;GSK-3, ERK1, ERK2, CDK5 substrate motif;PKC kinase substrate motif;WW domain binding motif	+	CST;HTP
SWI/SNF-related matrix-associated actin-dependent regulator of chromatin subfamily A member 5	SMARCA5	S	66	1.00871	0.989189	1.10729	0.929662	___1	1	1	3,04E-10	161,95	0,22067	182390000	95530000	86863000	AGPADAEMEEIFDDASPGKQKEIQEPDPTYE	EEIFDDAsPGKQKEI			Casein kinase I substrate motif;Cdc2 kinase substrate motif;CDK kinase substrate motif;CDK1,2,4,6 kinase substrate motif;ERK1,2 kinase substrate motif;GSK-3, ERK1, ERK2, CDK5 substrate motif;WW domain binding motif	+	CST;HTP
Neuroblast differentiation-associated protein AHNAK	AHNAK	S	5731	1.00891	1.34753	NaN	0.670294	___1	1	0,995888	0,000895254	103,66	-0,59687	7588900	4995600	2593300	KFNFSKPKGKGGVTGSPEASISGSKGDLKSS	GkGGVtGsPEAsIsG			Casein kinase II substrate motif;ERK1,2 kinase substrate motif;G protein-coupled receptor kinase 1 substrate motif;GSK3 kinase substrate motif;GSK-3, ERK1, ERK2, CDK5 substrate motif;WW domain binding motif	+	CST;HTP
Serine/arginine repetitive matrix protein 2	SRRM2	S	1140	1.0092	1.21438	0.857904	0.955324	___1	1	0,892237	0,000393723	96,848	-0,13283	29216000	15986000	13230000	PMLKSGMSPEQSRFQSDSSSYPTVDSNSLLG	PEQsRFQsDsSsyPT			14-3-3 domain binding motif;Calmodulin-dependent protein kinase II substrate motif;Casein kinase II substrate motif;G protein-coupled receptor kinase 1 substrate motif;GSK3 kinase substrate motif;MAPKAPK2 kinase substrate motif;PKA kinase substrate motif;PKC kinase substrate motif	+	HTP
Serine/arginine repetitive matrix protein 2	SRRM2	S	871	1.00923	1.20613	0.949597	0.871957	___1	1	1	2,99E-06	163,99	0,0094839	33298000	18225000	15073000	TSPQANEQSVTPQRRSCFESSPDPELKSRTP	sVtPQRRsCFEssPD			Casein kinase II substrate motif;G protein-coupled receptor kinase 1 substrate motif;GSK3 kinase substrate motif;PKA kinase substrate motif;PKC kinase substrate motif	+	CST;HTP
Keratin. type II cytoskeletal 8	KRT8	S	253	1.01043	1.04582	0.90156	1.08391	___1	1	1	4,28E-38	326,05	-0,55151	68589000	40375000	28214000	QISDTSVVLSMDNSRSLDMDSIIAEVKAQYE	LsMDNsRsLDMDsII				+	CST;HTP
Nuclear mitotic apparatus protein 1	NUMA1	S	1757	1.01079	0.883771	1.12913	1.01946	___1	1	0,999582	6,73E-21	257,71	-0,0082577	319060000	162480000	156570000	PRTQPDGTSVPGEPASPISQRLPPKVESLES	sVPGEPAsPIsQRLP			Casein kinase I substrate motif;Casein kinase II substrate motif;ERK1,2 kinase substrate motif;GSK-3, ERK1, ERK2, CDK5 substrate motif;WW domain binding motif	+	CST;HTP
U4/U6.U5 tri-snRNP-associated protein 2	USP39	S	82	1.01131	0.973673	NaN	1.04896	___1	1	1	0,0147078	71,685	0,29217	7544700	4888100	2656600	VPFVRVKREREVDEDSEPEREVRAKNGRVDS	EREVDEDsEPEREVR			b-Adrenergic Receptor kinase substrate motif;Casein kinase I substrate motif;Casein kinase II substrate motif;G protein-coupled receptor kinase 1 substrate motif	+	CST;HTP
60S acidic ribosomal protein P2	RPLP2	S	17	1.01285	1.15288	1.16878	0.716875	___1	1	0,994621	1,39E-07	167,05	0,13218	53248000	26866000	26382000	RYVASYLLAALGGNSSPSAKDIKKILDSVGI	AALGGNssPsAkDIk			Casein kinase II substrate motif;ERK1,2 kinase substrate motif;GSK-3, ERK1, ERK2, CDK5 substrate motif;MDC1 BRCT domain binding motif;Plk1 PBD domain binding motif;WW domain binding motif	+	HTP
Serine/arginine repetitive matrix protein 2	SRRM2	T	2289	1.01289	0.996524	1.03791	1.00422	___1	1	0,996252	0,000987012	86,987	0,38971	45164000	24549000	20616000	RTAVAPSAVNLADPRTPTAPAVNLAGARTPA	VNLADPrtPtAPAVN			Casein kinase I substrate motif;ERK1,2 kinase substrate motif;G protein-coupled receptor kinase 1 substrate motif;Growth associated histone HI kinase substrate motif;GSK3, Erk1, Erk2 and CDK5 kinase motif;GSK-3, ERK1, ERK2, CDK5 substrate motif;WW domain binding motif	+	CST;HTP
26S proteasome non-ATPase regulatory subunit 1	PSMD1	S	315	1.01378	0.994701	1.09619	0.950448	___2	2	1	1,31E-07	182,98	0,3921	38380000	22211000	16169000	EEKTSSAFVGKTPEASPEPKDQTLKMIKILS	VGktPEAsPEPkDQT			Casein kinase II substrate motif;ERK1,2 kinase substrate motif;GSK-3, ERK1, ERK2, CDK5 substrate motif;WW domain binding motif	+	CST;HTP
26S proteasome non-ATPase regulatory subunit 1	PSMD1	T	311	1.01378	0.994701	1.09619	0.950448	___2	2	0,999991	1,31E-07	182,98	0,3921	38380000	22211000	16169000	SMETEEKTSSAFVGKTPEASPEPKDQTLKMI	SsAFVGktPEAsPEP			G protein-coupled receptor kinase 1 substrate motif;Growth associated histone HI kinase substrate motif;GSK-3, ERK1, ERK2, CDK5 substrate motif;WW domain binding motif	+	CST;HTP
Nucleolin	NCL	S	619	1.01891	1.24049	1.12467	0.691561	___1	1	1	8,56E-05	134,88	-0,017739	16595000	8647900	7946700	RETGSSKGFGFVDFNSEEDAKAAKEAMEDGE	FGFVDFNsEEDAkAA			Casein kinase I substrate motif;Casein kinase II substrate motif;G protein-coupled receptor kinase 1 substrate motif;Pyruvate dehydrogenase kinase substrate motif	+	HTP
Poly(rC)-binding protein 1	PCBP1	S	190	1.01938	0.949677	0.985551	1.12291	___1	1	0,978972	7,16E-09	163,96	-0,1759	204050000	114940000	89103000	QGRVMTIPYQPMPASSPVICAGGQDRCSDAA	yQPMPAssPVICAGG			ERK1,2 kinase substrate motif;GSK-3, ERK1, ERK2, CDK5 substrate motif;MDC1 BRCT domain binding motif;Plk1 PBD domain binding motif;WW domain binding motif	+	CST;HTP
Treacle protein	TCOF1	S	1228	1.0196	1.22139	0.90094	0.936465	___1	1	0,994804	0,000308121	117,2	0,48717	120320000	56586000	63731000	PANSQASKATPKLDSSPSVSSTLAAKDDPDG	AtPKLDssPsVsstL			Casein kinase II substrate motif;ERK1,2 kinase substrate motif;G protein-coupled receptor kinase 1 substrate motif;GSK3 kinase substrate motif;GSK-3, ERK1, ERK2, CDK5 substrate motif;MDC1 BRCT domain binding motif;PKA kinase substrate motif;Plk1 PBD domain binding motif;WW domain binding motif	+	CST;HTP
Myosin-9	MYH9	S	1943	1.02006	0.949429	1.09462	1.01613	___1	1	1	9,66E-17	243,35	-0,14235	902240000	489980000	412260000	FVVPRRMARKGAGDGSDEEVDGKADGAEAKP	RKGAGDGsDEEVDGK	CK2A1	P68400	BARD1 BRCT domain binding motif;Casein kinase II substrate motif	+	CST;HTP;LTP	+	molecular association, regulation; intracellular localization	cell adhesion, induced; cell motility, altered; cytoskeletal reorganization	S100A4(DISRUPTS)		mediating sustained 3D invasion, protrusion formation in 3D
Kinectin	KTN1	S	75	1.02008	1.00656	1.16403	0.889642	___1	1	0,999999	8,35E-14	224,36	-0,051281	211310000	116370000	94946000	KKNKKKEIQNGNLHESDSESVPRDFKLSDAL	QNGNLHEsDsEsVPR			b-Adrenergic Receptor kinase substrate motif;Casein kinase II substrate motif;G protein-coupled receptor kinase 1 substrate motif;GSK3 kinase substrate motif	+	CST;HTP
Calpastatin	CAST	S	243	1.02017	0.948895	1.21393	0.897704	___1	1	0,894027	8,21E-05	109,47	-0,38615	415500000	202070000	213430000	PDDAIDALSSDFTCGSPTAAGKKTEKEESTE	ssDFtCGsPtAAGkK			Casein kinase II substrate motif;ERK1,2 kinase substrate motif;G protein-coupled receptor kinase 1 substrate motif;GSK-3, ERK1, ERK2, CDK5 substrate motif;WW domain binding motif	+	HTP
Calnexin	CANX	S	564	1.02028	1.06521	1.07348	0.922141	___1	1;2	0,938415	0,0116755	65,477	-0,29392	64328000	35923000	28406000	EEKQKSDAEEDGGTVSQEEEDRKPKAEEDEI	EEDGGtVsQEEEDRK			ATM kinase substrate motif;Casein kinase II substrate motif;DNA dependent Protein kinase substrate motif	+	CST;HTP;LTP
Eukaryotic translation initiation factor 5B	EIF5B	S	113	1.02199	NaN	1.05878	0.985202	___1	1	0,986417	0,0256243	53,034	0,92947	17824000	10795000	7028300	KKGQKGKKQSFDDNDSEELEDKDSKSKKTAK	QsFDDNDsEELEDKD			b-Adrenergic Receptor kinase substrate motif;Casein kinase I substrate motif;Casein kinase II substrate motif;G protein-coupled receptor kinase 1 substrate motif	+	CST;HTP
40S ribosomal protein S6	RPS6	S	235	1.02203	0.878374	1.13737	1.05036	___3	3;4	1	5,55E-06	157,85	0,03774	91551000	51876000	39675000	AKEKRQEQIAKRRRLSSLRASTSKSESSQK_	IAKRRRLssLRAsts	PKCD;p90RSK;p70S6K;RSK2	Q05655;Q15418;P23443;P51812	14-3-3 domain binding motif;Calmodulin-dependent protein kinase II substrate motif;CLK1 kinase substrate motif;G protein-coupled receptor kinase 1 substrate motif;MAPKAPK1 kinase substrate motif;PAK2 kinase substrate motif;Pim1 kinase substrate sequence;PKA kinase substrate motif;PKC epsilon kinase substrate motif;PKC kinase substrate motif;ZIP kinase substrate motif	+	CST;HTP;LTP	+	molecular association, regulation	cell growth, induced		RNA(INDUCES)	7-methylguanosine cap; TRAF4 induced
40S ribosomal protein S6	RPS6	S	236	1.02203	0.878374	1.13737	1.05036	___3	3;4	0,999976	5,55E-06	157,85	0,03774	91551000	51876000	39675000	KEKRQEQIAKRRRLSSLRASTSKSESSQK__	AKRRRLssLRAstsK	PKCD;p90RSK;p70S6K;RSK2	Q05655;Q15418;P23443;P51812	14-3-3 domain binding motif;Akt kinase substrate motif;Calmodulin-dependent protein kinase II substrate motif;DMPK1,2 kinase substrate motif;G protein-coupled receptor kinase 1 substrate motif;GSK3 kinase substrate motif;MAPKAPK1 kinase substrate motif;MDC1 BRCT domain binding motif;p70 Ribosomal S6 kinase substrate motif;Phosphorylase kinase substrate motif;PKA kinase substrate motif;PKC kinase …	+	CST;HTP;LTP	+	molecular association, regulation	cell growth, induced		RNA(INDUCES)	7-methylguanosine cap; TRAF4 induced
Nucleolar RNA helicase 2	DDX21	S	121	1.0231	0.926106	1.1138	1.02941	___1	1	1	5,56E-20	258,12	-0,54286	1877500000	906820000	970730000	VVSSKTKKVTKNEEPSEEEIDAPKPKKMKKE	VtkNEEPsEEEIDAP			BARD1 BRCT domain binding motif;Casein kinase I substrate motif;Casein kinase II substrate motif;DNA dependent Protein kinase substrate motif;G protein-coupled receptor kinase 1 substrate motif	+	CST;HTP;LTP
Spectrin beta chain. non-erythrocytic 1	SPTBN1	S	2165	1.0239	0.958862	1.03315	1.07968	___3	2;3	0,998273	5,16E-09	187,73	0,042343	120750000	67076000	53675000	MVNGATEQRTSSKESSPIPSPTSDRKAKTAL	RtssKEssPIPsPts			ERK1,2 kinase substrate motif;G protein-coupled receptor kinase 1 substrate motif;GSK3 kinase substrate motif;GSK-3, ERK1, ERK2, CDK5 substrate motif;MAPKAPK2 kinase substrate motif;MDC1 BRCT domain binding motif;PKA kinase substrate motif;PKC kinase substrate motif;Plk1 PBD domain binding motif;WW domain binding motif	+	CST;HTP
Eukaryotic translation initiation factor 2A;Eukaryotic translation initiation factor 2A. N-terminally processed	EIF2A	S	506	1.02522	1.09631	1.06106	0.918301	___1	1	0,999878	1,18E-20	266,99	-0,30444	307540000	175990000	131550000	HEAKKAAKQEARSDKSPDLAPTPAPQSTPRN	QEARsDKsPDLAPtP			ERK1,2 kinase substrate motif;G protein-coupled receptor kinase 1 substrate motif;Growth associated histone HI kinase substrate motif;GSK-3, ERK1, ERK2, CDK5 substrate motif;WW domain binding motif	+	CST;HTP
Nucleophosmin	NPM1	S	70	1.02613	1.09084	1.1194	0.86813	___1	1	0,999996	2,63E-06	131,06	-0,26279	220810000	124230000	96582000	DELHIVEAEAMNYEGSPIKVTLATLKMSVQP	EAMNyEGsPIkVtLA	CDK1;CDK2;NEK2	P06493;P24941;P51955	Cdc2 kinase substrate motif;CDK kinase substrate motif;CDK1,2,4,6 kinase substrate motif;ERK1,2 kinase substrate motif;GSK-3, ERK1, ERK2, CDK5 substrate motif;WW domain binding motif	+	CST;HTP;LTP	+	molecular association, regulation; intracellular localization; phosphorylation	cell cycle regulation	CDC25C(INDUCES)		mutation of S10/S70 to alanine increases CDK1 Y15 phosphorylation; mutation of S10/70 to glutamate decreases Cdc25C S216 phosphorylation
Eukaryotic translation initiation factor 2A;Eukaryotic translation initiation factor 2A. N-terminally processed	EIF2A	S	503	1.02633	1.10583	0.952212	1.02096	___1	1	0,998575	1,83E-10	212,92	-0,35009	125240000	75152000	50087000	QRKHEAKKAAKQEARSDKSPDLAPTPAPQST	AAKQEARsDKsPDLA			Casein kinase I substrate motif;Casein kinase II substrate motif;G protein-coupled receptor kinase 1 substrate motif;PKA kinase substrate motif;PKC kinase substrate motif	+	CST;HTP
LIM domain only protein 7	LMO7	S	1510	1.02643	0.861905	1.11963	1.09776	___1	1	1	8,26E-14	220,52	0,36576	132760000	76540000	56224000	NKEPVSLPGIMRRGESLDNLDSPRSNSWRQP	GIMRRGEsLDNLDsP	Chk1	O14757	14-3-3 domain binding motif;AMP-activated protein kinase substrate motif;b-Adrenergic Receptor kinase substrate motif;Calmodulin-dependent protein kinase I substrate motif;Calmodulin-dependent protein kinase II alpha substrate motif;Calmodulin-dependent protein kinase II substrate motif;Calmodulin-dependent protein kinase IV substrate motif;Chk1 kinase substrate motif;Doublecortin kinase-1 kinase…	+	CST;HTP
Microtubule-associated protein 4	MAP4	T	521	1.0276	1.0721	0.921261	1.08943	___1	1	0,999993	4,92E-06	124,19	-0,12661	81208000	46688000	34520000	MSPLSETEMALGKDVTPPPETEVVLIKNVCL	MALGKDVtPPPEtEV			Calmodulin-dependent protein kinase II substrate motif;Chk1 kinase substrate motif;GSK-3, ERK1, ERK2, CDK5 substrate motif;PKA kinase substrate motif;PKC kinase substrate motif;WW domain binding motif	+	CST;HTP
Heat shock 70 kDa protein 4	HSPA4	T	649	1.0293	1.01097	1.03651	1.04041	___1	1	0,831203	0,0291791	70,68	0,38785	11286000	5566700	5719700	GEYEKFVSEDDRNSFTLKLEDTENWLYEDGE				PKA kinase substrate motif;PKC kinase substrate motif
F-actin-capping protein subunit alpha-2	CAPZA2	S	9	1.02956	0.927395	1.20888	0.952418	___1	1	1	0,000200611	128,95	0,37192	35382000	20404000	14978000	_______MADLEEQLSDEEKVRIAAKFIIHA	ADLEEQLsDEEkVRI			BARD1 BRCT domain binding motif;Casein kinase I substrate motif;Casein kinase II substrate motif	+	HTP
Leucine-rich repeat-containing protein 16A	LRRC16A	S	1360	1.02999	1.01006	NaN	1.04992	___1	1	0,999523	1,76E-06	171,26	0,50871	83663000	45441000	38222000	RSSSKDGHQGSKSNDSGEEAEKEFIFV____	QGsKsNDsGEEAEKE			b-Adrenergic Receptor kinase substrate motif;Casein kinase II substrate motif;G protein-coupled receptor kinase 1 substrate motif;PKA kinase substrate motif	+	CST;HTP
LIM and SH3 domain protein 1	LASP1	S	146	1.03014	0.978654	1.09019	1.02159	___1	1	0,961762	0,0094867	67,217	-0,38092	174740000	108160000	66586000	MGPSGGEGMEPERRDSQDGSSYRRPLEQQQP	MEPERRDsQDGssyR	PKACA;PKG1 iso2;PKG1;PKG2	P17612;Q13976-2;Q13976;Q13237	14-3-3 domain binding motif;ATM kinase substrate motif;b-Adrenergic Receptor kinase substrate motif;Calmodulin-dependent protein kinase II substrate motif;DNA dependent Protein kinase substrate motif;G protein-coupled receptor kinase 1 substrate motif;GSK3 kinase substrate motif;PAK2 kinase substrate motif;PKA kinase substrate motif;PKC epsilon kinase substrate motif;PKC kinase substrate motif	+	CST;HTP;LTP	+	molecular association, regulation; intracellular localization		LPP(INDUCES); Zyxin(DISRUPTS)		phosphorylation induces localization in the nucleus; Expression of the Lasp-1 S146D mutant resulted in nearly complete relocalization of the protein to the cytosol and reduced migration of the cells
RNA-binding protein Raly	RALY	S	106	1.03016	0.859897	NaN	1.20043	___1	1	0,99997	0,00011281	118,5	0,018344	3912700	2105000	1807700	GEPKPDRPKGLKRAASAIYSGYIFDYDYYRD	KGLKRAAsAIySGyI			14-3-3 domain binding motif;Calmodulin-dependent protein kinase II substrate motif;Calmodulin-dependent protein kinase IV substrate motif;Casein kinase II substrate motif;Chk1 kinase substrate motif;G protein-coupled receptor kinase 1 substrate motif;GSK3 kinase substrate motif;PKA kinase substrate motif;PKC kinase substrate motif	+	CST;HTP
Tight junction protein ZO-2	TJP2	S	913	1.03143	1.36395	0.71463	1.01571	___1	1	1	4,24E-21	279,12	-0,32873	80607000	46946000	33661000	EDRMSYLTAMGADYLSCDSRLISDFEDTDGE	AMGADyLsCDsRLIs			Casein kinase I substrate motif;Casein kinase II substrate motif	+	CST;HTP
Glutamine--fructose-6-phosphate aminotransferase [isomerizing] 1	GFPT1	S	261	1.03157	1.05994	0.920255	1.11451	___1	1	0,994566	5e-28	297,03	-0,11026	1419400000	849710000	569690000	RGKDKKGSCNLSRVDSTTCLFPVEEKAVEYY	CNLsRVDsttCLFPV	CAMK2A;AMPKA1	Q9UQM7;Q13131	14-3-3 domain binding motif;b-Adrenergic Receptor kinase substrate motif;Calmodulin-dependent protein kinase I substrate motif;Calmodulin-dependent protein kinase II substrate motif;Calmodulin-dependent protein kinase IV substrate motif;Casein kinase II substrate motif;Chk1 kinase substrate motif;MAPKAPK2 kinase substrate motif;PKA kinase substrate motif;PKC kinase substrate motif	+	CST;HTP;LTP	+	enzymatic activity, induced
Src substrate cortactin	CTTN	T	411	1.03184	0.847555	1.07734	1.17063	___2	2	0,958955	0,00994329	54,097	0,17303	198680000	108370000	90308000	RAKTQTPPVSPAPQPTEERLPSSPVYEDAAS	VsPAPQPtEErLPss			DNA dependent Protein kinase substrate motif;G protein-coupled receptor kinase 1 substrate motif	+	CST;HTP
Probable ATP-dependent RNA helicase DDX46	DDX46	S	804	1.03404	0.921769	1.02977	1.15058	___1	1	1	1,97E-09	160,88	0,35542	95442000	48705000	46737000	NERKKLQKAALGLQDSDDEDAAVDIDEQIES	AALGLQDsDDEDAAV			b-Adrenergic Receptor kinase substrate motif;BARD1 BRCT domain binding motif;Casein kinase II substrate motif	+	CST;HTP
Gamma-adducin	ADD3	S	681	1.03414	NaN	1.01178	1.05649	___1	1;2	0,995451	1,16E-07	170,48	-0,24835	169250000	90522000	78723000	EKIEEVLSPEGSPSKSPSKKKKKFRTPSFLK	PEGsPsKsPsKKKKK			Casein kinase II substrate motif;Cdc2 kinase substrate motif;CDK kinase substrate motif;CDK1,2,4,6 kinase substrate motif;ERK1,2 kinase substrate motif;Growth associated histone HI kinase substrate motif;GSK-3, ERK1, ERK2, CDK5 substrate motif;MAPKAPK2 kinase substrate motif;WW domain binding motif	+	CST;HTP
Translocon-associated protein subunit gamma	SSR3	S	11	1.03453	0.931853	1.1062	1.06554	___1	1	1	0,00159786	91,592	0,80586	11179000	6396800	4782500	_____MAPKGSSKQQSEEDLLLQDFSRNLSA	KGSskQQsEEDLLLQ			Casein kinase II substrate motif;G protein-coupled receptor kinase 1 substrate motif;MAPKAPK2 kinase substrate motif;PKA kinase substrate motif;PKC kinase substrate motif;Pyruvate dehydrogenase kinase substrate motif	+	HTP
Neuroblast differentiation-associated protein AHNAK	AHNAK	S	93	1.03506	NaN	0.888953	1.18116	___1	1	0,999998	0,0168695	70,802	0,2867	13356000	8284300	5071300	GHHTVGLKLHRKGDRSPEPGQTWTREVFSSC	LHRKGDRsPEPGQtW			Casein kinase II substrate motif;ERK1,2 kinase substrate motif;Growth associated histone HI kinase substrate motif;GSK-3, ERK1, ERK2, CDK5 substrate motif;PKA kinase substrate motif;WW domain binding motif	+	CST;HTP
Glutamate dehydrogenase 1. mitochondrial	GLUD1	S	79	1.03598	1.18236	1.10942	0.816162	___1	1	1	4,45E-06	163,23	-0,22407	10074000	6017700	4056200	PNFFKMVEGFFDRGASIVEDKLVEDLRTRES	GFFDrGAsIVEDkLV			14-3-3 domain binding motif;Calmodulin-dependent protein kinase II alpha substrate motif;Calmodulin-dependent protein kinase II substrate motif;Calmodulin-dependent protein kinase IV substrate motif;Casein kinase II substrate motif;Phosphorylase kinase substrate motif;PKA kinase substrate motif;PKC kinase substrate motif	+	HTP
Protein LYRIC	MTDH	S	426	1.03627	0.953893	1.09465	1.06027	___1	1	0,999999	4,38E-05	116,04	-0,048927	578990000	320890000	258100000	SLLKSQEPIPDDQKVSDDDKEKGEGALPTGK	IPDDQKVsDDDKEKG			Casein kinase II substrate motif;PKA kinase substrate motif;PKC kinase substrate motif;Pyruvate dehydrogenase kinase substrate motif	+	CST;HTP
CD44 antigen	CD44	S	706	1.03653	1.16278	1.04074	0.906068	___1	1	1	0,000628594	94,402	-0,80379	1233000000	681410000	551550000	VEDRKPSGLNGEASKSQEMVHLVNKESSETP	LNGEAsksQEMVHLV	CAMK2A	Q9UQM7	ATM kinase substrate motif;Casein kinase II substrate motif;DNA dependent Protein kinase substrate motif	+	CST;HTP;LTP	+	activity, induced; molecular association, regulation; intracellular localization	cell motility, altered; transcription, induced	MMP9(DISRUPTS)		nuclear localization
Mitochondrial import receptor subunit TOM70	TOMM70A	S	91	1.03769	0.920515	1.07186	1.12071	___1	1	0,999774	4,47E-06	121,62	-0,0017627	677290000	390320000	286970000	GLKRNSERKTPEGRASPAPGSGHPEGPGAHL	KtPEGrAsPAPGsGH			ERK1,2 kinase substrate motif;GSK-3, ERK1, ERK2, CDK5 substrate motif;PKA kinase substrate motif;PKC kinase substrate motif;WW domain binding motif	+	HTP
40S ribosomal protein S3	RPS3	T	221	1.03829	0.988172	1.08038	1.04631	___1	1	0,992631	5,53E-20	272,59	0,055037	1270100000	715270000	554820000	DHVSIVEPKDEILPTTPISEQKGGKPEPPAM	kDEILPttPIsEQkG	PKCD;CDK1	Q05655;P06493	Casein kinase II substrate motif;ERK1,2 kinase substrate motif;GSK3, Erk1, Erk2 and CDK5 kinase motif;GSK-3, ERK1, ERK2, CDK5 substrate motif;WW domain binding motif	+	CST;HTP;LTP	+	activity, induced; intracellular localization	translation, altered			nuclear accumulation; important for a cell survival in the stress condition
Prelamin-A/C;Lamin-A/C	LMNA	S	636	1.03881	0.993022	1.08459	NaN	___1	1	0,99938	0,00126156	88,385	0,62334	8992700	5307300	3685500	TVTRSYRSVGGSGGGSFGDNLVTRSYLLGNS	VGGsGGGsFGDNLVt			Casein kinase II substrate motif;MAPKAPK2 kinase substrate motif;Pyruvate dehydrogenase kinase substrate motif	+	CST;HTP;LTP
Lupus La protein	SSB	S	366	1.04177	0.981132	1.10427	1.0399	___1	1	1	1,08E-08	166,98	0,29039	575710000	299140000	276580000	GKGKVQFQGKKTKFASDDEHDEHDENGATGP	GkktKFAsDDEHDEH	CK2A1	P68400;P19139	BARD1 BRCT domain binding motif;Casein kinase II substrate motif;PKA kinase substrate motif;PKC kinase substrate motif	+	CST;HTP;LTP	+	activity, induced; activity, inhibited	transcription, induced; transcription, inhibited			inhibits recycling of RNA pol III complexes; S366A mutant had reduced viral gene expression.
Sequestosome-1	SQSTM1	S	332	1.04217	0.861166	0.986833	1.27851	___1	1;2	0,999354	6,01E-05	114,2	0,077922	584010000	471450000	112550000	ESEGRPEEQMESDNCSGGDDDWTHLSSKEVD	QMEsDNCsGGDDDWt			Casein kinase I substrate motif;Casein kinase II substrate motif;MAPKAPK2 kinase substrate motif;Pyruvate dehydrogenase kinase substrate motif	+	CST;HTP;LTP
Golgi-specific brefeldin A-resistance guanine nucleotide exchange factor 1	GBF1	S	1773	1.04282	NaN	1.0228	1.06285	___1	1	0,99998	0,000291702	96,466	0,45502	90786000	44668000	46118000	EIPSELGACDFEKPESPRAASSSSPGSPVAS	CDFEKPEsPRAAsss			b-Adrenergic Receptor kinase substrate motif;Calmodulin-dependent protein kinase II substrate motif;ERK1,2 kinase substrate motif;G protein-coupled receptor kinase 1 substrate motif;Growth associated histone HI kinase substrate motif;GSK-3, ERK1, ERK2, CDK5 substrate motif;PKA kinase substrate motif;PKC kinase substrate motif;WW domain binding motif	+	CST;HTP
Nucleolar RNA helicase 2	DDX21	S	173	1.04342	0.979061	1.05772	1.09349	___1	1;2	0,906874	0,000137626	88,927	-0,39261	309390000	145980000	163400000	EPDCNPSEAASEESNSEIEQEIPVEQKEGAF	AAsEEsNsEIEQEIP			Casein kinase I substrate motif;Casein kinase II substrate motif;G protein-coupled receptor kinase 1 substrate motif	+	CST;HTP
Poly(rC)-binding protein 1	PCBP1	S	189	1.04345	1.01254	1.07436	NaN	___1	1	0,903571	8,82E-09	158,89	-0,15636	81818000	45429000	36390000	PQGRVMTIPYQPMPASSPVICAGGQDRCSDA	PyQPMPAssPVICAG				+	CST;HTP
Septin-2	SEPT2	S	218	1.04359	1.07924	1.01702	1.03451	___1	1	1	3,16E-22	273,32	-0,025607	3338200000	1771500000	1566700000	IEEHNIKIYHLPDAESDEDEDFKEQTRLLKA	yHLPDAEsDEDEDFK	CK2A1	P68400	b-Adrenergic Receptor kinase substrate motif;Casein kinase I substrate motif;Casein kinase II substrate motif;Pyruvate dehydrogenase kinase substrate motif	+	CST;HTP;LTP
Importin subunit alpha-4	KPNA3	S	60	1.0441	NaN	1.00689	1.08131	___1	1	1	3,11E-10	206,74	-0,13122	92908000	48117000	44791000	LLKKRNVPQEESLEDSDVDADFKAQNVTLEA	QEEsLEDsDVDADFK			b-Adrenergic Receptor kinase substrate motif;Casein kinase II substrate motif;G protein-coupled receptor kinase 1 substrate motif;MAPKAPK2 kinase substrate motif;Pyruvate dehydrogenase kinase substrate motif	+	CST;HTP
Hepatoma-derived growth factor	HDGF	S	133	1.04453	1.29315	1.05274	0.787708	___1	1;2	1	1,64E-11	190,25	0,21368	3051400000	1750800000	1300600000	AAEGDGDKKGNAEGSSDEEGKLVIDEPAKEK	kGNAEGssDEEGKLV			BARD1 BRCT domain binding motif;Casein kinase I substrate motif;Casein kinase II substrate motif;MDC1 BRCT domain binding motif;Plk1 PBD domain binding motif	+	CST;HTP;LTP
Neuroblast differentiation-associated protein AHNAK	AHNAK	S	177	1.04456	0.861909	1.16162	1.11014	___1	1	0,921326	0,00100304	105,78	-0,37707	12125000	7454000	4670900	VDVTGREGAKDIDISSPEFKIKIPRHELTEI	AkDIDIssPEFkIkI			Casein kinase I substrate motif;Casein kinase II substrate motif;ERK1,2 kinase substrate motif;GSK-3, ERK1, ERK2, CDK5 substrate motif;MDC1 BRCT domain binding motif;Plk1 PBD domain binding motif;WW domain binding motif	+	CST;HTP
DNA (cytosine-5)-methyltransferase 1	DNMT1	S	714	1.04481	NaN	1.22753	0.862092	___1	1	1	3,66E-15	242,09	-0,22449	138780000	58402000	80373000	ADDDEEVDDNIPEMPSPKKMHQGKKKKQNKN	DNIPEMPsPKKMHQG	mTOR	P42345	Casein kinase I substrate motif;Cdc2 kinase substrate motif;CDK kinase substrate motif;CDK1,2,4,6 kinase substrate motif;DNA dependent Protein kinase substrate motif;ERK1,2 kinase substrate motif;Growth associated histone HI kinase substrate motif;GSK-3, ERK1, ERK2, CDK5 substrate motif;PKA kinase substrate motif;PKC kinase substrate motif;WW domain binding motif	+	CST;HTP;LTP
Hepatoma-derived growth factor	HDGF	S	132	1.04552	1.29315	1.19545	0.64797	___1	1;2	1	1,64E-11	190,25	0,21368	3147800000	1805200000	1342600000	EAAEGDGDKKGNAEGSSDEEGKLVIDEPAKE	kkGNAEGssDEEGKL			Casein kinase II substrate motif	+	CST;HTP;LTP
Thyroid hormone receptor-associated protein 3	THRAP3	S	684	1.04567	1.10542	0.933086	1.09852	___1	1	0,935397	5,62E-10	208,33	0,39707	300200000	173650000	126550000	NKKSPEIHRRIDISPSTFRKHGLAHDEMKSP	RRIDIsPstFRKHGL			DNA dependent Protein kinase substrate motif	+	CST;HTP
Src substrate cortactin	CTTN	S	418	1.04606	0.927282	1.19902	1.01188	___1	1	0,998662	1,27E-13	225,33	0,012922	1135100000	662290000	472850000	PVSPAPQPTEERLPSSPVYEDAASFKAELSY	tEErLPssPVyEDAA	ERK1;ERK2;PAK1	P27361;P28482;Q13153	Casein kinase II substrate motif;ERK1,2 kinase substrate motif;GSK-3, ERK1, ERK2, CDK5 substrate motif;MDC1 BRCT domain binding motif;Plk1 PBD domain binding motif;WW domain binding motif	+	CST;HTP;LTP	+	protein degradation; molecular association, regulation; ubiquitination; protein conformation	carcinogenesis, altered; endocytosis, altered; cell motility, induced; cell motility, altered; cell motility, inhibited; cytoskeletal reorganization; cell adhesion, altered	N-WASP(INDUCES); WAVE2(INDUCES)
Microtubule-associated serine/threonine-protein kinase 2	MAST2	S	74	1.04655	NaN	1.09198	1.00113	___1	1	1	0,000711096	105,63	0,17172	18427000	10159000	8268100	QDVVTGVSPLLFRKLSNPDIFSSTGKVKLQR	PLLFRKLsNPDIFSs			14-3-3 domain binding motif;AMP-activated protein kinase substrate motif;Calmodulin-dependent protein kinase I substrate motif;Calmodulin-dependent protein kinase II substrate motif;Calmodulin-dependent protein kinase IV substrate motif;Casein kinase II substrate motif;Chk1 kinase substrate motif;HMGCoA Reductase kinase substrate motif;PKA kinase substrate motif;PKA, PKG kinase substrate motif;PK…	+	CST;HTP
Choline-phosphate cytidylyltransferase A	PCYT1A	S	343	1.0468	NaN	1.20747	0.886129	___1	1;2	0,996366	5,31E-05	121,14	-0,33538	102230000	62800000	39429000	RSPSPSFRWPFSGKTSPPCSPANLSRHKAAA	WPFsGKtsPPCsPAN			ERK1,2 kinase substrate motif;G protein-coupled receptor kinase 1 substrate motif;GSK3 kinase substrate motif;GSK-3, ERK1, ERK2, CDK5 substrate motif;MAPKAPK2 kinase substrate motif;PKA kinase substrate motif;PKC kinase substrate motif;WW domain binding motif	+	CST;HTP
U4/U6.U5 tri-snRNP-associated protein 1	SART1	S	448	1.04762	NaN	0.930243	1.16499	___1	1	1	3,33E-12	208,16	0,56213	487140000	283590000	203560000	GDFGSRLRGRGRRRVSEVEEEKEPVPQPLPS	GRGRRRVsEVEEEKE			14-3-3 domain binding motif;Calmodulin-dependent protein kinase II substrate motif;Casein kinase II substrate motif;G protein-coupled receptor kinase 1 substrate motif;MAPKAPK1 kinase substrate motif;PAK2 kinase substrate motif;Pim1 kinase substrate sequence;PKA kinase substrate motif;PKC epsilon kinase substrate motif;PKC kinase substrate motif;ZIP kinase substrate motif	+	CST;HTP
Heterogeneous nuclear ribonucleoprotein H;Heterogeneous nuclear ribonucleoprotein H. N-terminally processed;Heterogeneous nuclear ribonucleoprotein H2	HNRNPH1;HNRNPH2	S	104	1.04808	0.93519	1.12421	1.08483	___1	1	1	7,54E-38	322,37	0,36085	431900000	234740000	197160000	NNVEMDWVLKHTGPNSPDTANDGFVRLRGLP	LkHtGPNsPDtANDG	CDK2	P24941	Casein kinase II substrate motif;ERK1,2 kinase substrate motif;G protein-coupled receptor kinase 1 substrate motif;GSK-3, ERK1, ERK2, CDK5 substrate motif;WW domain binding motif	+	CST;HTP;LTP
Paired amphipathic helix protein Sin3a	SIN3A	S	832	1.04867	NaN	1.05893	1.0384	___1	1	1	4,39E-31	301,77	0,16421	187760000	102430000	85325000	HHFIPDLLFAQRGDLSDVEEEEEEEMDVDEA	FAQRGDLsDVEEEEE			Casein kinase II substrate motif	+	CST;HTP
Transcription intermediary factor 1-beta	TRIM28	S	19	1.04943	1.1303	1.07402	0.943959	___1	1	0,990817	5,82E-37	311,27	0,51091	1406700000	763880000	642860000	SAAAASAAAASAASGSPGPGEGSAGGEKRST	AAsAAsGsPGPGEGs			ERK1,2 kinase substrate motif;GSK-3, ERK1, ERK2, CDK5 substrate motif;WW domain binding motif	+	CST;HTP;LTP
Ubiquitin-associated protein 2-like	UBAP2L	S	454	1.04952	1.08142	1.11932	0.947836	___1	1	0,929657	4,04E-09	179,84	-0,078784	225590000	118930000	106660000	SPAVATSTAAPPPPSSPLPSKSTSAPQMSPG	AAPPPPssPLPsKst	CDK1	P06493	ERK1,2 kinase substrate motif;G protein-coupled receptor kinase 1 substrate motif;GSK3 kinase substrate motif;GSK-3, ERK1, ERK2, CDK5 substrate motif;MDC1 BRCT domain binding motif;Plk1 PBD domain binding motif;WW domain binding motif	+	CST;HTP
Torsin-1A-interacting protein 1	TOR1AIP1	S	143	1.05079	0.953737	1.09134	1.1073	___1	1	0,999767	1,45E-07	166,21	-0,12385	109950000	59187000	50765000	TRLQQQHSEQPPLQPSPVMTRRGLRDSHSSE	EQPPLQPsPVMtRRG	CDK2	P24941	DNA dependent Protein kinase substrate motif;ERK1,2 kinase substrate motif;G protein-coupled receptor kinase 1 substrate motif;GSK-3, ERK1, ERK2, CDK5 substrate motif;WW domain binding motif	+	CST;HTP;LTP
Catenin alpha-1	CTNNA1	S	641	1.05126	0.886165	1.13011	1.1375	___1	1	1	7,81E-64	413,74	0,074277	244940000	134990000	109940000	RKAVLMIRTPEELDDSDFETEDFDVRSRTSV	tPEELDDsDFEtEDF	CK2A1	P68400	b-Adrenergic Receptor kinase substrate motif;Casein kinase II substrate motif;G protein-coupled receptor kinase 1 substrate motif	+	CST;HTP;LTP	+	molecular association, regulation	carcinogenesis, induced; cell motility, altered; transcription, altered	CTNNB1(DISRUPTS)		S641 phosphorylation promotes Beta-catenin transactivation and tumor cell invasion.
RNA-binding protein Raly	RALY	S	288	1.05172	NaN	1.03555	1.06789	___1	1	0,911985	7,8E-05	112,01	-0,047595	393240000	212860000	180380000	ARTRDDGDEEGLLTHSEEELEHSQDTDADDG	EEGLLtHsEEELEHs			BARD1 BRCT domain binding motif;Casein kinase II substrate motif;G protein-coupled receptor kinase 1 substrate motif	+	CST;HTP;LTP
Calpastatin	CAST	S	373	1.05177	1.15908	1.01302	0.983204	___1	1	1	2,76E-15	245,67	0,21692	54072000	32386000	21686000	EKPKPRSESELIDELSEDFDRSECKEKPSKP	sELIDELsEDFDRsE			Casein kinase I substrate motif;G protein-coupled receptor kinase 1 substrate motif	+	CST;HTP
Plakophilin-2	PKP2	S	82	1.05179	NaN	1.04539	1.05819	___1	1	0,792471	6,82E-05	118,33	-0,07215	146840000	78589000	68254000	KGRSSVGNGNLHRTSSVPEYVYNLHLVENDF	GNLHRtssVPEyVyN			14-3-3 domain binding motif;Calmodulin-dependent protein kinase II alpha substrate motif;Calmodulin-dependent protein kinase II substrate motif;Calmodulin-dependent protein kinase IV substrate motif;Casein kinase II substrate motif;Chk1 kinase substrate motif;MDC1 BRCT domain binding motif;Phosphorylase kinase substrate motif;PKA kinase substrate motif;PKC kinase substrate motif;Plk1 PBD domain b…	+	CST;HTP;LTP
Programmed cell death protein 4	PDCD4	S	94	1.05382	1.05582	NaN	1.05182	___1	1	0,973764	9,77E-05	134,3	0,02527	264980000	138240000	126740000	DSGSDALRSGLTVPTSPKGRLLDRRSRSGKG	sGLtVPtsPKGRLLD			ERK1,2 kinase substrate motif;Growth associated histone HI kinase substrate motif;GSK-3, ERK1, ERK2, CDK5 substrate motif;PKA kinase substrate motif;PKC kinase substrate motif;WW domain binding motif	+	CST;HTP;LTP
Structural maintenance of chromosomes protein 4	SMC4	S	41	1.0551	0.86118	0.910201	1.39392	___1	1	0,775295	1,01E-14	245,18	0,081627	93730000	47616000	46114000	ASSDAEPEPPSGRTESPATAAETASEELDNR	PPsGRtEsPAtAAEt			14-3-3 domain binding motif;b-Adrenergic Receptor kinase substrate motif;Calmodulin-dependent protein kinase II substrate motif;Casein kinase II substrate motif;ERK1,2 kinase substrate motif;G protein-coupled receptor kinase 1 substrate motif;GSK-3, ERK1, ERK2, CDK5 substrate motif;PKA kinase substrate motif;PKC kinase substrate motif;WW domain binding motif	+	HTP
Serine/arginine repetitive matrix protein 2	SRRM2	S	398	1.05527	1.23432	0.992489	0.938997	___1	1;2	0,874124	1,02E-06	142,2	0,18878	154770000	87714000	67059000	TTPLSQEPVNPPSEASPTRDRSPPKSPEKLP	VNPPsEAsPtRDRsP			Casein kinase II substrate motif;Cdc2 kinase substrate motif;CDK kinase substrate motif;CDK1,2,4,6 kinase substrate motif;ERK1,2 kinase substrate motif;GSK-3, ERK1, ERK2, CDK5 substrate motif;WW domain binding motif	+	CST;HTP
Plakophilin-3	PKP3	S	285	1.05838	0.779074	NaN	1.33768	___1	1	0,775826	0,00549771	74,525	-0,045108	35890000	19848000	16042000	AVLEPVARAPSVRSLSLSLADSGHLPDVHGF	APsVRsLsLsLADsG			14-3-3 domain binding motif;Calmodulin-dependent protein kinase II substrate motif;Casein kinase II substrate motif;G protein-coupled receptor kinase 1 substrate motif;Phosphorylase kinase substrate motif;PKA kinase substrate motif;PKC kinase substrate motif	+	HTP;LTP	+	molecular association, regulation	cell adhesion, induced; cell motility, inhibited	14-3-3 sigma(INDUCES)		Mutants unable to associate with 14-3-3 sigma, display decreased adhesion and increased motility.
Lamin-B1	LMNB1	T	575	1.05871	1.05766	1.19048	0.928006	___1	1	1	0,000246574	99,838	0,20132	144400000	69579000	74825000	AAGVVVEEELFHQQGTPRASNRSCAIM____	ELFHQQGtPRASNRS			G protein-coupled receptor kinase 1 substrate motif;Growth associated histone HI kinase substrate motif;GSK-3, ERK1, ERK2, CDK5 substrate motif;PKA kinase substrate motif;PKC kinase substrate motif;WW domain binding motif	+	CST;HTP;LTP	+	molecular association, regulation; intracellular localization		Oct1(DISRUPTS)
Tight junction protein ZO-2	TJP2	S	702	1.05902	1.16703	0.823383	1.18664	___1	1	0,968796	6,28E-06	153,92	-0,075388	78892000	43909000	34983000	RMRGQRSGVKKNLRKSREDLTAVVSVSTKFP	VKKNLRKsREDLtAV			Casein kinase II substrate motif;PKA kinase substrate motif;PKC kinase substrate motif;Pyruvate dehydrogenase kinase substrate motif	+	CST;HTP
Proteasome activator complex subunit 3	PSME3	S	24	1.05969	0.908629	1.10837	1.16207	___1	1	0,978706	4,43E-20	258,39	0,40902	42487000	20871000	21617000	QEVKLKVDSFRERITSEAEDLVANFFPKKLL	sFRERItsEAEDLVA			14-3-3 domain binding motif;Akt kinase substrate motif;Calmodulin-dependent protein kinase II substrate motif;Casein kinase II substrate motif;G protein-coupled receptor kinase 1 substrate motif;MAPKAPK1 kinase substrate motif;PKA kinase substrate motif;PKC kinase substrate motif	+	CST;HTP
General transcription factor IIF subunit 1	GTF2F1	S	385	1.0629	NaN	1.034	1.09179	___2	2	0,977389	1,57E-05	123,17	0,59132	14478000	7876700	6601700	PKRERKPSGGSSRGNSRPGTPSAEGGSTSST	GGssRGNsRPGtPsA	GTF2F1	P35269	14-3-3 domain binding motif;Calmodulin-dependent protein kinase II substrate motif;G protein-coupled receptor kinase 1 substrate motif;MAPKAPK2 kinase substrate motif;PKA kinase substrate motif;PKC kinase substrate motif	+	CST;HTP;LTP	+	activity, inhibited	transcription, inhibited			slows down RNA pol II elongation
Thioredoxin-related transmembrane protein 1	TMX1	S	247	1.06384	1.20412	0.996216	0.991182	___1	1	1	1,15E-12	214,05	-0,15769	359870000	204130000	155730000	LKKVEEEQEADEEDVSEEEAESKEGTNKDFP	EADEEDVsEEEAEsK			BARD1 BRCT domain binding motif;Casein kinase I substrate motif;Casein kinase II substrate motif;G protein-coupled receptor kinase 1 substrate motif	+	CST;HTP
Neuroblast differentiation-associated protein AHNAK	AHNAK	S	5780	1.06457	1.09581	NaN	1.03332	___1	1	0,82519	9,98E-07	137,7	0,037164	85868000	50212000	35656000	KGKFSLFKSKKPRHRSNSFSDEREFSGPSTP	skKPRHRsNsFsDER			14-3-3 domain binding motif;Calmodulin-dependent protein kinase II substrate motif;Casein kinase II substrate motif;G protein-coupled receptor kinase 1 substrate motif;GSK3 kinase substrate motif;MAPKAPK1 kinase substrate motif;PKA kinase substrate motif;PKC kinase substrate motif	+	CST;HTP
CAD protein;Glutamine-dependent carbamoyl-phosphate synthase;Aspartate carbamoyltransferase;Dihydroorotase	CAD	S	1859	1.06468	0.846267	1.28787	1.05989	___1	1	1	0,00195831	93,494	0,40797	176920000	98905000	78011000	LPDGRFHLPPRIHRASDPGLPAEEPKEKSSR	PPRIhRAsDPGLPAE	PKACA;p70S6K	P17612;P23443	AMP-activated protein kinase substrate motif;HMGCoA Reductase kinase substrate motif;PKA kinase substrate motif;PKC kinase substrate motif	+	CST;HTP;LTP	+	enzymatic activity, induced
Cyclin-dependent kinase 12	CDK12	S	383	1.06545	0.990659	0.917157	1.28853	___1	1;2	0,958801	0,000287581	110,53	-0,30346	125540000	72505000	53034000	SHSKKKRSSSRSRHSSISPVRLPLNSSLGAE	SSRSRHssIsPVRLP			14-3-3 domain binding motif;Akt kinase substrate motif;Calmodulin-dependent protein kinase II substrate motif;Casein kinase II substrate motif;MAPKAPK1 kinase substrate motif;MAPKAPK2 kinase substrate motif;MDC1 BRCT domain binding motif;p70 Ribosomal S6 kinase substrate motif;Phosphorylase kinase substrate motif;PKA kinase substrate motif;PKC kinase substrate motif;Plk1 PBD domain binding motif	+	CST;HTP
Hsc70-interacting protein;Putative protein FAM10A4	ST13;ST13P4	S	76	1.06676	NaN	1.35297	0.780548	___2	2	0,958819	0,0126833	60,332	0,29264	18310000	8298800	10011000	DSKKVEEDLKADEPSSEESDLEIDKEGVIEP	LKADEPssEEsDLEI			Casein kinase I substrate motif;Casein kinase II substrate motif;G protein-coupled receptor kinase 1 substrate motif;MDC1 BRCT domain binding motif;Plk1 PBD domain binding motif	+	HTP;LTP
Prelamin-A/C;Lamin-A/C	LMNA	S	458	1.06782	1.12117	1.13356	0.948739	___1	1	1	8,66E-14	230,97	-0,67119	23964000	13150000	10815000	EEVDEEGKFVRLRNKSNEDQSMGNWQIKRQN	FVRLRNksNEDQsMG			14-3-3 domain binding motif;Akt kinase substrate motif;Calmodulin-dependent protein kinase II substrate motif;Casein kinase II substrate motif;MAPKAPK1 kinase substrate motif;PKA kinase substrate motif;PKC kinase substrate motif;Pyruvate dehydrogenase kinase substrate motif	+	CST;HTP
Transcription activator BRG1	SMARCA4	S	1452	1.06944	0.941838	1.18885	1.07764	___1	1	1	5,09E-05	123,83	-0,045358	122620000	69598000	53019000	SKKQKKRGRPPAEKLSPNPPNLTKKMKKIVD	RPPAEKLsPNPPNLt			Casein kinase I substrate motif;ERK1,2 kinase substrate motif;G protein-coupled receptor kinase 1 substrate motif;GSK-3, ERK1, ERK2, CDK5 substrate motif;PKA kinase substrate motif;PKC kinase substrate motif;WW domain binding motif	+	CST;HTP;LTP
Lamina-associated polypeptide 2. isoform alpha;Thymopoietin;Thymopentin;Lamina-associated polypeptide 2. isoforms beta/gamma;Thymopoietin;Thymopentin	TMPO	S	66	1.0697	0.993069	1.16439	1.05163	___2	1;2	0,999998	4,37E-07	149,8	0,2539	643360000	322300000	321070000	PPLPAGTNSKGPPDFSSDEEREPTPVLGSGA	skGPPDFssDEEREP			Casein kinase II substrate motif	+	CST;HTP
Lamina-associated polypeptide 2. isoform alpha;Thymopoietin;Thymopentin;Lamina-associated polypeptide 2. isoforms beta/gamma;Thymopoietin;Thymopentin	TMPO	S	67	1.0697	0.993069	1.16439	1.05163	___2	1;2	0,999998	4,37E-07	149,8	0,2539	398850000	202820000	196030000	PLPAGTNSKGPPDFSSDEEREPTPVLGSGAA	kGPPDFssDEEREPt			BARD1 BRCT domain binding motif;Casein kinase I substrate motif;Casein kinase II substrate motif;MDC1 BRCT domain binding motif;Plk1 PBD domain binding motif	+	CST;HTP
Serrate RNA effector molecule homolog	SRRT	T	544	1.07073	0.949377	1.12231	1.14049	___1	1	0,999961	1,08E-09	180,45	-0,081519	431480000	232170000	199310000	HTLDDRTQLWASEPGTPPLPTSLPSQNPILK	LWAsEPGtPPLPtsL			Casein kinase I substrate motif;ERK1,2 kinase substrate motif;G protein-coupled receptor kinase 1 substrate motif;GSK3, Erk1, Erk2 and CDK5 kinase motif;GSK-3, ERK1, ERK2, CDK5 substrate motif;MAPKAPK2 kinase substrate motif;WW domain binding motif	+	CST;HTP
Serine/arginine repetitive matrix protein 2	SRRM2	S	2382	1.07244	1.17249	1.17763	0.867202	___1	1	0,985213	0,000145233	121,42	0,57742	14316000	6712300	7604000	TSARMAPALSGANLTSPRVPLSAYERVSGRT	LsGANLtsPrVPLsA			ERK1,2 kinase substrate motif;G protein-coupled receptor kinase 1 substrate motif;Growth associated histone HI kinase substrate motif;GSK-3, ERK1, ERK2, CDK5 substrate motif;PKA kinase substrate motif;PKC kinase substrate motif;WW domain binding motif	+	CST;HTP
Cullin-4A	CUL4A	S	10	1.07307	NaN	1.09358	1.05256	___1	1	0,999946	9,03E-05	129,37	-0,29605	45423000	26232000	19191000	______MADEAPRKGSFSALVGRTNGLTKPA	DEAPRkGsFsALVGR			14-3-3 domain binding motif;Calmodulin-dependent protein kinase II substrate motif;Casein kinase II substrate motif;PKA kinase substrate motif;PKC epsilon kinase substrate motif;PKC kinase substrate motif	+	CST;HTP
Serine/arginine repetitive matrix protein 2	SRRM2	S	2032	1.07348	1.2302	1.0742	0.916031	___2	2;3	1	0,000573938	145,46	0,030347	225600000	125570000	100030000	RSRSRTPPAIRRRSRSRTPLLPRKRSRSRSP	AIRRRsRsRtPLLPR			14-3-3 domain binding motif;Akt kinase substrate motif;Calmodulin-dependent protein kinase II substrate motif;Casein kinase II substrate motif;MAPKAPK1 kinase substrate motif;PKA kinase substrate motif;PKC kinase substrate motif;ZIP kinase substrate motif	+	CST;HTP
Serine/arginine repetitive matrix protein 2	SRRM2	T	2034	1.07348	1.2302	1.0742	0.916031	___2	2;3	1	0,000573938	145,46	0,030347	225600000	125570000	100030000	RSRTPPAIRRRSRSRTPLLPRKRSRSRSPLA	RRRsRsRtPLLPRKR			Akt kinase substrate motif;Calmodulin-dependent protein kinase II substrate motif;G protein-coupled receptor kinase 1 substrate motif;Growth associated histone HI kinase substrate motif;GSK-3, ERK1, ERK2, CDK5 substrate motif;MAPKAPK2 kinase substrate motif;PKC kinase substrate motif;WW domain binding motif	+	CST;HTP
Golgi-specific brefeldin A-resistance guanine nucleotide exchange factor 1	GBF1	S	1318	1.07385	NaN	0.892621	1.25509	___1	1	0,905302	6,37E-05	122,64	-0,0083738	182830000	100500000	82331000	PSYHQNDVSLDRGYTSDSEVYTDHGRPGKIH	sLDRGytsDsEVytD			Casein kinase II substrate motif	+	CST;HTP
Neuroblast differentiation-associated protein AHNAK	AHNAK	S	135	1.0743	1.19315	1.09978	0.929966	___1	1	1	2e-20	265,6	0,17368	108880000	72829000	36054000	EYQRIYTTKIKPRLKSEDGVEGDLGETQSRT	kIkPRLksEDGVEGD			14-3-3 domain binding motif;Calmodulin-dependent protein kinase II substrate motif;G protein-coupled receptor kinase 1 substrate motif;MAPKAPK1 kinase substrate motif;PKA kinase substrate motif;PKC kinase substrate motif	+	CST;HTP
Lamina-associated polypeptide 2. isoform alpha;Thymopoietin;Thymopentin;Lamina-associated polypeptide 2. isoforms beta/gamma;Thymopoietin;Thymopentin	TMPO	T	74	1.07449	1.16107	0.963798	1.09862	___2	1;2	0,999957	1,14E-06	147,08	0,29937	491490000	294420000	197080000	SKGPPDFSSDEEREPTPVLGSGAAAAGRSRA	sDEEREPtPVLGsGA			Calmodulin-dependent protein kinase II substrate motif;DNA dependent Protein kinase substrate motif;GSK-3, ERK1, ERK2, CDK5 substrate motif;PKC kinase substrate motif;WW domain binding motif	+	CST;HTP
Microtubule-associated protein 4	MAP4	S	928	1.07562	1.04618	0.770042	1.41063	___1	1	0,821174	0,00113761	100,38	0,02089	23131000	12686000	10445000	PSSTTPRLSRLATNTSAPDLKNVRSKVGSTE	SRLAtNtsAPDLkNV			Casein kinase II substrate motif;Pyruvate dehydrogenase kinase substrate motif	+	CST;HTP
Kinesin light chain 2	KLC2	S	582	1.07568	1.10469	1.07554	1.04682	___1	1	0,999951	3,41E-06	164,33	-0,49928	223130000	114430000	108700000	GTPQEPPNPRMKRASSLNFLNKSVEEPTQPG	PRMKRAssLNFLNKs	AMPKA1	Q13131	14-3-3 domain binding motif;AMP-activated protein kinase substrate motif;Calmodulin-dependent protein kinase I substrate motif;Calmodulin-dependent protein kinase II alpha substrate motif;Calmodulin-dependent protein kinase II substrate motif;Calmodulin-dependent protein kinase IV substrate motif;Chk1 kinase substrate motif;MDC1 BRCT domain binding motif;Phosphorylase kinase substrate motif;PKA k…	+	CST;HTP;LTP	+	molecular association, regulation		14-3-3 beta(INDUCES)		mutation of this site prevents 14-3-3 binding (pan-14-3-3 antibody)
Serine/arginine repetitive matrix protein 2	SRRM2	S	1539	1.07573	NaN	1.12813	1.02332	___1	1;2	0,877301	9,19E-10	190,55	0,47302	50086000	26645000	23440000	DQKTVARTPLGQRSRSGSSQELDVKPSASPQ	PLGQRsRsGssQELD			14-3-3 domain binding motif;Calmodulin-dependent protein kinase II substrate motif;Casein kinase II substrate motif;PKA kinase substrate motif;PKC kinase substrate motif	+	CST;HTP
Cyclin-dependent kinase 1;Cyclin-dependent kinase 2;Cyclin-dependent kinase 3	CDK1;CDK2;CDK3	T	14	1.07594	0.972298	0.911069	1.34445	___1	1;2	1	2e-06	170,4	0,22248	56148000	32120000	24027000	__MEDYTKIEKIGEGTYGVVYKGRHKTTGQV;__MENFQKVEKIGEGTYGVVYKARNKLTGEV	IEkIGEGtyGVVykG;VEkIGEGtyGVVykA;VEkIGEGtyGVVyKA	Myt1;Wee1	Q99640;P30291		+	CST;HTP;LTP	+	enzymatic activity, inhibited;protein stabilization; enzymatic activity, inhibited; protein conformation	cell cycle regulation			required for recovery from replication stress; loss of inhibitory phosphorylation causes DNA damage
La-related protein 1	LARP1	S	774	1.07733	0.805017	1.3499	1.07707	___1	1;2	0,998685	4,13E-05	150,76	0,27392	542670000	255960000	286710000	EPSTIARSLPTTVPESPNYRNTRTPRTPRTP	LPttVPEsPNyRNtR	CDK2;mTOR	P24941;P42345	b-Adrenergic Receptor kinase substrate motif;Casein kinase II substrate motif;ERK1,2 kinase substrate motif;GSK-3, ERK1, ERK2, CDK5 substrate motif;WW domain binding motif	+	CST;HTP;LTP
Regulator of nonsense transcripts 1	UPF1	S	1107	1.07761	NaN	0.959365	1.19587	___1	1	0,98885	3,91E-09	173,49	-0,70502	22425000	13293000	9132100	SYLGDEFKSQIDVALSQDSTYQGERAYQHGG	sQIDVALsQDstyQG	SMG1	Q96Q15	ATM kinase substrate motif;Casein kinase II substrate motif;DNA dependent Protein kinase substrate motif;G protein-coupled receptor kinase 1 substrate motif	+	CST;HTP;LTP	+	molecular association, regulation		SMG5(INDUCES)		regulates nonsense-mediated RNA decay, phosphorylation blocked by MARVELD1
Hydroxymethylglutaryl-CoA synthase. cytoplasmic	HMGCS1	S	495	1.07798	0.971042	1.32195	0.940944	___1	1	0,999107	0,000291768	92,664	0,28439	320280000	202720000	117550000	GVGLVHSNIATEHIPSPAKKVPRLPATAAEP	IATEHIPsPAkkVPR	CDK1	P06493	Cdc2 kinase substrate motif;CDK kinase substrate motif;CDK1,2,4,6 kinase substrate motif;DNA dependent Protein kinase substrate motif;ERK1,2 kinase substrate motif;GSK-3, ERK1, ERK2, CDK5 substrate motif;WW domain binding motif	+	CST;HTP
STE20-like serine/threonine-protein kinase	SLK	S	189	1.07813	1.01467	1.11762	1.10211	___1	1	0,999982	2,99E-30	298,91	-0,50754	755180000	406130000	349050000	FGVSAKNTRTIQRRDSFIGTPYWMAPEVVMC	RtIQRRDsFIGtPyW			14-3-3 domain binding motif;b-Adrenergic Receptor kinase substrate motif;Calmodulin-dependent protein kinase II alpha substrate motif;Calmodulin-dependent protein kinase II substrate motif;Calmodulin-dependent protein kinase IV substrate motif;Chk1 kinase substrate motif;G protein-coupled receptor kinase 1 substrate motif;PAK2 kinase substrate motif;PKA kinase substrate motif;PKC epsilon kinase s…	+	CST;HTP;LTP	+	enzymatic activity, induced
Nuclear mitotic apparatus protein 1	NUMA1	S	169	1.07901	0.914066	1.25871	1.06426	___1	1	0,999963	4,16E-06	135,86	-0,16402	139150000	71102000	68046000	APVPSTCSSTFPEELSPPSHQAKREIRFLEL	stFPEELsPPsHQAK			Casein kinase I substrate motif;Casein kinase II substrate motif;ERK1,2 kinase substrate motif;GSK-3, ERK1, ERK2, CDK5 substrate motif;WW domain binding motif	+	CST;HTP
ATP synthase subunit alpha. mitochondrial	ATP5A1	S	53	1.07926	0.899833	NaN	1.25869	___1		0,863904	0,0220813	81,494	0,028973	7530800	4279000	3251800	ASNTHLQKTGTAEMSSILEERILGADTSVDL	TGtAEMSsILEERIL			Casein kinase I substrate motif;Casein kinase II substrate motif;MDC1 BRCT domain binding motif;Plk1 PBD domain binding motif	+	CST;HTP
Eukaryotic translation initiation factor 2 subunit 2	EIF2S2	S	2	1.07934	1.04123	1.08529	1.11151	___1	1	1	0,000113177	121,24	-0,15748	137440000	68951000	68485000	______________MSGDEMIFDPTMSKKKK	______MsGDEMIFD	CK2A1	P68400	Casein kinase II substrate motif	+	HTP;LTP	+		translation, altered; cell growth, altered
Stomatin-like protein 2. mitochondrial	STOML2	S	345	1.08011	1.1947	0.834492	1.21114	___1	1	0,999999	4,87E-05	122,97	-0,76451	16115000	9003700	7111200	SLSSGSSRDVQGTDASLDEELDRVKMS____	DVQGtDAsLDEELDR			Casein kinase II substrate motif;Plk1 kinase substrate motif	+	HTP
Lamin-B2	LMNB2	S	37	1.0833	1.14133	NaN	1.02527	___2	1;2	0,977428	0,00454972	86,803	-0,043722	9486800	5714400	3772400	ATPLPGRAGGPATPLSPTRLSRLQEKEELRE	GGPAtPLsPtRLsRL	CDK2	P24941	Casein kinase II substrate motif;Cdc2 kinase substrate motif;CDK kinase substrate motif;CDK1,2,4,6 kinase substrate motif;CDK4 kinase substrate motif;ERK1,2 kinase substrate motif;GSK-3, ERK1, ERK2, CDK5 substrate motif;WW domain binding motif	+	CST;HTP;LTP
Lamin-B2	LMNB2	T	34	1.0833	1.14133	NaN	1.02527	___2	2	0,999996	0,00454972	86,803	-0,043722	7470900	4566600	2904300	ATMATPLPGRAGGPATPLSPTRLSRLQEKEE	GrAGGPAtPLsPtRL			Casein kinase II substrate motif;ERK1,2 kinase substrate motif;G protein-coupled receptor kinase 1 substrate motif;GSK3, Erk1, Erk2 and CDK5 kinase motif;GSK-3, ERK1, ERK2, CDK5 substrate motif;WW domain binding motif	+	CST;HTP;LTP
ATP-dependent RNA helicase DDX54	DDX54	S	644	1.08415	1.1035	1.31318	0.835761	___1	1	0,999737	0,0313914	50,029	0,32934	17357000	10750000	6607300	QEKQPEKEEEEEAGESVEDIFSEVVGRKRQR	EEEEAGEsVEDIFSE			b-Adrenergic Receptor kinase substrate motif;Casein kinase II substrate motif;Pyruvate dehydrogenase kinase substrate motif	+	HTP
E3 ubiquitin/ISG15 ligase TRIM25	TRIM25	S	100	1.08743	0.954027	1.28892	1.01933	___1	1	0,999902	1,55E-05	141,55	-0,36912	161230000	81555000	79671000	PPADVWTPPARASAPSPNAQVACDHCLKEAA	PARAsAPsPNAQVAC			DNA dependent Protein kinase substrate motif;ERK1,2 kinase substrate motif;GSK-3, ERK1, ERK2, CDK5 substrate motif;WW domain binding motif	+	HTP
LIM domain only protein 7	LMO7	S	805	1.0894	0.880719	1.31191	1.07556	___1	1	1	1,45E-06	175,21	0,065635	26931000	15707000	11224000	SQNQKSTVPSRRRMYSFDDVLEEGKRPPTMT	PsRRRMysFDDVLEE			14-3-3 domain binding motif;Akt kinase substrate motif;Calmodulin-dependent protein kinase II substrate motif;Casein kinase II substrate motif;MAPKAPK1 kinase substrate motif;PKA kinase substrate motif;PKC kinase substrate motif;Pyruvate dehydrogenase kinase substrate motif;ZIP kinase substrate motif	+	CST;HTP
Sequestosome-1	SQSTM1	S	272	1.08954	NaN	1.16935	1.00973	___2	1;2	0,99955	2,7E-20	272,13	-0,066619	181490000	138740000	42743000	IDVEHGGKRSRLTPVSPESSSTEEKSSSQPS	RsRLtPVsPEssstE	CDK1;P38D	P06493;O15264	Casein kinase II substrate motif;ERK1,2 kinase substrate motif;G protein-coupled receptor kinase 1 substrate motif;GSK3 kinase substrate motif;GSK-3, ERK1, ERK2, CDK5 substrate motif;WW domain binding motif	+	CST;HTP;LTP	+	protein degradation; molecular association, regulation; ubiquitination	cell cycle regulation; carcinogenesis, altered; autophagy, inhibited; signaling pathway regulation	mTOR(INDUCES); Raptor(INDUCES); TRAF6(INDUCES)		controls mTORC1 signaling in the amino acid pathway; protects cyclin B1 from ubiquitylation and degradation
Kinesin light chain 2	KLC2	S	581	1.09134	NaN	1.02045	1.16224	___1	1	0,990849	1,32E-05	150,09	-0,11201	43405000	22246000	21159000	GGTPQEPPNPRMKRASSLNFLNKSVEEPTQP	NPRMKRAssLNFLNK			AMP-activated protein kinase substrate motif;HMGCoA Reductase kinase substrate motif;PAK2 kinase substrate motif;PKA kinase substrate motif;PKC kinase substrate motif	+	CST;HTP
Serine/arginine repetitive matrix protein 2	SRRM2	S	395	1.09187	1.23488	NaN	0.948865	___1	1	0,805912	7,68E-05	111,55	0,047734	44018000	19570000	24448000	PLATTPLSQEPVNPPSEASPTRDRSPPKSPE	QEPVNPPsEAsPtRD			Casein kinase II substrate motif;DNA dependent Protein kinase substrate motif;G protein-coupled receptor kinase 1 substrate motif	+	CST;HTP
Src substrate cortactin	CTTN	S	405	1.09319	0.954037	1.27362	1.0519	___3	1;2;3	1	8,64E-28	285,34	0,25152	741070000	431510000	309550000	KLEEQARAKTQTPPVSPAPQPTEERLPSSPV	KtQtPPVsPAPQPtE	PKCD;ERK1;CDK1;CDK2;ERK2;PAK1	Q05655;P27361;P06493;P24941;P28482;Q13153	ERK1,2 kinase substrate motif;GSK-3, ERK1, ERK2, CDK5 substrate motif;WW domain binding motif	+	CST;HTP;LTP	+	protein degradation; molecular association, regulation; ubiquitination; protein conformation	carcinogenesis, altered; endocytosis, altered; cell motility, induced; cell motility, altered; cell motility, inhibited; cytoskeletal reorganization; cell adhesion, altered	N-WASP(INDUCES); WAVE2(INDUCES)
Src substrate cortactin	CTTN	S	417	1.09319	0.954037	1.27362	1.0519	___3	1;3	0,795711	3,15E-09	153,83	0,67563	207700000	119320000	88382000	PPVSPAPQPTEERLPSSPVYEDAASFKAELS	PtEErLPssPVyEDA			14-3-3 domain binding motif;Calmodulin-dependent protein kinase II substrate motif;DNA dependent Protein kinase substrate motif;PKA kinase substrate motif;PKC kinase substrate motif	+	CST;HTP
Src substrate cortactin	CTTN	T	401	1.09319	0.954037	1.27362	1.0519	___3	1;2;3	0,999882	8,64E-28	285,34	-0,05515	839440000	482510000	356930000	EARRKLEEQARAKTQTPPVSPAPQPTEERLP	QARAKtQtPPVsPAP	AMPKA1	Q13131	G protein-coupled receptor kinase 1 substrate motif;GSK-3, ERK1, ERK2, CDK5 substrate motif;PKA kinase substrate motif;PKC kinase substrate motif;WW domain binding motif	+	CST;HTP;LTP	+	intracellular localization
Fatty acid synthase;[Acyl-carrier-protein] S-acetyltransferase;[Acyl-carrier-protein] S-malonyltransferase;3-oxoacyl-[acyl-carrier-protein] synthase;3-oxoacyl-[acyl-carrier-protein] reductase;3-hydroxyacyl-[acyl-carrier-protein] dehydratase;Enoyl-[acyl-carrier-protein] reductase;Oleoyl-[acyl-carrier-protein] hydrolase	FASN	S	207	1.09364	1.12598	1.14731	1.00763	___1	1	0,999881	0,000544598	111,94	-0,15808	17136000	8921900	8214200	LKPNTSVQFLRLGMLSPEGTCKAFDTAGNGY	FLRLGMLsPEGtCkA			Casein kinase II substrate motif;ERK1,2 kinase substrate motif;G protein-coupled receptor kinase 1 substrate motif;GSK-3, ERK1, ERK2, CDK5 substrate motif;WW domain binding motif	+	CST;HTP
STE20-like serine/threonine-protein kinase	SLK	S	571	1.09377	1.06679	1.12076	NaN	___1	1	0,995074	1,28E-08	154,34	-0,20968	32289000	17011000	15278000	DVAQKVDEDSAEDTQSNDGKEVVEVGQKLIN	DsAEDtQsNDGKEVV			Casein kinase I substrate motif	+	CST;HTP
Filamin-A	FLNA	S	2152	1.09517	1.01922	1.30869	0.957588	___1	1	1	0,000948771	103,31	-0,46047	27406000	13221000	14184000	EGRVKESITRRRRAPSVANVGSHCDLSLKIP	tRRRRAPsVANVGsH	PKACA;p90RSK;PAK1;Akt1	P17612;P00517;Q15418;Q13153;P31749;P05132	14-3-3 domain binding motif;Akt kinase substrate motif;Calmodulin-dependent protein kinase II substrate motif;DNA dependent Protein kinase substrate motif;MAPKAPK1 kinase substrate motif;p70 Ribosomal S6 kinase substrate motif;Phosphorylase kinase substrate motif;PKA kinase substrate motif;PKC kinase substrate motif;PP2B substrate motif;ZIP kinase substrate motif	+	CST;HTP;LTP	+	molecular association, regulation; protein stabilization	cell motility, induced; cytoskeletal reorganization	GPIbA(INDUCES)
Calnexin	CANX	S	554	1.09544	1.24812	1.13988	0.898332	___1	1;2	1	3,04E-06	149,86	0,47452	225030000	129890000	95134000	DEEEEGEEKLEEKQKSDAEEDGGTVSQEEED	kLEEKQKsDAEEDGG			Casein kinase II substrate motif;PKA kinase substrate motif;PKC kinase substrate motif	+	CST;HTP;LTP
Reticulon-4	RTN4	S	13	1.09629	1.52927	NaN	0.663315	___1	1	0,762614	8,69E-13	195,18	0,11051	73719000	41890000	31828000	___MEDLDQSPLVSSSDSPPRPQPAFKYQFV	QsPLVsssDsPPRPQ			Casein kinase II substrate motif;G protein-coupled receptor kinase 1 substrate motif;MDC1 BRCT domain binding motif;Plk1 PBD domain binding motif	+	HTP
Serine/arginine repetitive matrix protein 2	SRRM2	S	1318	1.09663	1.18664	1.06289	1.04037	___1	1	0,823294	2,33E-07	160,43	0,054652	223950000	113600000	110350000	SSWGGPHFSPEHKELSNSPLRENSFGSPLEF	sPEHKELsNsPLREN	mTOR	P42345	Casein kinase II substrate motif;PKA kinase substrate motif;PKC kinase substrate motif	+	CST;HTP
Treacle protein	TCOF1	S	381	1.09718	NaN	1.36764	0.826709	___1	1	0,998089	0,00402818	84,403	-0,6058	2621100	938710	1682400	GKTSQVGAASAPAKESPRKGAAPAPPGKTGP	AsAPAKEsPRKGAAP;AsAPAKEsPRkGAAP			b-Adrenergic Receptor kinase substrate motif;Cdc2 kinase substrate motif;CDK kinase substrate motif;CDK1,2,4,6 kinase substrate motif;ERK1,2 kinase substrate motif;Growth associated histone HI kinase substrate motif;GSK-3, ERK1, ERK2, CDK5 substrate motif;PKA kinase substrate motif;PKC kinase substrate motif;WW domain binding motif	+	CST;HTP
Nucleolar and coiled-body phosphoprotein 1	NOLC1	S	698	1.09852	1.09723	1.12255	1.07578	___1	1	1	9,13E-38	323,02	0,36833	362720000	184860000	177860000	RGGSISVQVNSIKFDSE______________	VNsIKFDsE______			b-Adrenergic Receptor kinase substrate motif;G protein-coupled receptor kinase 1 substrate motif;PKA kinase substrate motif;PKC kinase substrate motif	+	CST;HTP
Treacle protein	TCOF1	S	1111	1.09901	1.22195	NaN	0.976072	___1	1	0,878722	4,92E-09	156,08	-0,25582	49935000	25830000	24106000	PSSGVDSAVGTLPATSPQSTSVQAKGTNKLR	VGTLPAtsPQstsVQ			Casein kinase II substrate motif;ERK1,2 kinase substrate motif;G protein-coupled receptor kinase 1 substrate motif;GSK-3, ERK1, ERK2, CDK5 substrate motif;WW domain binding motif	+	CST;HTP
Catenin delta-1	CTNND1	T	916	1.0993	1.01877	NaN	1.17983	___1	1	0,982827	0,000141108	132,15	-0,13765	18831000	9677800	9153400	DNNYSTPNERGDHNRTLDRSGDLGDMEPLKG	ERGDHNRtLDRsGDL			G protein-coupled receptor kinase 1 substrate motif	+	CST;HTP;LTP
Catenin delta-1	CTNND1	S	920	1.09959	1.07962	1.11955	NaN	___1	1	0,999289	0,000149673	119,96	-0,54485	15081000	6899600	8181600	STPNERGDHNRTLDRSGDLGDMEPLKGTTPL	HNRtLDRsGDLGDME				+	HTP
Treacle protein	TCOF1	S	1227	1.09973	1.32006	NaN	0.879405	___1	1	0,8371	4,56E-05	143,94	0,54263	66891000	32065000	34826000	TPANSQASKATPKLDSSPSVSSTLAAKDDPD	KAtPKLDssPsVsst			b-Adrenergic Receptor kinase substrate motif;Casein kinase II substrate motif;PKA kinase substrate motif;PKC kinase substrate motif	+	HTP
Thyroid hormone receptor-associated protein 3	THRAP3	S	253	1.09999	1.17281	0.984285	1.14288	___1	1;2	0,99999	4,17E-20	255,72	0,11917	876900000	475910000	400990000	AVSELSPRERSPALKSPLQSVVVRRRSPRPS	ERsPALksPLQsVVV			ERK1,2 kinase substrate motif;G protein-coupled receptor kinase 1 substrate motif;Growth associated histone HI kinase substrate motif;GSK3 kinase substrate motif;GSK-3, ERK1, ERK2, CDK5 substrate motif;WW domain binding motif	+	CST;HTP
Src substrate cortactin	CTTN	T	401	1.10033	0.948322	1.18726	1.1654	___1	1;2;3	0,999882	8,64E-28	285,34	-0,05515	839440000	482510000	356930000	EARRKLEEQARAKTQTPPVSPAPQPTEERLP	QARAKtQtPPVsPAP	AMPKA1	Q13131	G protein-coupled receptor kinase 1 substrate motif;GSK-3, ERK1, ERK2, CDK5 substrate motif;PKA kinase substrate motif;PKC kinase substrate motif;WW domain binding motif	+	CST;HTP;LTP	+	intracellular localization
Transcription intermediary factor 1-beta	TRIM28	S	50	1.10051	1.06603	1.13372	1.10176	___1	1	0,909821	3,33E-08	150,92	-0,28636	393600000	194860000	198750000	APSAAASASASAAASSPAGGGAEALELLEHC	SAsAAAssPAGGGAE			ERK1,2 kinase substrate motif;GSK-3, ERK1, ERK2, CDK5 substrate motif;MDC1 BRCT domain binding motif;Plk1 PBD domain binding motif;WW domain binding motif	+	CST;HTP;LTP
Triosephosphate isomerase	TPI1	S	58	1.10097	1.15123	1.10868	1.04299	___1	1	1	6,79E-38	337,43	-0,58375	7476400000	4029700000	3446700000	KFFVGGNWKMNGRKQSLGELIGTLNAAKVPA	kMNGRkQsLGELIGt			14-3-3 domain binding motif;Calmodulin-dependent protein kinase II substrate motif;Casein kinase II substrate motif;MAPKAPK2 kinase substrate motif;Phosphorylase kinase substrate motif;PKA kinase substrate motif;PKC epsilon kinase substrate motif;PKC kinase substrate motif	+	CST;HTP;LTP
Cyclin-dependent kinase 16	CDK16	S	153	1.10558	1.02754	1.18361	NaN	___1	1	0,97945	0,00958452	72,681	0,25841	7043600	3103500	3940100	SPIFDKPLSRRLRRVSLSEIGFGKLETYIKL	sRRLRRVsLsEIGFG	PKACA	P17612	14-3-3 domain binding motif;Akt kinase substrate motif;AMP-activated protein kinase substrate motif;Aurora-A kinase substrate motif;Calmodulin-dependent protein kinase II substrate motif;Casein kinase II substrate motif;DMPK1 kinase substrate motif;HMGCoA Reductase kinase substrate motif;MAPKAPK1 kinase substrate motif;p70 Ribosomal S6 kinase substrate motif;PAK2 kinase substrate motif;Phosphoryl…	+	CST;HTP;LTP	+	molecular association, regulation; intracellular localization; enzymatic activity, inhibited	cytoskeletal reorganization	CBCP1(DISRUPTS)
Solute carrier family 12 member 2	SLC12A2	S	994	1.10616	1.18331	1.17636	0.958799	___1	1	1	0,00145978	97,271	0,59364	113570000	65358000	48217000	EEDGKTATQPLLKKESKGPIVPLNVADQKLL	QPLLkKEskGPIVPL			AMP-activated protein kinase substrate motif;b-Adrenergic Receptor kinase substrate motif;Calmodulin-dependent protein kinase II substrate motif;Chk1 kinase substrate motif;HMGCoA Reductase kinase substrate motif;PKA kinase substrate motif;PKC kinase substrate motif	+	HTP
Serine/arginine repetitive matrix protein 2	SRRM2	S	875	1.11071	1.4304	0.791014	NaN	___1	1	0,998463	7,06E-05	138,42	0,1771	9805200	5318200	4487000	ANEQSVTPQRRSCFESSPDPELKSRTPSRHS	QRRsCFEssPDPELK			b-Adrenergic Receptor kinase substrate motif;Casein kinase II substrate motif;G protein-coupled receptor kinase 1 substrate motif;MAPKAPK2 kinase substrate motif;Pyruvate dehydrogenase kinase substrate motif	+	CST;HTP
Tumor protein D52	TPD52	S	176	1.11106	1.58065	0.819842	0.932698	___1	1	1	3,8E-05	150,09	-0,02839	129310000	53606000	75707000	ITKKLEDVKNSPTFKSFEEKVENLKSKVGGT	kNsPtFKsFEEkVEN	CAMK2D iso8	Q13557-8	Casein kinase II substrate motif	+	CST;HTP;LTP	+	molecular association, regulation; intracellular localization	cell cycle regulation	LAMP1(INDUCES)		modulates cytokinesis
Stathmin	STMN1	S	38	1.11235	1.06747	1.2865	0.983093	___1	1	1	5,2E-09	197,15	0,18605	351120000	169570000	181550000	ILSPRSKESVPEFPLSPPKKKDLSLEEIQKK	sVPEFPLsPPKKKDL	ERK1;KIS;CDK1;CDK2;PAK1;P38D;PKCB	P27361;P97343;P06493;Q8TAS1;P24941;Q13153;O15264;P05771	Cdc2 kinase substrate motif;CDK kinase substrate motif;CDK1,2,4,6 kinase substrate motif;CDK4 kinase substrate motif;ERK1,2 kinase substrate motif;GSK-3, ERK1, ERK2, CDK5 substrate motif;WW domain binding motif	+	CST;HTP;LTP	+	protein degradation; protein stabilization; molecular association, regulation; activity, inhibited; phosphorylation	cell cycle regulation; cell motility, induced; cytoskeletal reorganization	TUBA1A(DISRUPTS); TUBB(DISRUPTS); GRP78(INDUCES)
Apoptotic chromatin condensation inducer in the nucleus	ACIN1	S	1004	1.11342	NaN	0.911238	1.31559	___1	1	1	0,00215329	92,19	0,5884	17565000	8729200	8836000	VSITIDDPVRTAQVPSPPRGKISNIVHISNL	VRtAQVPsPPRGKIS			Cdc2 kinase substrate motif;CDK kinase substrate motif;CDK1,2,4,6 kinase substrate motif;DNA dependent Protein kinase substrate motif;ERK1,2 kinase substrate motif;GSK-3, ERK1, ERK2, CDK5 substrate motif;WW domain binding motif	+	CST;HTP
Sequestosome-1	SQSTM1	S	366	1.11398	NaN	1.03588	1.19208	___1	1	0,929362	8,84E-05	103,99	-0,079042	92229000	69825000	22403000	GELQSLQMPESEGPSSLDPSQEGPTGLKEAA	PEsEGPssLDPsQEG			G protein-coupled receptor kinase 1 substrate motif;GSK3 kinase substrate motif;MDC1 BRCT domain binding motif;Plk1 PBD domain binding motif	+	CST;HTP;LTP
tRNA (cytosine(34)-C(5))-methyltransferase	NSUN2	S	751	1.11487	1.19334	1.1942	0.957072	___1	1;2	0,999994	8,11E-07	143,32	-0,10971	214540000	113440000	101100000	QRAGEPNSPDAEEANSPDVTAGCDPAGVHPP	PDAEEANsPDVtAGC			Casein kinase I substrate motif;ERK1,2 kinase substrate motif;G protein-coupled receptor kinase 1 substrate motif;GSK-3, ERK1, ERK2, CDK5 substrate motif;WW domain binding motif	+	CST;HTP
Vacuolar protein sorting-associated protein 35	VPS35	S	7	1.11521	1.20233	1.13453	1.00876	___1	1	0,980695	0,00742387	74,748	0,0486	22561000	11061000	11500000	_________MPTTQQSPQDEQEKLLDEAIQA	_MPTTQQsPQDEQEk			Casein kinase II substrate motif;ERK1,2 kinase substrate motif;GSK-3, ERK1, ERK2, CDK5 substrate motif;Pyruvate dehydrogenase kinase substrate motif;WW domain binding motif	+	CST;HTP
Reticulon-4	RTN4	S	15	1.11834	1.51516	1.19989	0.639977	___1	1	0,974075	6,17E-13	205,55	0,19186	352500000	266280000	86222000	_MEDLDQSPLVSSSDSPPRPQPAFKYQFVRE	PLVsssDsPPRPQPA			b-Adrenergic Receptor kinase substrate motif;Cdc2 kinase substrate motif;CDK kinase substrate motif;CDK1,2,4,6 kinase substrate motif;ERK1,2 kinase substrate motif;G protein-coupled receptor kinase 1 substrate motif;GSK-3, ERK1, ERK2, CDK5 substrate motif;MAPKAPK2 kinase substrate motif;WW domain binding motif	+	CST;HTP
Leucine-rich repeat-containing protein 16A	LRRC16A	S	1291	1.11837	1.05579	1.42094	0.878379	___1	1	0,976169	2,12E-05	143,94	-0,68714	11346000	5956800	5388800	PRTASRPDDIPDSPSSPKVALLPPVLKKVPS	DIPDsPssPKVALLP			ERK1,2 kinase substrate motif;G protein-coupled receptor kinase 1 substrate motif;Growth associated histone HI kinase substrate motif;GSK-3, ERK1, ERK2, CDK5 substrate motif;MDC1 BRCT domain binding motif;PKA kinase substrate motif;PKC kinase substrate motif;Plk1 PBD domain binding motif;WW domain binding motif	+	HTP
Choline-phosphate cytidylyltransferase A	PCYT1A	T	342	1.11861	1.20932	1.40667	0.739839	___1	1;2	0,998574	1,56E-20	268,82	-0,32187	131600000	80722000	50880000	ERSPSPSFRWPFSGKTSPPCSPANLSRHKAA	RWPFsGKtsPPCsPA				+	CST;HTP
STE20-like serine/threonine-protein kinase	SLK	S	565	1.11901	NaN	1.15162	1.0864	___1	1	0,996301	0,00202272	84,942	-0,13469	67442000	34912000	32530000	GTCEAADVAQKVDEDSAEDTQSNDGKEVVEV	AQKVDEDsAEDtQsN			b-Adrenergic Receptor kinase substrate motif;Casein kinase I substrate motif;Casein kinase II substrate motif;G protein-coupled receptor kinase 1 substrate motif;Pyruvate dehydrogenase kinase substrate motif	+	HTP
Transcription intermediary factor 1-beta	TRIM28	S	49	1.11954	NaN	1.07213	1.16695	___1	1	0,858316	2,61E-10	159,59	-0,085825	930790000	484280000	446510000	TAPSAAASASASAAASSPAGGGAEALELLEH	ASAsAAAssPAGGGA			MAPKAPK2 kinase substrate motif	+	CST;HTP
Coiled-coil domain-containing protein 6	CCDC6	S	367	1.12135	1.13494	1.10775	NaN	___1	1	0,998637	0,000204093	106,5	0,3812	20883000	11290000	9592900	SPIPYTPSPSSSRPISPGLSYASHTVGFTPP	PsssRPIsPGLsyAs			14-3-3 domain binding motif;Calmodulin-dependent protein kinase II substrate motif;ERK1,2 kinase substrate motif;G protein-coupled receptor kinase 1 substrate motif;GSK3 kinase substrate motif;GSK-3, ERK1, ERK2, CDK5 substrate motif;MAPKAPK2 kinase substrate motif;PKA kinase substrate motif;PKC kinase substrate motif;WW domain binding motif	+	CST;HTP
Phosphatidylethanolamine-binding protein 1;Hippocampal cholinergic neurostimulating peptide	PEBP1	S	52	1.12195	1.53256	1.0652	0.768103	___1	1	0,969195	9,84E-10	212,32	-0,23255	80369000	41391000	38978000	LGKVLTPTQVKNRPTSISWDGLDSGKLYTLV	QVkNRPtsIsWDGLD			14-3-3 domain binding motif;Calmodulin-dependent protein kinase II substrate motif;Casein kinase II substrate motif;MAPKAPK1 kinase substrate motif;p70 Ribosomal S6 kinase substrate motif;Phosphorylase kinase substrate motif;PKA kinase substrate motif;PKC kinase substrate motif	+	CST;HTP;LTP
Heterogeneous nuclear ribonucleoprotein K	HNRNPK	S	216	1.12492	1.04811	1.20972	1.11693	___1	1	0,992151	1,97E-05	149,69	0,51136	59146000	30913000	28232000	RVVECIKIILDLISESPIKGRAQPYDPNFYD	ILDLIsEsPIkGRAQ	CDK1;CDK2;JNK1	P06493;P24941;P45983	b-Adrenergic Receptor kinase substrate motif;Cdc2 kinase substrate motif;CDK kinase substrate motif;CDK1,2,4,6 kinase substrate motif;ERK1,2 kinase substrate motif;GSK-3, ERK1, ERK2, CDK5 substrate motif;WW domain binding motif	+	CST;HTP;LTP	+	activity, induced	transcription, altered
Myb-binding protein 1A	MYBBP1A	S	11	1.12574	1.10524	1.45708	0.814898	___1	1	0,999999	1,44E-07	180,03	0,86048	88656000	52777000	35879000	_____MESRDPAQPMSPGEATQSGARPADRY	RDPAQPMsPGEAtQs			Casein kinase II substrate motif;ERK1,2 kinase substrate motif;G protein-coupled receptor kinase 1 substrate motif;GSK-3, ERK1, ERK2, CDK5 substrate motif;WW domain binding motif	+	CST;HTP
Serine/arginine repetitive matrix protein 2	SRRM2	T	1003	1.12639	1.41113	1.01837	0.949673	___1	1;2	1	9,42E-06	152,94	-0,4667	201380000	127940000	73439000	SHSGSISPYPKVKAQTPPGPSLSGSKSPCPQ	yPKVKAQtPPGPsLs			G protein-coupled receptor kinase 1 substrate motif;GSK-3, ERK1, ERK2, CDK5 substrate motif;PKA kinase substrate motif;PKC kinase substrate motif;WW domain binding motif	+	CST;HTP
Glyceraldehyde-3-phosphate dehydrogenase	GAPDH	S	312	1.1267	1.14486	1.10473	1.1305	___1	1	1	1,07E-20	279,24	-0,10376	37093000	19570000	17523000	AGAGIALNDHFVKLISWYDNEFGYSNRVVDL	DHFVKLIsWyDNEFG			Calmodulin-dependent protein kinase II substrate motif;Casein kinase II substrate motif;PKA kinase substrate motif;PKC kinase substrate motif;Pyruvate dehydrogenase kinase substrate motif	+	HTP;LTP
Serine/arginine repetitive matrix protein 2	SRRM2	S	1320	1.12751	1.22218	1.13112	1.02925	___1	1;2	0,968333	3,95E-10	191,44	-0,20611	693590000	388120000	305470000	WGGPHFSPEHKELSNSPLRENSFGSPLEFRN	EHKELsNsPLRENsF			Cdc2 kinase substrate motif;CDK kinase substrate motif;CDK1,2,4,6 kinase substrate motif;ERK1,2 kinase substrate motif;GSK-3, ERK1, ERK2, CDK5 substrate motif;WW domain binding motif	+	CST;HTP
Sequestosome-1	SQSTM1	S	328	1.12781	0.840246	1.25158	1.29159	___1	1;2	0,999745	0,00917331	85,157	5,1163	52761000	41295000	11465000	KIALESEGRPEEQMESDNCSGGDDDWTHLSS	RPEEQMEsDNCsGGD			b-Adrenergic Receptor kinase substrate motif;G protein-coupled receptor kinase 1 substrate motif;GSK3 kinase substrate motif	+	CST;HTP
Mitotic interactor and substrate of PLK1	MISP	S	394	1.1281	NaN	1.0823	1.17391	___1	1	0,999782	2,1E-28	305,48	-0,057083	512230000	277280000	234950000	DWVSEGPQPGLRRALSSDSILSPAPDARAAD	PGLRRALssDsILsP			14-3-3 domain binding motif;AMP-activated protein kinase substrate motif;Calmodulin-dependent protein kinase I substrate motif;Calmodulin-dependent protein kinase II substrate motif;Calmodulin-dependent protein kinase IV substrate motif;Casein kinase II substrate motif;Chk1 kinase substrate motif;PKA kinase substrate motif;PKC kinase substrate motif;ZIP kinase substrate motif	+	CST;HTP
Pyruvate kinase PKM	PKM	S	37	1.13192	1.12215	1.14829	1.12533	___1	1	1	1,46E-20	253,42	-0,18094	219920000	110300000	109620000	MADTFLEHMCRLDIDSPPITARNTGIICTIG	MCRLDIDsPPItARN	ERK2;Akt1	P28482;P31749	b-Adrenergic Receptor kinase substrate motif;Casein kinase I substrate motif;ERK1,2 kinase substrate motif;G protein-coupled receptor kinase 1 substrate motif;GSK-3, ERK1, ERK2, CDK5 substrate motif;WW domain binding motif	+	CST;HTP;LTP	+	molecular association, regulation; intracellular localization	carcinogenesis, induced; cell growth, induced; transcription, induced; transcription, inhibited	CTNNB1(DISRUPTS)
Spectrin alpha chain. non-erythrocytic 1	SPTAN1	S	1217	1.13199	1.13904	1.30681	0.95011	___1	1	1	8,56E-10	206,66	-0,056685	134290000	74480000	59808000	VATFNSIKELNERWRSLQQLAEERSQLLGSA	ELNERWRsLQQLAEE			14-3-3 domain binding motif;Calmodulin-dependent protein kinase II substrate motif;MAPKAPK2 kinase substrate motif;Phosphorylase kinase substrate motif;PKA kinase substrate motif;PKC kinase substrate motif	+	CST;HTP
60 kDa heat shock protein. mitochondrial	HSPD1	S	70	1.13531	1.17401	1.09983	1.13209	___1	1	0,999989	0,00014328	122,33	-0,28503	32572000	17825000	14746000	MGPKGRTVIIEQSWGSPKVTKDGVTVAKSID	IIEQsWGsPkVtkDG			ERK1,2 kinase substrate motif;G protein-coupled receptor kinase 1 substrate motif;Growth associated histone HI kinase substrate motif;GSK-3, ERK1, ERK2, CDK5 substrate motif;PKA kinase substrate motif;PKC kinase substrate motif;WW domain binding motif	+	HTP
Paxillin	PXN	S	126	1.13724	NaN	1.16466	1.10983	___2	2	0,973419	0,0178504	55,158	0,49886	22192000	10638000	11554000	VGEEEHVYSFPNKQKSAEPSPTVMSTSLGSN	sFPNKQKsAEPsPtV			Casein kinase II substrate motif;G protein-coupled receptor kinase 1 substrate motif;GSK3 kinase substrate motif;PKA kinase substrate motif;PKC kinase substrate motif	+	CST;HTP;LTP	+	intracellular localization	cell motility, induced; transcription, induced; cytoskeletal reorganization			HGF mediated disassembly of focal adhesions and cell migration ; nuclear localization, cyclin D1 expression
Monocarboxylate transporter 1	SLC16A1	T	466	1.13842	1.14432	1.09132	1.17962	___1	1;2	0,992804	1,19E-08	170,49	0,28955	352310000	192090000	160220000	EQKANEQKKESKEEETSIDVAGKPNEVTKAA	kEskEEEtsIdVAGk			b-Adrenergic Receptor kinase substrate motif;Casein kinase I substrate motif;Casein kinase II substrate motif;PKA kinase substrate motif	+	CST;HTP
Transcription intermediary factor 1-beta	TRIM28	S	473	1.1395	1.0343	1.20137	1.18281	___1	1	1	4,45E-20	270,21	-0,088752	561050000	307290000	253770000	YSSAEPHVSGVKRSRSGEGEVSGLMRKVPRV	sGVkRsRsGEGEVsG	MAPKAPK2;Chk1;Chk2	P49137;O14757;O96017	14-3-3 domain binding motif;Calmodulin-dependent protein kinase II substrate motif;Calmodulin-dependent protein kinase IV substrate motif;Casein kinase II substrate motif;Chk1 kinase substrate motif;PKA kinase substrate motif;PKC kinase substrate motif;ZIP kinase substrate motif	+	CST;HTP;LTP	+	molecular association, regulation; activity, inhibited	cell cycle regulation; DNA repair, induced; transcription, induced	HP1 alpha(DISRUPTS)
26S proteasome non-ATPase regulatory subunit 2	PSMD2	S	16	1.13999	1.03321	1.38137	1.00539	___1	1	1	1,85E-06	137,04	-0,5913	167600000	93482000	74118000	MEEGGRDKAPVQPQQSPAAAPGGTDEKPSGK	APVQPQQsPAAAPGG			ERK1,2 kinase substrate motif;G protein-coupled receptor kinase 1 substrate motif;GSK-3, ERK1, ERK2, CDK5 substrate motif;WW domain binding motif	+	HTP
Protein LSM14 homolog A	LSM14A	T	194	1.1425	0.848814	0.999467	1.57922	___1	1	0,831669	0,000186373	107,75	-0,039132	49591000	26931000	22660000	QGRSSPQLDPLRKSPTMEQAVQTASAHLPAP	DPLRKsPtMEQAVQt			Calmodulin-dependent protein kinase II substrate motif;Chk1 kinase substrate motif;DNA dependent Protein kinase substrate motif;G protein-coupled receptor kinase 1 substrate motif;PKA kinase substrate motif;PKC kinase substrate motif	+	CST;HTP
Heterogeneous nuclear ribonucleoprotein K	HNRNPK	S	379	1.14264	1.06834	1.10109	1.25851	___1	1	1	3,03E-10	192,72	-0,73006	123730000	66333000	57402000	QGGSGYDYSYAGGRGSYGDLGGPIITTQVTI	syAGGrGsyGDLGGP			Casein kinase II substrate motif;PKA kinase substrate motif;PKC kinase substrate motif;Pyruvate dehydrogenase kinase substrate motif	+	CST;HTP
Serine hydroxymethyltransferase. mitochondrial	SHMT2	S	48	1.14276	1.15431	NaN	1.1312	___1	1	0,984463	0,000344762	99,86	0,0022727	5761200	2623400	3137800	QTQTGEANRGWTGQESLSDSDPEMWELLQRE				b-Adrenergic Receptor kinase substrate motif;Casein kinase II substrate motif;G protein-coupled receptor kinase 1 substrate motif;GSK3 kinase substrate motif;Pyruvate dehydrogenase kinase substrate motif
Lamina-associated polypeptide 2. isoform alpha;Thymopoietin;Thymopentin;Lamina-associated polypeptide 2. isoforms beta/gamma;Thymopoietin;Thymopentin	TMPO	S	67	1.14762	1.1821	1.19379	1.06697	___1	1;2	0,999998	4,37E-07	149,8	0,2539	398850000	202820000	196030000	PLPAGTNSKGPPDFSSDEEREPTPVLGSGAA	kGPPDFssDEEREPt			BARD1 BRCT domain binding motif;Casein kinase I substrate motif;Casein kinase II substrate motif;MDC1 BRCT domain binding motif;Plk1 PBD domain binding motif	+	CST;HTP
Serine/arginine repetitive matrix protein 2	SRRM2	S	1415	1.14766	1.10761	1.28495	1.05042	___2	1;2	1	1,66E-06	141,31	0,25499	408120000	214700000	193420000	QSISSPVLDAVPRTPSRERSSSASSPEMKDG	DAVPRtPsRERsssA			14-3-3 domain binding motif;Calmodulin-dependent protein kinase II substrate motif;Calmodulin-dependent protein kinase IV substrate motif;Casein kinase II substrate motif;Chk1 kinase substrate motif;CLK1 kinase substrate motif;DNA dependent Protein kinase substrate motif;G protein-coupled receptor kinase 1 substrate motif;GSK3 kinase substrate motif;PKA kinase substrate motif;PKC kinase substrate…	+	CST;HTP
Serine/arginine repetitive matrix protein 2	SRRM2	T	1413	1.14766	1.10761	1.28495	1.05042	___2	1;2	1	1,66E-06	141,31	0,25499	693440000	363770000	329670000	SNQSISSPVLDAVPRTPSRERSSSASSPEMK	VLDAVPRtPsRERss	CDK1	P06493	Cdc2 kinase substrate motif;CDK1,2,4,6 kinase substrate motif;ERK1,2 kinase substrate motif;Growth associated histone HI kinase substrate motif;GSK3, Erk1, Erk2 and CDK5 kinase motif;GSK-3, ERK1, ERK2, CDK5 substrate motif;WW domain binding motif	+	CST;HTP
Neuroblast differentiation-associated protein AHNAK	AHNAK	S	5110	1.15096	1.23115	1.23584	0.985894	___1	1	1	0,000927457	107,99	0,010745	19199000	11804000	7394800	FDIKSPKFKAEAPLPSPKLEGELQAPDLELS	KAEAPLPsPKLEGEL			DNA dependent Protein kinase substrate motif;ERK1,2 kinase substrate motif;Growth associated histone HI kinase substrate motif;GSK-3, ERK1, ERK2, CDK5 substrate motif;PKA kinase substrate motif;PKC kinase substrate motif;WW domain binding motif	+	HTP
Plakophilin-2	PKP2	S	155	1.15147	NaN	1.19796	1.10498	___1	1;2	0,957109	5,54E-14	238,64	0,059406	36342000	19208000	17134000	SLRHPLRRLEISPDSSPERAHYTHSDYQYSQ	LEIsPDssPERAHyt			Casein kinase II substrate motif;Cdc2 kinase substrate motif;CDK kinase substrate motif;CDK1,2,4,6 kinase substrate motif;ERK1,2 kinase substrate motif;G protein-coupled receptor kinase 1 substrate motif;Growth associated histone HI kinase substrate motif;GSK-3, ERK1, ERK2, CDK5 substrate motif;MAPKAPK2 kinase substrate motif;MDC1 BRCT domain binding motif;Plk1 PBD domain binding motif;WW domain …	+	CST;HTP
La-related protein 1	LARP1	S	143	1.15204	0.824163	1.463	1.16894	___1	1	0,928505	0,0326105	57,484	-0,014723	35663000	18956000	16707000	TKNALPPVLTTVNGQSPPEHSAPAKVVRAAV	LTTVNGQsPPEHSAP			Casein kinase II substrate motif;ERK1,2 kinase substrate motif;GSK-3, ERK1, ERK2, CDK5 substrate motif;WW domain binding motif	+	HTP
E3 SUMO-protein ligase RanBP2;RanBP2-like and GRIP domain-containing protein 4;RanBP2-like and GRIP domain-containing protein 3;RANBP2-like and GRIP domain-containing protein 1;RANBP2-like and GRIP domain-containing protein 2;RANBP2-like and GRIP domain-containing protein 5/6;RANBP2-like and GRIP domain-containing protein 8	RANBP2;RGPD4;RGPD3;RGPD1;RGPD2;RGPD5;RGPD8	S	2454	1.15207	1.07277	1.29088	1.09257	___2	1;2	1	0,000238474	128,21	0,29178	41049000	20387000	20662000	AKTAQEKDSLITPHVSRSSTPRESPCGKIAV	sLItPHVsRsstPRE			Casein kinase II substrate motif;G protein-coupled receptor kinase 1 substrate motif	+	CST;HTP
E3 SUMO-protein ligase RanBP2;RanBP2-like and GRIP domain-containing protein 4;RanBP2-like and GRIP domain-containing protein 3;RANBP2-like and GRIP domain-containing protein 1;RANBP2-like and GRIP domain-containing protein 2;RANBP2-like and GRIP domain-containing protein 5/6;RANBP2-like and GRIP domain-containing protein 8	RANBP2;RGPD4;RGPD3;RGPD1;RGPD2;RGPD5;RGPD8	T	2450	1.15207	1.07277	1.29088	1.09257	___2	2	1	0,000238474	128,21	0,29178	21153000	10508000	10645000	IFDEAKTAQEKDSLITPHVSRSSTPRESPCG	QEkDsLItPHVsRss			G protein-coupled receptor kinase 1 substrate motif;GSK-3, ERK1, ERK2, CDK5 substrate motif;RAF1 kinase substrate motif;WW domain binding motif	+	CST;HTP
E3 SUMO-protein ligase RanBP2	RANBP2	S	1509	1.15238	1.06036	1.17599	1.22079	___1	1	1	3,77E-15	248,75	-0,88126	84388000	41577000	42811000	GSSTKCAACQNPRKQSLPATSIPTPASFKFG	CQNPRKQsLPAtsIP			14-3-3 domain binding motif;Calmodulin-dependent protein kinase II substrate motif;G protein-coupled receptor kinase 1 substrate motif;MAPKAPK2 kinase substrate motif;Phosphorylase kinase substrate motif;PKA kinase substrate motif;PKC epsilon kinase substrate motif;PKC kinase substrate motif	+	CST;HTP
Protein unc-45 homolog A	UNC45A	T	15	1.15443	1.32282	1.13303	1.00744	___1		0,999978	0,0266568	65,231	-0,025265	19518000	11071000	8447200	_MTVSGPGTPEPRPATPGASSVEQLRKEGNE	tPEPRPAtPGAssVE			Calmodulin-dependent protein kinase II substrate motif;ERK1,2 kinase substrate motif;G protein-coupled receptor kinase 1 substrate motif;GSK3, Erk1, Erk2 and CDK5 kinase motif;GSK-3, ERK1, ERK2, CDK5 substrate motif;PKC kinase substrate motif;WW domain binding motif	+	CST;HTP
Serine/arginine repetitive matrix protein 2	SRRM2	S	408	1.15454	0.958299	1.4967	1.00861	___1	1;2	0,999426	6,67E-07	147,03	-0,53729	151610000	80521000	71093000	PPSEASPTRDRSPPKSPEKLPQSSSSESSPP	RDRsPPKsPEKLPQs			Casein kinase II substrate motif;Cdc2 kinase substrate motif;CDK kinase substrate motif;CDK1,2,4,6 kinase substrate motif;ERK1,2 kinase substrate motif;Growth associated histone HI kinase substrate motif;GSK-3, ERK1, ERK2, CDK5 substrate motif;MAPKAPK2 kinase substrate motif;WW domain binding motif	+	CST;HTP
La-related protein 1	LARP1	S	627	1.155	0.871124	1.43936	1.15451	___1	1;2	0,994575	4,78E-12	192,16	0,81447	332590000	184580000	148020000	EMEQMDGRKNTFTAWSDEESDYEIDDRDVNK	KNtFtAWsDEEsDyE			BARD1 BRCT domain binding motif;Casein kinase II substrate motif;G protein-coupled receptor kinase 1 substrate motif;GSK3 kinase substrate motif	+	CST;HTP
Matrin-3	MATR3	S	598	1.15845	0.952209	1.36468	NaN	___2	1;2	0,995973	0,00746646	80,719	-0,26632	3947800	1974900	1972900	GIDLLKKDKSRKRSYSPDGKESPSDKKSKTD	KSRKRsysPDGkEsP			14-3-3 domain binding motif;Akt kinase substrate motif;AMP-activated protein kinase 2 substrate motif;Calmodulin-dependent protein kinase II substrate motif;ERK1,2 kinase substrate motif;GSK-3, ERK1, ERK2, CDK5 substrate motif;MAPKAPK1 kinase substrate motif;PKA kinase substrate motif;PKC kinase substrate motif;WW domain binding motif	+	CST;HTP
Matrin-3	MATR3	S	606	1.15845	0.952209	1.36468	NaN	___2	2	0,810427	0,00746646	80,719	-0,45387	1293200	675720	617440	KSRKRSYSPDGKESPSDKKSKTDGSQKTESS	PDGkEsPsDkKsktD			Casein kinase I substrate motif;DNA dependent Protein kinase substrate motif;G protein-coupled receptor kinase 1 substrate motif;GSK3 kinase substrate motif;PKA kinase substrate motif;PKC kinase substrate motif	+	CST;HTP
Plakophilin-2	PKP2	S	151	1.16006	NaN	1.34488	0.975238	___1	1;2	0,999995	5,54E-14	238,64	-0,76083	139360000	63939000	75422000	VEERSLRHPLRRLEISPDSSPERAHYTHSDY	PLRRLEIsPDssPER			Casein kinase II substrate motif;ERK1,2 kinase substrate motif;G protein-coupled receptor kinase 1 substrate motif;GSK3 kinase substrate motif;GSK-3, ERK1, ERK2, CDK5 substrate motif;WW domain binding motif	+	CST;HTP
Chromodomain-helicase-DNA-binding protein 4	CHD4	S	1570	1.16098	1.20231	NaN	1.11966	___1	1	0,970965	0,0147689	62,082	0,34854	9147200	4776400	4370800	APVPPAEDGIKIEENSLKEEESIEGEKEVKS	GIkIEENsLkEEEsI			Casein kinase I substrate motif;Casein kinase II substrate motif;PKA kinase substrate motif;PKC kinase substrate motif;Plk1 kinase substrate motif	+	HTP
Eukaryotic translation initiation factor 5B	EIF5B	S	137	1.16561	1.1798	1.09486	1.22216	___1	1;2	1	8,99E-21	270,99	0,087463	233570000	120520000	113050000	KSKKTAKPKVEMYSGSDDDDDFNKLPKKAKG	KVEMysGsDDDDDFN			Casein kinase II substrate motif;Pyruvate dehydrogenase kinase substrate motif	+	CST;HTP
SEC23-interacting protein	SEC23IP	S	926	1.16746	1.11804	1.145	1.23932	___1	1	0,999993	1,72E-05	145,8	0,12818	47894000	25038000	22857000	EEEEKQVVEAEKVVESPDFSKDEDYLGKVGM	EAEKVVEsPDFskDE			b-Adrenergic Receptor kinase substrate motif;ERK1,2 kinase substrate motif;G protein-coupled receptor kinase 1 substrate motif;GSK3 kinase substrate motif;GSK-3, ERK1, ERK2, CDK5 substrate motif;PKA kinase substrate motif;WW domain binding motif	+	HTP
Structural maintenance of chromosomes protein 4	SMC4	T	39	1.16857	NaN	0.943216	1.39392	___1	1	0,840216	1,01E-14	245,18	-0,079242	103890000	51903000	51988000	DGASSDAEPEPPSGRTESPATAAETASEELD	PEPPsGRtEsPAtAA			G protein-coupled receptor kinase 1 substrate motif	+	HTP
Protein LSM14 homolog A	LSM14A	S	192	1.16857	0.851356	1.09172	1.56264	___1	1;2	0,946092	4,8E-05	117,51	0,15638	265640000	138410000	127230000	LSQGRSSPQLDPLRKSPTMEQAVQTASAHLP	QLDPLRKsPtMEQAV			Casein kinase II substrate motif;ERK1,2 kinase substrate motif;Growth associated histone HI kinase substrate motif;GSK-3, ERK1, ERK2, CDK5 substrate motif;PKA kinase substrate motif;PKC kinase substrate motif;WW domain binding motif	+	CST;HTP
Catenin delta-1	CTNND1	S	864	1.16907	1.00165	1.35202	1.15353	___1	1;2	0,999009	2,01E-14	236,95	0,25565	59012000	28309000	30703000	FQVNLNNASRSQSSHSYDDSTLPLIDRNQKS	sRsQssHsyDDstLP			Casein kinase II substrate motif;G protein-coupled receptor kinase 1 substrate motif;GSK3 kinase substrate motif;Pyruvate dehydrogenase kinase substrate motif	+	CST;HTP
Non-POU domain-containing octamer-binding protein	NONO	T	450	1.17097	0.980024	1.41472	1.11816	___1	1	1	8,25E-12	200,2	0,045638	40006000	20395000	19612000	FGQAATMEGIGAIGGTPPAFNRAAPGAEFAP	GIGAIGGtPPAFNrA			GSK-3, ERK1, ERK2, CDK5 substrate motif;WW domain binding motif	+	CST;HTP
Transcription activator BRG1	SMARCA4	S	695	1.17126	1.05203	1.16992	1.29181	___1	1	0,999386	0,00198133	87,228	0,33466	37995000	18290000	19705000	PTLPVEEKKKIPDPDSDDVSEVDARHIIENA	KKIPDPDsDDVsEVD			b-Adrenergic Receptor kinase substrate motif;Casein kinase I substrate motif;G protein-coupled receptor kinase 1 substrate motif;GSK3 kinase substrate motif	+	CST;HTP
Histone H1.5	HIST1H1B	S	18	1.17374	0.885533	1.7755	0.860199	___2	1;2	1	5,45E-39	329,64	0,042479	12236000000	6082200000	6154200000	ETAPAETATPAPVEKSPAKKKATKKAAGAGA	tPAPVEksPAKKkAt			Cdc2 kinase substrate motif;CDK kinase substrate motif;CDK1,2,4,6 kinase substrate motif;ERK1,2 kinase substrate motif;Growth associated histone HI kinase substrate motif;GSK-3, ERK1, ERK2, CDK5 substrate motif;WW domain binding motif	+	CST;HTP;LTP
Adenylyl cyclase-associated protein 1	CAP1	S	308	1.17701	1.30465	NaN	1.04937	___1	1	0,812925	0,00699165	78,166	-0,49733	6578700	4030400	2548200	VRSGPKPFSAPKPQTSPSPKRATKKEPAVLE	sAPKPQtsPsPkRAt			Casein kinase II substrate motif;ERK1,2 kinase substrate motif;GSK-3, ERK1, ERK2, CDK5 substrate motif;PKA kinase substrate motif;WW domain binding motif	+	CST;HTP
Paxillin	PXN	S	85	1.17757	NaN	1.00835	1.34679	___1	1	0,846711	2,93E-06	150,59	0,53826	13580000	6147900	7432000	QPSSSRFIHQQPQSSSPVYGSSAKTSSVSNP	HQQPQsssPVyGsSA	P38A;CDK5	Q16539;Q00535	Casein kinase II substrate motif;ERK1,2 kinase substrate motif;GSK-3, ERK1, ERK2, CDK5 substrate motif;MDC1 BRCT domain binding motif;Plk1 PBD domain binding motif;WW domain binding motif	+	CST;HTP;LTP	+		cell adhesion, altered
Kinesin-1 heavy chain	KIF5B	S	933	1.17971	1.03195	1.33647	1.17072	___1	1	0,975199	0,000626883	105,38	-0,24902	17255000	8355900	8899000	AQIAKPIRPGQHPAASPTHPSAIRGGGAFVQ	PGQHPAAsPtHPsAI			Casein kinase II substrate motif;ERK1,2 kinase substrate motif;G protein-coupled receptor kinase 1 substrate motif;GSK-3, ERK1, ERK2, CDK5 substrate motif;WW domain binding motif	+	CST;HTP
Histone H1.5	HIST1H1B	T	4	1.18007	0.841213	1.7755	0.923503	___2	2	0,904529	6,11E-29	302,61	0,042479	134170000	73342000	60827000	____________MSETAPAETATPAPVEKSP	____MsEtAPAEtAt			b-Adrenergic Receptor kinase substrate motif	+	CST;HTP
ATP-dependent RNA helicase DDX54	DDX54	T	74	1.1802	1.07205	1.47522	0.993327	___1	1	0,755961	7,16E-15	241,66	0,050669	85631000	50962000	34669000	LGPGRPLPTFPTSECTSDVEPDTREMVRAQN	TFPTsECtsDVEPDT				+	HTP
Monocarboxylate transporter 1	SLC16A1	S	461	1.18189	1.13808	1.29489	1.11271	___1	1;2	0,999984	1,19E-08	171,63	0,36161	1795300000	1019000000	776290000	RLLAKEQKANEQKKESKEEETSIDVAGKPNE	ANEQKkEskEEEtsI			b-Adrenergic Receptor kinase substrate motif;Casein kinase II substrate motif;PKA kinase substrate motif;PKC kinase substrate motif	+	CST;HTP
Stathmin	STMN1	S	16	1.18403	1.18176	1.36783	1.00249	___2	1;2	1	4,09E-09	190,18	0,15879	48119000	24765000	23354000	MASSDIQVKELEKRASGQAFELILSPRSKES	kELEKrAsGQAFELI	CAMK2A;CAMK4;PKACA;CAMK2B;PAK1;RSK2	Q9UQM7;Q16566;P17612;P00517;Q13554;Q13153;P51812	Calmodulin-dependent protein kinase II substrate motif;Chk1 kinase substrate motif;PAK2 kinase substrate motif;PKA kinase substrate motif;PKC kinase substrate motif	+	CST;HTP;LTP	+	molecular association, regulation; activity, inhibited	cell cycle regulation; apoptosis, altered; cytoskeletal reorganization	TUBA1A(DISRUPTS); TUBA4A(DISRUPTS); TUBB(DISRUPTS)
Stathmin	STMN1	S	25	1.18403	1.18176	1.36783	1.00249	___2	1;2	1	3,42E-09	204,52	0,15879	123070000	57686000	65385000	ELEKRASGQAFELILSPRSKESVPEFPLSPP	QAFELILsPrskEsV	ERK1;CDK1;CDK2;P38D;PKCB	P27361;P06493;P24941;O15264;P05771	Casein kinase II substrate motif;ERK1,2 kinase substrate motif;Growth associated histone HI kinase substrate motif;GSK-3, ERK1, ERK2, CDK5 substrate motif;PKA kinase substrate motif;PKC kinase substrate motif;WW domain binding motif	+	CST;HTP;LTP	+	protein stabilization; molecular association, regulation; activity, inhibited; phosphorylation	cell cycle regulation; cell motility, induced; cytoskeletal reorganization	TUBA1A(DISRUPTS); TUBB(DISRUPTS); GRP78(INDUCES)
E3 SUMO-protein ligase RanBP2	RANBP2	S	2804	1.18491	1.51895	0.881835	1.15395	___1	1	0,877387	9,61E-13	216,3	0,11474	68670000	35706000	32964000	SFCKSEEPDSITKSISSPSVSSETMDKPVDL	DsITKsIssPsVssE			Calmodulin-dependent protein kinase II substrate motif;Casein kinase II substrate motif;Chk1 kinase substrate motif;PKA kinase substrate motif;PKC kinase substrate motif	+	CST;HTP
Nucleosome assembly protein 1-like 1	NAP1L1	T	62	1.18924	1.41493	1.15808	0.994727	___1	1	0,999198	8,59E-07	167,29	0,14076	14898000	7243900	7654200	QILAALQERLDGLVETPTGYIESLPRVVKRR	RLdGLVEtPtGyIEs			b-Adrenergic Receptor kinase substrate motif;GSK-3, ERK1, ERK2, CDK5 substrate motif;WW domain binding motif	+	CST;HTP
Eukaryotic translation initiation factor 6	EIF6	S	239	1.19076	NaN	1.27646	1.10505	___1	1	0,953595	8,4E-07	150,65	-0,68883	33565000	20115000	13450000	LNEAQPSTIATSMRDSLIDSLT_________	IAtsMRDsLIDsLt_			b-Adrenergic Receptor kinase substrate motif;Casein kinase II substrate motif;G protein-coupled receptor kinase 1 substrate motif;GSK3 kinase substrate motif;MAPKAPK2 kinase substrate motif;PKA kinase substrate motif;PKC kinase substrate motif;Pyruvate dehydrogenase kinase substrate motif	+	HTP
Pyridoxal-dependent decarboxylase domain-containing protein 1	PDXDC1	S	718	1.19367	1.02007	1.36727	NaN	___1	1	0,999024	3,71E-10	186,98	-0,51425	20899000	11140000	9759300	GQKPFKRSLRGSDALSETSSVSHIEDLEKVE	LRGsDALsEtssVsH			Casein kinase I substrate motif;Casein kinase II substrate motif;G protein-coupled receptor kinase 1 substrate motif;GSK3 kinase substrate motif;MAPKAPK2 kinase substrate motif	+	CST;HTP
Spectrin beta chain. non-erythrocytic 1	SPTBN1	S	2169	1.19483	1.13898	0.98756	1.45795	___2	2;3	0,987001	5,16E-09	187,73	0,45049	104850000	60116000	44738000	ATEQRTSSKESSPIPSPTSDRKAKTALPAQS	KEssPIPsPtsDRKA			Casein kinase II substrate motif;DNA dependent Protein kinase substrate motif;ERK1,2 kinase substrate motif;GSK-3, ERK1, ERK2, CDK5 substrate motif;MAPKAPK2 kinase substrate motif;WW domain binding motif	+	CST;HTP
Stathmin	STMN1	S	25	1.1957	1.21154	1.37984	0.995715	___1	1;2	1	3,42E-09	204,52	0,15879	123070000	57686000	65385000	ELEKRASGQAFELILSPRSKESVPEFPLSPP	QAFELILsPrskEsV	ERK1;CDK1;CDK2;P38D;PKCB	P27361;P06493;P24941;O15264;P05771	Casein kinase II substrate motif;ERK1,2 kinase substrate motif;Growth associated histone HI kinase substrate motif;GSK-3, ERK1, ERK2, CDK5 substrate motif;PKA kinase substrate motif;PKC kinase substrate motif;WW domain binding motif	+	CST;HTP;LTP	+	protein stabilization; molecular association, regulation; activity, inhibited; phosphorylation	cell cycle regulation; cell motility, induced; cytoskeletal reorganization	TUBA1A(DISRUPTS); TUBB(DISRUPTS); GRP78(INDUCES)
Catenin beta-1	CTNNB1	S	675	1.19573	1.71957	0.936164	0.931451	___1	1	1	6,72E-14	226,23	-0,094243	74994000	37738000	37257000	FRMSEDKPQDYKKRLSVELTSSLFRTEPMAW	QDykKRLsVELtsSL	PKACA;PAK4;MEKK2;PAK1	P17612;O96013;Q9Y2U5;Q13153	Aurora-A kinase substrate motif;Casein kinase II substrate motif;G protein-coupled receptor kinase 1 substrate motif;PAK2 kinase substrate motif;Phosphorylase kinase substrate motif;Pim1 kinase substrate sequence;PKA kinase substrate motif;PKC kinase substrate motif	+	CST;HTP;LTP	+	activity, induced; molecular association, regulation; protein stabilization; intracellular localization	transcription, induced	p300(INDUCES)
Extended synaptotagmin-2	ESYT2	S	761	1.19765	1.15792	NaN	1.23739	___2	1;2	0,996896	0,000652948	104,89	-0,34626	43209000	24503000	18706000	HISVKEPTPSIASDISLPIATQELRQRLRQL	PsIAsDIsLPIATQE			G protein-coupled receptor kinase 1 substrate motif	+	CST;HTP
Nucleophosmin	NPM1	S	4	1.19916	1.20474	1.45564	0.937096	___1	1	0,999997	5,97E-06	123,58	-0,7658	1247500000	581720000	665800000	____________MEDSMDMDMSPLRPQNYLF	____MEDsMDMDMsP	PLK2;PLK1;PLK3	Q9NYY3;P53350;Q9H4B4	b-Adrenergic Receptor kinase substrate motif	+	CST;HTP;LTP	+		cell cycle regulation; cytoskeletal reorganization
Phosphoribosyl pyrophosphate synthase-associated protein 2	PRPSAP2	S	227	1.19951	1.58549	0.959308	1.05374	___1	1	0,999563	0,00365432	86,856	-0,23169	296500000	163440000	133060000	GEAQDAESDLVDGRHSPPMVRSVAAIHPSLE	DLVdGRHsPPMVRsV			AMP-activated protein kinase substrate motif;ERK1,2 kinase substrate motif;GSK-3, ERK1, ERK2, CDK5 substrate motif;PKA kinase substrate motif;PKC kinase substrate motif;WW domain binding motif	+	CST;HTP
Catenin delta-1	CTNND1	S	352	1.20002	1.44809	0.931211	1.22076	___1	1;2;3	1	1,06E-06	171,99	-0,14353	514040000	328040000	186010000	APLAQHERGSLASLDSLRKGGPPPPNWRQPE	GsLAsLDsLRkGGPP			b-Adrenergic Receptor kinase substrate motif;PKA kinase substrate motif;PKC kinase substrate motif	+	CST;HTP
Treacle protein	TCOF1	S	583	1.20018	1.12647	1.48703	0.987048	___1	1	0,984808	3,48E-08	185,14	0,0075196	62781000	28832000	33949000	QEKSLGNILQAKPTSSPAKGPPQKAGPVAVQ	LQAkPtssPAKGPPQ	CDK1	P06493	Cdc2 kinase substrate motif;CDK kinase substrate motif;CDK1,2,4,6 kinase substrate motif;ERK1,2 kinase substrate motif;Growth associated histone HI kinase substrate motif;GSK-3, ERK1, ERK2, CDK5 substrate motif;MDC1 BRCT domain binding motif;PKA kinase substrate motif;Plk1 PBD domain binding motif;WW domain binding motif	+	HTP
Eukaryotic translation initiation factor 4 gamma 1	EIF4G1	S	1231	1.20115	1.12352	1.38256	1.09738	___1	1	1	2,07E-06	153,34	-0,40291	146170000	66360000	79811000	RGRDAVKREAALPPVSPLKAALSEEELEKKS	EAALPPVsPLKAALs	CDK1	P06493	Cdc2 kinase substrate motif;CDK kinase substrate motif;CDK1,2,4,6 kinase substrate motif;ERK1,2 kinase substrate motif;G protein-coupled receptor kinase 1 substrate motif;GSK-3, ERK1, ERK2, CDK5 substrate motif;WW domain binding motif	+	CST;HTP;LTP	+	molecular association, regulation		EIF4A1(INDUCES)	RNA(DISRUPTS)
Leucine-rich repeat-containing protein 16A	LRRC16A	S	968	1.20298	0.994137	1.39755	1.21726	___1	1	0,997184	1,26E-09	205,12	-0,011116	59237000	31266000	27971000	IEDPPFPSLRQEKRSSGFISELPSEEGKKLE	LRQEKRssGFISELP			G protein-coupled receptor kinase 1 substrate motif;GSK3 kinase substrate motif;MDC1 BRCT domain binding motif;PAK2 kinase substrate motif;PKA kinase substrate motif;PKC kinase substrate motif;Plk1 PBD domain binding motif	+	HTP
Voltage-dependent anion-selective channel protein 1	VDAC1	S	104	1.20347	1.25875	1.22406	1.12758	___1	1	0,984592	2,67E-06	162,94	-0,10553	79000000	43405000	35595000	DQLARGLKLTFDSSFSPNTGKKNAKIKTGYK	LtFDssFsPNtGkkN			Casein kinase II substrate motif;ERK1,2 kinase substrate motif;GSK-3, ERK1, ERK2, CDK5 substrate motif;WW domain binding motif	+	HTP;LTP	+	protein stabilization	apoptosis, induced
Protein LSM14 homolog A	LSM14A	S	192	1.20485	NaN	0.917244	1.49245	___2	1;2	0,946092	4,8E-05	117,51	0,15638	265640000	138410000	127230000	LSQGRSSPQLDPLRKSPTMEQAVQTASAHLP	QLDPLRKsPtMEQAV			Casein kinase II substrate motif;ERK1,2 kinase substrate motif;Growth associated histone HI kinase substrate motif;GSK-3, ERK1, ERK2, CDK5 substrate motif;PKA kinase substrate motif;PKC kinase substrate motif;WW domain binding motif	+	CST;HTP
Ubiquitin-associated protein 2-like	UBAP2L	S	467	1.20504	1.19522	1.21487	NaN	___1	1;2	0,990388	4,06E-07	148,4	0,46642	37934000	15631000	22303000	PSSPLPSKSTSAPQMSPGSSDNQSSSPQPAQ	stsAPQMsPGssDNQ			Casein kinase II substrate motif;ERK1,2 kinase substrate motif;G protein-coupled receptor kinase 1 substrate motif;GSK3 kinase substrate motif;GSK-3, ERK1, ERK2, CDK5 substrate motif;WW domain binding motif	+	CST;HTP
Serine/arginine repetitive matrix protein 2	SRRM2	S	2030	1.2059	0.994017	1.41779	NaN	___3	3	1	0,0324839	47,227	-0,16773	26350000	15580000	10771000	RRRSRSRTPPAIRRRSRSRTPLLPRKRSRSR	PPAIRRRsRsRtPLL			14-3-3 domain binding motif;Calmodulin-dependent protein kinase II substrate motif;Casein kinase II substrate motif;CLK1 kinase substrate motif;G protein-coupled receptor kinase 1 substrate motif;PAK2 kinase substrate motif;PKA kinase substrate motif;PKC epsilon kinase substrate motif;PKC kinase substrate motif	+	CST;HTP
Serine/arginine repetitive matrix protein 2	SRRM2	S	2032	1.2059	0.994017	1.41779	NaN	___3	2;3	1	0,000573938	145,46	0,030347	225600000	125570000	100030000	RSRSRTPPAIRRRSRSRTPLLPRKRSRSRSP	AIRRRsRsRtPLLPR			14-3-3 domain binding motif;Akt kinase substrate motif;Calmodulin-dependent protein kinase II substrate motif;Casein kinase II substrate motif;MAPKAPK1 kinase substrate motif;PKA kinase substrate motif;PKC kinase substrate motif;ZIP kinase substrate motif	+	CST;HTP
Serine/arginine repetitive matrix protein 2	SRRM2	T	2034	1.2059	0.994017	1.41779	NaN	___3	2;3	1	0,000573938	145,46	0,030347	225600000	125570000	100030000	RSRTPPAIRRRSRSRTPLLPRKRSRSRSPLA	RRRsRsRtPLLPRKR			Akt kinase substrate motif;Calmodulin-dependent protein kinase II substrate motif;G protein-coupled receptor kinase 1 substrate motif;Growth associated histone HI kinase substrate motif;GSK-3, ERK1, ERK2, CDK5 substrate motif;MAPKAPK2 kinase substrate motif;PKC kinase substrate motif;WW domain binding motif	+	CST;HTP
DNA replication licensing factor MCM2	MCM2	S	13	1.20935	1.17449	1.23037	1.2232	___1	1	0,998987	0,000393157	123,68	-0,22675	46495000	19410000	27085000	___MAESSESFTMASSPAQRRRGNDPLTSSP	EsFtMAssPAQRRRG	CK2A1;CDK7;CDK2	P68400;P50613;P24941	ERK1,2 kinase substrate motif;GSK-3, ERK1, ERK2, CDK5 substrate motif;MDC1 BRCT domain binding motif;Plk1 PBD domain binding motif;WW domain binding motif	+	CST;HTP;LTP	+	molecular association, regulation	chromatin organization, altered		DNA(INDUCES)	MMCM2 phosphorylated forms are differentially bound to chromatin.
Niban-like protein 1	FAM129B	S	691	1.2094	1.10551	1.52429	0.998388	___2	1;2	0,799114	1,01E-05	130,77	-0,04917	196290000	106870000	89425000	APAGESPQPKAAPEASSPPASPLQHLLPGKA	PKAAPEAssPPAsPL			G protein-coupled receptor kinase 1 substrate motif	+	CST;HTP
Keratin. type II cytoskeletal 8	KRT8	S	330	1.21058	1.07384	1.34743	1.21047	___1	1	1	1,51E-05	151,54	0,0073188	32899000	18258000	14642000	SRLQAEIEGLKGQRASLEAAIADAEQRGELA	GLkGQRAsLEAAIAD			Casein kinase II substrate motif;G protein-coupled receptor kinase 1 substrate motif;PKA kinase substrate motif;PKC kinase substrate motif	+	CST;HTP
Niban-like protein 1	FAM129B	S	696	1.21086	1.10797	1.52196	1.00266	___2	1;2	0,999997	2,76E-05	124,25	0,3259	231570000	121840000	109730000	SPQPKAAPEASSPPASPLQHLLPGKAVDLGP	EAssPPAsPLQHLLP			ERK1,2 kinase substrate motif;GSK-3, ERK1, ERK2, CDK5 substrate motif;MAPKAPK2 kinase substrate motif;WW domain binding motif	+	CST;HTP;LTP
Niban-like protein 1	FAM129B	S	692	1.2109	1.11044	1.51962	1.00266	___2	1;2	0,907093	1,14E-05	127,91	0,23092	269400000	141720000	127680000	PAGESPQPKAAPEASSPPASPLQHLLPGKAV	KAAPEAssPPAsPLQ			Casein kinase I substrate motif;ERK1,2 kinase substrate motif;G protein-coupled receptor kinase 1 substrate motif;GSK3 kinase substrate motif;GSK-3, ERK1, ERK2, CDK5 substrate motif;MDC1 BRCT domain binding motif;Plk1 PBD domain binding motif;WW domain binding motif	+	CST;HTP;LTP
Lamina-associated polypeptide 2. isoform alpha;Thymopoietin;Thymopentin;Lamina-associated polypeptide 2. isoforms beta/gamma;Thymopoietin;Thymopentin	TMPO	S	66	1.21095	1.1821	1.34695	1.1038	___1	1;2	0,999998	4,37E-07	149,8	0,2539	643360000	322300000	321070000	PPLPAGTNSKGPPDFSSDEEREPTPVLGSGA	skGPPDFssDEEREP			Casein kinase II substrate motif	+	CST;HTP
KRR1 small subunit processome component homolog	KRR1	S	3	1.21133	1.11312	1.30955	NaN	___1	1	0,995741	0,000203516	131,17	0,22367	16437000	7883200	8554100	_____________MASPSLERPEKGAGKSEF	_____MAsPsLERPE			Casein kinase II substrate motif;ERK1,2 kinase substrate motif;GSK-3, ERK1, ERK2, CDK5 substrate motif;WW domain binding motif	+	HTP
Poly(rC)-binding protein 1	PCBP1	S	173	1.21292	1.17335	1.23254	1.23286	___1	1	0,999996	2,76E-20	252,47	-0,23702	51340000	28071000	23269000	CVKQICLVMLETLSQSPQGRVMTIPYQPMPA	MLETLsQsPQGRVMt			ERK1,2 kinase substrate motif;GSK-3, ERK1, ERK2, CDK5 substrate motif;WW domain binding motif	+	CST;HTP
YTH domain-containing family protein 2	YTHDF2	S	39	1.21468	NaN	1.25291	1.17646	___1	1	0,999993	4,07E-07	169,43	0,19948	13565000	6172500	7392300	HQKDGLNDDDFEPYLSPQARPNNAYTAMSDS	DDFEPyLsPQARPNN			ERK1,2 kinase substrate motif;GSK-3, ERK1, ERK2, CDK5 substrate motif;WW domain binding motif	+	CST;HTP
Elongation factor 1-delta	EEF1D	S	133	1.21994	1.23536	1.37548	1.04897	___1	1	0,999895	0,000169572	123,68	0,26551	14267000	6376200	7891200	SSPGHRATAPQTQHVSPMRQVEPPAKKPATP	APQtQHVsPMRQVEP	CDK1	P06493	Cdc2 kinase substrate motif;CDK kinase substrate motif;CDK1,2,4,6 kinase substrate motif;ERK1,2 kinase substrate motif;GSK-3, ERK1, ERK2, CDK5 substrate motif;WW domain binding motif	+	CST;HTP;LTP	+	phosphorylation
Dual specificity mitogen-activated protein kinase kinase 1	MAP2K1	T	386	1.22264	0.990503	1.58094	1.09648	___1	1	0,788867	0,000250456	114,8	0,22746	39061000	21890000	17171000	FAGWLCSTIGLNQPSTPTHAAGV________	IGLNQPstPtHAAGV	ERK2	P28482	ERK1,2 kinase substrate motif;G protein-coupled receptor kinase 1 substrate motif;GSK3, Erk1, Erk2 and CDK5 kinase motif;GSK-3, ERK1, ERK2, CDK5 substrate motif;MDC1 BRCT domain binding motif;Plk1 PBD domain binding motif;WW domain binding motif	+	CST;HTP;LTP	+	molecular association, regulation; intracellular localization		ERK2(INDUCES)		nuclear translocation
Serine/arginine repetitive matrix protein 2	SRRM2	S	2071	1.22376	1.3435	1.22731	1.10048	___2	1;2	1	0,000142264	138,42	0,11152	179200000	86720000	92481000	SRTPRTARGKRSLTRSPPAIRRRSASGSSSD	GKRsLtRsPPAIRRR			ERK1,2 kinase substrate motif;Growth associated histone HI kinase substrate motif;GSK-3, ERK1, ERK2, CDK5 substrate motif;MAPKAPK2 kinase substrate motif;WW domain binding motif	+	CST;HTP
Serine/arginine repetitive matrix protein 2	SRRM2	T	2069	1.22376	1.3435	1.22731	1.10048	___2	2	0,994036	0,000142264	138,42	0,28973	177610000	86720000	90894000	SRSRTPRTARGKRSLTRSPPAIRRRSASGSS	ARGKRsLtRsPPAIR			Calmodulin-dependent protein kinase II substrate motif;G protein-coupled receptor kinase 1 substrate motif;PKA kinase substrate motif;PKC kinase substrate motif	+	CST;HTP
DnaJ homolog subfamily A member 1	DNAJA1	S	335	1.22483	1.17389	1.38364	1.11698	___1	1	0,848571	0,0197658	58,98	0,040255	13130000	6223300	6907000	LIIEFKVNFPENGFLSPDKLSLLEKLLPERK	FPENGFLsPDkLsLL			Cdc2 kinase substrate motif;CDK kinase substrate motif;CDK1,2,4,6 kinase substrate motif;ERK1,2 kinase substrate motif;GSK-3, ERK1, ERK2, CDK5 substrate motif;WW domain binding motif	+	CST;HTP
Extended synaptotagmin-2	ESYT2	S	691	1.225	1.0654	1.38011	1.2295	___1	1;3	0,902442	8,15E-08	152,05	-0,0030394	114630000	71685000	42948000	SVSKEGRKTSIKSHMSGSPGPGGSNTAPSTP	tsIKsHMsGsPGPGG			Casein kinase II substrate motif;PKA kinase substrate motif	+	CST;HTP
Coiled-coil domain-containing protein 6	CCDC6	S	240	1.23219	NaN	1.20633	1.25805	___2	2	1	0,00189057	118,5	0,51301	102040000	51409000	50628000	EAEKRILQEKLDQPVSAPPSPRDISMEIDSP	EkLDQPVsAPPsPRD	Chk1	O14757	G protein-coupled receptor kinase 1 substrate motif;GSK3 kinase substrate motif	+	CST;HTP
Coiled-coil domain-containing protein 6	CCDC6	S	244	1.23219	NaN	1.20633	1.25805	___2	1;2	1	0,00038811	118,5	0,51301	155400000	76623000	78779000	RILQEKLDQPVSAPPSPRDISMEIDSPENMM	QPVsAPPsPRDIsME	Chk1;CDK2	O14757;P24941	Casein kinase II substrate motif;DNA dependent Protein kinase substrate motif;ERK1,2 kinase substrate motif;Growth associated histone HI kinase substrate motif;GSK-3, ERK1, ERK2, CDK5 substrate motif;MAPKAPK2 kinase substrate motif;PKA kinase substrate motif;PKC kinase substrate motif;Pyruvate dehydrogenase kinase substrate motif;WW domain binding motif	+	CST;HTP;LTP	+	activity, induced	apoptosis, induced
Nucleolar and coiled-body phosphoprotein 1	NOLC1	S	397	1.23288	1.19898	NaN	1.26678	___1	1	0,932115	0,0173604	55,267	-1,2505	9652400	4724200	4928200	GTTKNSSNKPAVTTKSPAVKPAAAPKQPVGG	kPAVTtKsPAVkPAA			ERK1,2 kinase substrate motif;Growth associated histone HI kinase substrate motif;GSK-3, ERK1, ERK2, CDK5 substrate motif;WW domain binding motif	+	CST;HTP
Methylosome protein 50	WDR77	T	5	1.23474	1.10626	1.46128	1.13666	___1	1	1	0,000682761	119,62	-0,22507	65131000	38822000	26308000	___________MRKETPPPLVPPAAREWNLP	___MRkEtPPPLVPP	CDK4	P11802	AMP-activated protein kinase substrate motif;b-Adrenergic Receptor kinase substrate motif;Calmodulin-dependent protein kinase II substrate motif;GSK-3, ERK1, ERK2, CDK5 substrate motif;PKA kinase substrate motif;PKC kinase substrate motif;WW domain binding motif	+	CST;HTP;LTP	+		carcinogenesis, altered			in CCND1 T286A mutant
Monocarboxylate transporter 1	SLC16A1	S	467	1.23556	1.20757	1.37703	1.12209	___1	1;2	0,841808	1,33E-08	171,63	-0,0013613	721660000	404190000	317470000	QKANEQKKESKEEETSIDVAGKPNEVTKAAE	EskEEEtsIdVAGkP			Casein kinase I substrate motif;G protein-coupled receptor kinase 1 substrate motif	+	CST;HTP
Leucine-rich repeat flightless-interacting protein 1	LRRFIP1	S	735	1.2366	NaN	1.62994	0.843273	___1	1	0,976088	1,3E-06	143,95	-0,10612	72633000	34157000	38476000	SEDADRCTLPEHESPSQDISDACEAESTERC	LPEHEsPsQDIsDAC			ATM kinase substrate motif;Casein kinase I substrate motif;DNA dependent Protein kinase substrate motif;G protein-coupled receptor kinase 1 substrate motif;GSK3 kinase substrate motif	+	HTP
Phosphoacetylglucosamine mutase	PGM3	T	62	1.23885	NaN	1.33048	1.14722	___1	1	0,879506	0,00055481	102,79	0,14541	133540000	35998000	97539000	VLRSKQTKSTIGVMVTASHNPEEDNGVKLVD	STIGVMVtAsHNPEE				+	CST;HTP
Prelamin-A/C;Lamin-A/C	LMNA	S	22	1.24013	1.28001	1.26527	1.17512	___1	1;2	0,969072	0,000925737	104,94	-0,11919	13328000	6872200	6455600	RRATRSGAQASSTPLSPTRITRLQEKEDLQE	QAsstPLsPtRItRL	CDK1	P06493	Casein kinase II substrate motif;Cdc2 kinase substrate motif;CDK kinase substrate motif;CDK1,2,4,6 kinase substrate motif;CDK4 kinase substrate motif;ERK1,2 kinase substrate motif;GSK-3, ERK1, ERK2, CDK5 substrate motif;MAPKAPK2 kinase substrate motif;WW domain binding motif	+	CST;HTP;LTP	+	activity, induced; molecular association, regulation; intracellular localization	cell cycle regulation; cytoskeletal reorganization			dominant negative mitotic affects, and mitotic assembly and disassembly of lamin
Catenin beta-1	CTNNB1	S	552	1.24189	1.65873	1.06911	0.997834	___1	1	0,999765	2,09E-28	297,55	-0,6406	639210000	318280000	320920000	VQLLVRAHQDTQRRTSMGGTQQQFVEGVRME	QDtQRRtsMGGtQQQ	CAMK2A;PKACA;Akt2;Akt1	Q9UQM7;P17612;P31751;P31749	14-3-3 domain binding motif;Aurora-A kinase substrate motif;Calmodulin-dependent protein kinase II substrate motif;G protein-coupled receptor kinase 1 substrate motif;PAK2 kinase substrate motif;PKA kinase substrate motif;PKC epsilon kinase substrate motif;PKC kinase substrate motif	+	CST;HTP;LTP	+	intracellular localization	apoptosis, induced; cell motility, altered; transcription, induced; transcription, inhibited	14-3-3 zeta(INDUCES)
Annexin A2	ANXA2	S	184	1.2559	1.1558	1.34627	1.26562	___1	1	1	2,22E-38	327,56	-0,18499	63503000	38534000	24969000	KLMVALAKGRRAEDGSVIDYELIDQDARDLY	GRRAEDGsVIDyELI			Casein kinase I substrate motif;Casein kinase II substrate motif;Plk1 kinase substrate motif;Pyruvate dehydrogenase kinase substrate motif	+	CST;HTP
Prelamin-A/C;Lamin-A/C	LMNA	S	390	1.26297	1.19319	1.33381	1.2619	___1	1;2	0,999858	2,03E-07	183,06	0,17483	1723100000	897010000	826050000	AYRKLLEGEEERLRLSPSPTSQRSRGRASSH	EEErLRLsPsPtsQR	CDK1	P06493	Casein kinase II substrate motif;ERK1,2 kinase substrate motif;G protein-coupled receptor kinase 1 substrate motif;GSK-3, ERK1, ERK2, CDK5 substrate motif;PKA kinase substrate motif;PKC kinase substrate motif;WW domain binding motif	+	CST;HTP;LTP	+	activity, induced; intracellular localization				nuclear lamin disassemby
Monocarboxylate transporter 1	SLC16A1	S	461	1.26543	1.28888	1.32077	1.18666	___2	1;2	0,999984	1,19E-08	171,63	0,36161	1795300000	1019000000	776290000	RLLAKEQKANEQKKESKEEETSIDVAGKPNE	ANEQKkEskEEEtsI			b-Adrenergic Receptor kinase substrate motif;Casein kinase II substrate motif;PKA kinase substrate motif;PKC kinase substrate motif	+	CST;HTP
RNA-binding protein 4	RBM4	S	86	1.26997	1.13322	1.7388	0.937895	___1	1	0,994642	1,79E-13	220,99	-0,12613	19050000	9010600	10040000	KNKSKTSTKLHVGNISPTCTNKELRAKFEEY	kLHVGNIsPtCtNkE			Casein kinase II substrate motif;ERK1,2 kinase substrate motif;G protein-coupled receptor kinase 1 substrate motif;GSK-3, ERK1, ERK2, CDK5 substrate motif;WW domain binding motif	+	HTP
Bifunctional glutamate/proline--tRNA ligase;Glutamate--tRNA ligase;Proline--tRNA ligase	EPRS	S	886	1.27282	1.1634	1.34093	1.31413	___1	1	0,857276	5,36E-08	178,57	0,0069507	156550000	74394000	82156000	EYIPGQPPLSQSSDSSPTRNSEPAGLETPEA	LsQssDssPtRNsEP	CDK5	Q00535	Casein kinase II substrate motif;Cdc2 kinase substrate motif;CDK kinase substrate motif;CDK1,2,4,6 kinase substrate motif;ERK1,2 kinase substrate motif;Growth associated histone HI kinase substrate motif;GSK-3, ERK1, ERK2, CDK5 substrate motif;MAPKAPK2 kinase substrate motif;MDC1 BRCT domain binding motif;Plk1 PBD domain binding motif;WW domain binding motif	+	CST;HTP;LTP	+	molecular association, regulation; phosphorylation	translation, altered	NSAP1(INDUCES); GAPDH(INDUCES); RPL13A(INDUCES)		stimulates EPRS S999 phosphorylation; stimulates phosphorylation of S999
Ubiquitin-associated protein 2-like	UBAP2L	S	467	1.27367	1.33256	1.44638	1.04207	___2	1;2	0,990388	4,06E-07	148,4	0,46642	37934000	15631000	22303000	PSSPLPSKSTSAPQMSPGSSDNQSSSPQPAQ	stsAPQMsPGssDNQ			Casein kinase II substrate motif;ERK1,2 kinase substrate motif;G protein-coupled receptor kinase 1 substrate motif;GSK3 kinase substrate motif;GSK-3, ERK1, ERK2, CDK5 substrate motif;WW domain binding motif	+	CST;HTP
Ubiquitin-associated protein 2-like	UBAP2L	S	477	1.27367	1.33256	1.44638	1.04207	___2	2	0,929579	8,24E-05	115,81	0,46642	15130000	6260800	8869700	SAPQMSPGSSDNQSSSPQPAQQKLKQQKKKA	ssDNQsssPQPAQQK			ERK1,2 kinase substrate motif;G protein-coupled receptor kinase 1 substrate motif;GSK-3, ERK1, ERK2, CDK5 substrate motif;MDC1 BRCT domain binding motif;Plk1 PBD domain binding motif;WW domain binding motif	+	CST;HTP
TBC1 domain family member 15	TBC1D15	S	675	1.27486	1.29648	NaN	1.25324	___1	1	0,925748	0,0104645	72,615	0,29107	9360000	4931700	4428300	SNALPTLSASGARNDSPTQIPVSSDVCRLTP	AsGARNDsPtQIPVs			14-3-3 domain binding motif;b-Adrenergic Receptor kinase substrate motif;Calmodulin-dependent protein kinase II substrate motif;Casein kinase II substrate motif;ERK1,2 kinase substrate motif;GSK-3, ERK1, ERK2, CDK5 substrate motif;PKA kinase substrate motif;PKC kinase substrate motif;WW domain binding motif	+	CST;HTP
DNA (cytosine-5)-methyltransferase 1	DNMT1	S	127	1.2763	NaN	1.63973	0.912868	___1	1	0,999737	0,00855337	77,191	-0,26218	44058000	19944000	24113000	QARSEARRVGMADANSPPKPLSKPRTPRRSK	VGMADANsPPKPLsk	CDK4	P11802	Casein kinase I substrate motif;Cdc2 kinase substrate motif;CDK kinase substrate motif;CDK1,2,4,6 kinase substrate motif;ERK1,2 kinase substrate motif;G protein-coupled receptor kinase 1 substrate motif;GSK-3, ERK1, ERK2, CDK5 substrate motif;WW domain binding motif	+	CST;HTP
Leucine-rich repeat flightless-interacting protein 1	LRRFIP1	S	733	1.27633	1.35538	1.577	0.896612	___1	1	0,900892	4,88E-09	157,28	-0,35758	53781000	25791000	27990000	PKSEDADRCTLPEHESPSQDISDACEAESTE	CTLPEHEsPsQDIsD			b-Adrenergic Receptor kinase substrate motif;Casein kinase I substrate motif;Casein kinase II substrate motif;ERK1,2 kinase substrate motif;GSK-3, ERK1, ERK2, CDK5 substrate motif;WW domain binding motif	+	HTP
Eukaryotic translation initiation factor 5B	EIF5B	S	190	1.27707	1.16279	1.26368	1.40474	___1	1	0,99999	4,21E-10	202,61	0,13516	20457000	10136000	10321000	KERSRINSSGESGDESDEFLQSRKGQKKNQK	sGEsGDEsDEFLQsR			b-Adrenergic Receptor kinase substrate motif;Casein kinase II substrate motif;MAPKAPK2 kinase substrate motif	+	CST;HTP
Coatomer subunit alpha;Xenin;Proxenin	COPA	S	173	1.27954	1.32698	1.45521	1.05644	___1	1	1	4,05E-06	156,24	0,43149	16500000	7057500	9442100	TVRVWDISGLRKKNLSPGAVESDVRGITGVD	GLRkkNLsPGAVEsD			ERK1,2 kinase substrate motif;GSK-3, ERK1, ERK2, CDK5 substrate motif;PKA kinase substrate motif;PKC kinase substrate motif;WW domain binding motif	+	CST;HTP
Ribosome-binding protein 1	RRBP1	S	615	1.28092	0.991481	1.90946	0.941821	___1	1	0,999998	3,58E-05	124,04	-0,42077	22280000	10527000	11753000	TESASVQGRNTDVAQSPEAPKQEAPAKKKSG	RNtDVAQsPEAPkQE			Casein kinase II substrate motif;ERK1,2 kinase substrate motif;G protein-coupled receptor kinase 1 substrate motif;GSK-3, ERK1, ERK2, CDK5 substrate motif;WW domain binding motif	+	CST;HTP
Monocarboxylate transporter 1	SLC16A1	S	467	1.28177	1.33788	1.32077	1.18666	___2	1;2	0,841808	1,33E-08	171,63	-0,0013613	721660000	404190000	317470000	QKANEQKKESKEEETSIDVAGKPNEVTKAAE	EskEEEtsIdVAGkP			Casein kinase I substrate motif;G protein-coupled receptor kinase 1 substrate motif	+	CST;HTP
60S acidic ribosomal protein P0;60S acidic ribosomal protein P0-like	RPLP0;RPLP0P6	S	307	1.28769	1.29718	1.42704	1.13884	___1	1	0,999981	1,17E-22	280,01	-0,19153	161040000	78760000	82275000	AAAPAKVEAKEESEESDEDMGFGLFD_____	AKEEsEEsDEDMGFG			b-Adrenergic Receptor kinase substrate motif;Casein kinase II substrate motif;Pyruvate dehydrogenase kinase substrate motif	+	CST;HTP;LTP
Protein LSM14 homolog A	LSM14A	S	216	1.28889	0.885424	1.21435	1.76689	___1	1	0,99954	1,12E-14	249,39	-0,027317	165900000	85850000	80055000	TASAHLPAPAAVGRRSPVSTRPLPSASQKAG	PAAVGRRsPVstRPL			Casein kinase II substrate motif;ERK1,2 kinase substrate motif;G protein-coupled receptor kinase 1 substrate motif;Growth associated histone HI kinase substrate motif;GSK-3, ERK1, ERK2, CDK5 substrate motif;PKA kinase substrate motif;PKC kinase substrate motif;WW domain binding motif	+	CST;HTP
Hsp70-binding protein 1	HSPBP1	S	354	1.29525	0.782392	1.82646	1.27689	___1	1	0,836993	0,000583046	108,63	0,79911	23432000	11106000	12326000	EELEFCEKLLQTCFSSPADDSMDR_______	LLQTCFssPADDsMD			Casein kinase II substrate motif;ERK1,2 kinase substrate motif;GSK-3, ERK1, ERK2, CDK5 substrate motif;MDC1 BRCT domain binding motif;Plk1 PBD domain binding motif;Pyruvate dehydrogenase kinase substrate motif;WW domain binding motif	+	CST;HTP
THO complex subunit 4	ALYREF	S	239	1.3021	1.01866	1.15571	1.73194	___1	1	1	0,000299522	111,77	0,58456	14945000	8241500	6703900	RGRGRGAGRNSKQQLSAEELDAQLDAYNARM	RNSkQQLsAEELDAQ			Casein kinase II substrate motif;PKA kinase substrate motif	+	CST;HTP
Lamina-associated polypeptide 2. isoform alpha;Thymopoietin;Thymopentin	TMPO	S	310	1.30228	1.16937	1.51253	1.22493	___1	1	0,929731	5,37E-10	180,84	-0,23421	77969000	34118000	43852000	SSQPEHSAMLVSTAASPSLIKETTTGYYKDI	MLVstAAsPsLIKET			Casein kinase II substrate motif;ERK1,2 kinase substrate motif;GSK-3, ERK1, ERK2, CDK5 substrate motif;MAPKAPK2 kinase substrate motif;WW domain binding motif	+	CST;HTP
Neuroblast differentiation-associated protein AHNAK	AHNAK	S	5762	1.30497	1.0133	1.90486	0.99675	___1	1	0,805125	0,0137273	66,022	0,077345	19355000	11371000	7984200	KASLGSLEGEAEAEASSPKGKFSLFKSKKPR	GEAEAEAssPkGKFs				+	HTP
Dynamin-1-like protein	DNM1L	S	616	1.3058	NaN	1.27989	1.33171	___1	1	1	0,000123043	136,39	-0,17596	43610000	22049000	21560000	LLAEEKSKPIPIMPASPQKGHAVNLLDVPVP	PIPIMPAsPQKGHAV	PKCD;ERK1;CDK1;CDK2;ERK2;CDK5	Q05655;P27361;P06493;P24941;P28482;Q00535	Cdc2 kinase substrate motif;CDK kinase substrate motif;CDK1,2,4,6 kinase substrate motif;ERK1,2 kinase substrate motif;GSK-3, ERK1, ERK2, CDK5 substrate motif;WW domain binding motif	+	CST;HTP;LTP	+	intracellular localization; protein conformation	cell growth, induced; apoptosis, induced; cytoskeletal reorganization			mitochondrial elongation; required for Ras-induced mitochondrial fission and tumor growth; lamellipodia formation; increases mitochondrial fragmentation; S616D mutant showed punctate DRP1, while S616A mutant had filamentous DRP1; S616 phosphorylation inhibits oligomerization
Serine/arginine repetitive matrix protein 2	SRRM2	S	404	1.30672	1.40288	NaN	1.21055	___2	2	0,985429	0,00921692	65,278	0,13889	95392000	50944000	44448000	EPVNPPSEASPTRDRSPPKSPEKLPQSSSSE	AsPtRDRsPPKsPEK			14-3-3 domain binding motif;Calmodulin-dependent protein kinase II substrate motif;Cdc2 kinase substrate motif;CDK kinase substrate motif;CDK1,2,4,6 kinase substrate motif;ERK1,2 kinase substrate motif;G protein-coupled receptor kinase 1 substrate motif;Growth associated histone HI kinase substrate motif;GSK3 kinase substrate motif;GSK-3, ERK1, ERK2, CDK5 substrate motif;PKA kinase substrate moti…	+	CST;HTP
Serine/arginine repetitive matrix protein 2	SRRM2	S	408	1.30672	1.40288	NaN	1.21055	___2	1;2	0,999426	6,67E-07	147,03	-0,53729	151610000	80521000	71093000	PPSEASPTRDRSPPKSPEKLPQSSSSESSPP	RDRsPPKsPEKLPQs			Casein kinase II substrate motif;Cdc2 kinase substrate motif;CDK kinase substrate motif;CDK1,2,4,6 kinase substrate motif;ERK1,2 kinase substrate motif;Growth associated histone HI kinase substrate motif;GSK-3, ERK1, ERK2, CDK5 substrate motif;MAPKAPK2 kinase substrate motif;WW domain binding motif	+	CST;HTP
Metastasis-associated protein MTA2	MTA2	S	435	1.3091	1.15628	NaN	1.46192	___1	1	0,997036	0,000295848	111,4	0,21193	31060000	15146000	15915000	PHSRGHLSRPEAQSLSPYTTSANRAKLLAKN	RPEAQsLsPyttsAN			Casein kinase II substrate motif;ERK1,2 kinase substrate motif;G protein-coupled receptor kinase 1 substrate motif;GSK-3, ERK1, ERK2, CDK5 substrate motif;WW domain binding motif	+	CST;HTP
Programmed cell death protein 4	PDCD4	T	93	1.31044	1.32363	NaN	1.29724	___1	1	0,816544	0,0144789	80,755	-0,30536	107590000	55237000	52348000	SDSGSDALRSGLTVPTSPKGRLLDRRSRSGK	RsGLtVPtsPKGRLL			DNA dependent Protein kinase substrate motif	+	CST;HTP
Phosphatidylethanolamine-binding protein 1;Hippocampal cholinergic neurostimulating peptide	PEBP1	S	54	1.31073	1.4611	1.16036	NaN	___1	1	0,999287	1,99E-06	169,37	0,0011356	38235000	19502000	18733000	KVLTPTQVKNRPTSISWDGLDSGKLYTLVLT	kNRPtsIsWDGLDsG				+	CST;HTP
Very-long-chain (3R)-3-hydroxyacyl-CoA dehydratase 3	HACD3	S	114	1.31183	1.00794	1.65394	1.27362	___1	1	1	2,36E-28	301,35	0,66948	2230500000	1186600000	1043900000	RPLFLAPDFDRWLDESDAEMELRAKEEERLN	FDRWLDEsDAEMELR			b-Adrenergic Receptor kinase substrate motif;Casein kinase II substrate motif	+	CST;HTP
Sorting nexin-2	SNX2	S	119	1.31898	1.25376	1.18191	1.52126	___1	1	0,992984	0,0426149	48,115	-0,15246	16486000	9178300	7308000	TPTTLIAPRIESKSMSAPVIFDRSREEIEEE	RIESksMsAPVIFDR			MAPKAPK2 kinase substrate motif;PKA kinase substrate motif;PKC kinase substrate motif	+	CST;HTP
Serine/arginine-rich splicing factor 6	SRSF6	S	301	1.32521	NaN	1.8742	0.776221	___1	1;2	0,98333	4,73E-05	140,68	-0,29013	45908000	28374000	17534000	KGDIKSKSRSRSQSRSNSPLPVPPSKARSVS	RsRsQsRsNsPLPVP			Casein kinase II substrate motif;MAPKAPK2 kinase substrate motif	+	CST;HTP
ATP-dependent RNA helicase DDX54	DDX54	S	39	1.32557	1.16702	1.9905	0.819193	___1	1	0,83158	1,6E-20	255,24	-0,19146	29918000	15601000	14317000	KGLRKRRGAASQARGSDSEDGEFEIQAEDDA	AAsQARGsDsEDGEF			Casein kinase II substrate motif;PKA kinase substrate motif;PKC kinase substrate motif	+	HTP
Structural maintenance of chromosomes protein 4	SMC4	S	28	1.32664	NaN	1.23783	1.41544	___1	1	0,885856	5,65E-05	115,06	-0,22982	47533000	23053000	24479000	RREEGPPPPSPDGASSDAEPEPPSGRTESPA	PsPDGAssDAEPEPP			Casein kinase II substrate motif;G protein-coupled receptor kinase 1 substrate motif;MDC1 BRCT domain binding motif;Plk1 PBD domain binding motif	+	CST;HTP
Triosephosphate isomerase	TPI1	S	117	1.32932	1.39076	1.35487	1.24232	___1	1	0,996154	1,4E-06	170,16	0,0087228	17228000	8955400	8272800	QNCYKVTNGAFTGEISPGMIKDCGATWVVLG	GAFTGEIsPGMIkDC			ERK1,2 kinase substrate motif;GSK-3, ERK1, ERK2, CDK5 substrate motif;WW domain binding motif	+	CST;HTP
Long-chain-fatty-acid--CoA ligase 4;Long-chain-fatty-acid--CoA ligase 3	ACSL4;ACSL3	T	679	1.33591	NaN	1.4557	1.21613	___1	1	0,95239	0,00193201	88,19	0,14965	8983300	4496900	4486400	RFEIPIKVRLSPEPWTPETGLVTDAFKLKRK	RLsPEPWtPEtGLVt			Casein kinase I substrate motif;ERK1,2 kinase substrate motif;GSK3, Erk1, Erk2 and CDK5 kinase motif;GSK-3, ERK1, ERK2, CDK5 substrate motif;WW domain binding motif	+	CST;HTP
28 kDa heat- and acid-stable phosphoprotein	PDAP1	S	19	1.33653	1.34601	1.32705	NaN	___1		0,994189	0,00266323	115,04	0,57632	8681300	3811900	4869400	GGRKGGHKGRARQYTSPEEIDAQLQAEKQKA	GRARQytsPEEIDAQ			Casein kinase II substrate motif;ERK1,2 kinase substrate motif;GSK-3, ERK1, ERK2, CDK5 substrate motif;WW domain binding motif	+	CST;HTP
Tight junction protein ZO-2	TJP2	S	916	1.33662	1.54332	1.2498	1.21675	___1	1	1	8,93E-21	273,77	-0,28684	28774000	14758000	14016000	MSYLTAMGADYLSCDSRLISDFEDTDGEGGA	ADyLsCDsRLIsDFE			b-Adrenergic Receptor kinase substrate motif;G protein-coupled receptor kinase 1 substrate motif;GSK3 kinase substrate motif	+	CST;HTP
Nucleolin	NCL	S	563	1.33854	1.41691	1.57571	1.02299	___1	1	1	0,000307707	119,21	0,026495	915820000	429430000	486390000	IEGRAIRLELQGPRGSPNARSQPSKTLFVKG	ELQGPrGsPNARSQP			ERK1,2 kinase substrate motif;GSK-3, ERK1, ERK2, CDK5 substrate motif;PKA kinase substrate motif;PKC kinase substrate motif;WW domain binding motif	+	CST;HTP
General transcription factor II-I	GTF2I	T	556	1.34078	NaN	1.51127	1.17028	___1	1	0,984868	0,0066784	85,837	-0,21841	13554000	6401400	7153000	PELLTHSTTEVTQPRTNTPVKEDWNVRITKL	TEVTQPRtNtPVkED				+	CST;HTP
THO complex subunit 4	ALYREF	S	8	1.34197	1.02197	NaN	1.66198	___1	1	1	0,00750819	84,375	-0,17071	6642400	2813100	3829400	________MADKMDMSLDDIIKLNRSQRGGR	MADkMDMsLDDIIkL			Casein kinase II substrate motif;PKA kinase substrate motif;Plk1 kinase substrate motif;Pyruvate dehydrogenase kinase substrate motif	+	CST;HTP
Myristoylated alanine-rich C-kinase substrate	MARCKS	S	170	1.34214	1.89533	NaN	0.78895	___1	1	1	0,000444981	136,52	0,14737	148500000	78239000	70257000	KKRFSFKKSFKLSGFSFKKNKKEAGEGGEAE	sFkLsGFsFkKNKkE	PKCA	P17252	PKA kinase substrate motif;PKC kinase substrate motif	+	CST;HTP;LTP
Microtubule-associated protein 4	MAP4	S	636	1.34265	1.33394	1.20442	1.4896	___1	1	0,999999	2,4E-06	165,24	-0,34852	32427000	17732000	14696000	FMISPETVTGTGKKCSLPAEEDSVLEKLGER	TGTGkKCsLPAEEDs			Phosphorylase kinase substrate motif;PKA kinase substrate motif;PKC kinase substrate motif	+	CST;HTP
Serine/arginine repetitive matrix protein 2	SRRM2	T	1413	1.34342	1.38684	1.50149	1.14192	___1	1;2	1	1,66E-06	141,31	0,25499	693440000	363770000	329670000	SNQSISSPVLDAVPRTPSRERSSSASSPEMK	VLDAVPRtPsRERss	CDK1	P06493	Cdc2 kinase substrate motif;CDK1,2,4,6 kinase substrate motif;ERK1,2 kinase substrate motif;Growth associated histone HI kinase substrate motif;GSK3, Erk1, Erk2 and CDK5 kinase motif;GSK-3, ERK1, ERK2, CDK5 substrate motif;WW domain binding motif	+	CST;HTP
Neuroblast differentiation-associated protein AHNAK	AHNAK	S	216	1.34366	NaN	1.2254	1.46191	___1	1	0,998796	7,07E-06	137,69	-0,54302	26571000	15704000	10868000	SGKTVIRLPSGSGAASPTGSAVDIRAGAISA	PsGsGAAsPtGsAVD			Casein kinase II substrate motif;ERK1,2 kinase substrate motif;G protein-coupled receptor kinase 1 substrate motif;GSK3 kinase substrate motif;GSK-3, ERK1, ERK2, CDK5 substrate motif;MAPKAPK2 kinase substrate motif;WW domain binding motif	+	CST;HTP
Double-stranded RNA-specific adenosine deaminase	ADAR	S	825	1.34454	NaN	1.6739	1.01518	___1	1	0,983368	0,000300124	118,52	0,095567	16608000	8880500	7727800	VTGASLRRTMLLLSRSPEAQPKTLPLTGSTF	tMLLLsRsPEAQPkT			Casein kinase II substrate motif;ERK1,2 kinase substrate motif;Growth associated histone HI kinase substrate motif;GSK-3, ERK1, ERK2, CDK5 substrate motif;WW domain binding motif	+	CST;HTP
Microtubule-associated protein 4	MAP4	S	280	1.34499	1.24832	1.27032	1.51633	___1	1	0,999925	4,63E-20	267,5	-0,083762	648300000	336740000	311560000	ALATKTEVALAKDMESPTKLDVTLAKDMQPS	ALAkDMEsPtKLDVt			b-Adrenergic Receptor kinase substrate motif;Casein kinase I substrate motif;Casein kinase II substrate motif;Cdc2 kinase substrate motif;CDK kinase substrate motif;CDK1,2,4,6 kinase substrate motif;ERK1,2 kinase substrate motif;GSK-3, ERK1, ERK2, CDK5 substrate motif;PKA kinase substrate motif;WW domain binding motif	+	CST;HTP
ATP-binding cassette sub-family F member 1	ABCF1	S	22	1.35036	NaN	1.62924	1.07148	___1	1	0,938329	1,28E-05	124,77	-0,042618	22979000	10052000	12927000	QQPPEPEWIGDGESTSPSDKVVKKGKKDKKI	IGDGEstsPsDKVVK			Casein kinase I substrate motif;Casein kinase II substrate motif;ERK1,2 kinase substrate motif;GSK-3, ERK1, ERK2, CDK5 substrate motif;Pyruvate dehydrogenase kinase substrate motif;WW domain binding motif	+	CST;HTP
Casein kinase II subunit beta	CSNK2B	S	209	1.35343	1.06851	1.81402	1.17775	___1	1	0,999922	0,000322814	108,71	0,3206	140100000	66514000	73586000	PMAYQLQLQAASNFKSPVKTIR_________	QAAsNFksPVktIR_	CDK1	P06493	Cdc2 kinase substrate motif;CDK kinase substrate motif;CDK1,2,4,6 kinase substrate motif;ERK1,2 kinase substrate motif;G protein-coupled receptor kinase 1 substrate motif;Growth associated histone HI kinase substrate motif;GSK-3, ERK1, ERK2, CDK5 substrate motif;MAPKAPK2 kinase substrate motif;WW domain binding motif	+	CST;HTP;LTP
Nucleosome assembly protein 1-like 4	NAP1L4	T	51	1.35446	1.46782	NaN	1.24111	___1	1	0,854065	0,0154017	74,338	0,12445	10459000	4797100	5661500	RVLAALQERLDNVPHTPSSYIETLPKAVKRR	RLDNVPHtPssyIEt			Casein kinase II substrate motif;ERK1,2 kinase substrate motif;GSK3, Erk1, Erk2 and CDK5 kinase motif;GSK-3, ERK1, ERK2, CDK5 substrate motif;WW domain binding motif	+	CST;HTP
Serine/arginine repetitive matrix protein 2	SRRM2	S	1101	1.35861	1.54605	1.33952	1.19028	___1	1	0,913511	9,16E-05	140,96	-0,072976	19578000	10262000	9315700	LQSKSQTSPKGGRSRSSSPVTELASRSPIRQ	PKGGRsRsssPVtEL			14-3-3 domain binding motif;Calmodulin-dependent protein kinase II substrate motif;Casein kinase II substrate motif;PKA kinase substrate motif;PKC kinase substrate motif	+	CST;HTP
Serine/arginine repetitive matrix protein 2	SRRM2	S	1112	1.3649	1.46572	1.35789	1.2711	___1	1;2	0,996167	0,00155796	127,91	-0,18638	350140000	194640000	155500000	GRSRSSSPVTELASRSPIRQDRGEFSASPML	VtELAsRsPIRQDRG			Cdc2 kinase substrate motif;CDK kinase substrate motif;CDK1,2,4,6 kinase substrate motif;ERK1,2 kinase substrate motif;Growth associated histone HI kinase substrate motif;GSK-3, ERK1, ERK2, CDK5 substrate motif;WW domain binding motif	+	CST;HTP
Phosphoglucomutase-2	PGM2	S	165	1.36998	1.16192	1.75227	1.19575	___1	1	0,928151	0,0106972	73,802	-1,4111	38786000	19021000	19765000	TVSHLKLCAGIMITASHNPKQDNGYKVYWDN	AGIMItAsHNPKQDN				+	CST;HTP
Treacle protein	TCOF1	S	1378	1.37377	1.30523	1.68589	1.13021	___1	1;2	0,980986	0,000228097	109,77	-0,65164	20275000	8852300	11422000	KKKKLGAGEGGEASVSPEKTSTTSKGKAKRD	EGGEAsVsPEKtSTt			Casein kinase II substrate motif;Cdc2 kinase substrate motif;CDK kinase substrate motif;CDK1,2,4,6 kinase substrate motif;ERK1,2 kinase substrate motif;G protein-coupled receptor kinase 1 substrate motif;GSK-3, ERK1, ERK2, CDK5 substrate motif;WW domain binding motif	+	CST;HTP
Treacle protein	TCOF1	S	906	1.37508	1.45545	1.29471	NaN	___1	1	1	0,0240461	64,224	-0,16836	1059400	437110	622280	GKTHQIRAALAPAKESPRKGAAPTPPGKTGP	ALAPAkEsPRKGAAP			b-Adrenergic Receptor kinase substrate motif;Cdc2 kinase substrate motif;CDK kinase substrate motif;CDK1,2,4,6 kinase substrate motif;ERK1,2 kinase substrate motif;Growth associated histone HI kinase substrate motif;GSK-3, ERK1, ERK2, CDK5 substrate motif;PKA kinase substrate motif;PKC kinase substrate motif;WW domain binding motif	+	CST;HTP
Serine/arginine repetitive matrix protein 2	SRRM2	S	990	1.38243	1.44344	1.32142	NaN	___1	1	0,758226	0,01591	56,817	-0,0077839	11724000	5826900	5896700	PDTKVKPETPPRQSHSGSISPYPKVKAQTPP	tPPRQsHsGsIsPyP			Casein kinase II substrate motif;G protein-coupled receptor kinase 1 substrate motif;GSK3 kinase substrate motif	+	CST;HTP
Pyruvate kinase PKM	PKM	S	346	1.38502	1.12244	1.6973	1.33531	___1	1	1	1,56E-07	151,3	-1,214	13795000	6779300	7015600	LESMIKKPRPTRAEGSDVANAVLDGADCIML	RPTRAEGsDVANAVL				+	HTP
CTP synthase 1	CTPS1	S	575	1.38701	NaN	1.44874	1.32528	___1	1;2	0,963087	2,94E-40	347,33	-0,81772	55657000	25144000	30513000	RLSPRDTYSDRSGSSSPDSEITELKFPSINH	sDrsGsssPDsEItE			Casein kinase II substrate motif;ERK1,2 kinase substrate motif;GSK-3, ERK1, ERK2, CDK5 substrate motif;MAPKAPK2 kinase substrate motif;MDC1 BRCT domain binding motif;Plk1 PBD domain binding motif;WW domain binding motif	+	CST;HTP;LTP	+	molecular association, regulation		PIN1(INDUCES)
Prelamin-A/C;Lamin-A/C	LMNA	S	390	1.3937	1.19747	1.67265	1.31097	___2	1;2	0,999858	2,03E-07	183,06	0,17483	1723100000	897010000	826050000	AYRKLLEGEEERLRLSPSPTSQRSRGRASSH	EEErLRLsPsPtsQR	CDK1	P06493	Casein kinase II substrate motif;ERK1,2 kinase substrate motif;G protein-coupled receptor kinase 1 substrate motif;GSK-3, ERK1, ERK2, CDK5 substrate motif;PKA kinase substrate motif;PKC kinase substrate motif;WW domain binding motif	+	CST;HTP;LTP	+	activity, induced; intracellular localization				nuclear lamin disassemby
Prelamin-A/C;Lamin-A/C	LMNA	S	395	1.3937	1.19747	1.67265	1.31097	___2	2	0,994303	2,03E-07	183,06	0,17483	1182500000	613520000	569000000	LEGEEERLRLSPSPTSQRSRGRASSHSSQTQ	RLsPsPtsQRsRGRA			ATM kinase substrate motif;Casein kinase II substrate motif;DNA dependent Protein kinase substrate motif;PKA kinase substrate motif;PKC kinase substrate motif	+	CST;HTP
Heterogeneous nuclear ribonucleoproteins A2/B1	HNRNPA2B1	S	259	1.39389	1.17291	1.69951	1.30924	___1	1	1	3,78E-09	164,12	-0,3699	65514000	31720000	33793000	YNGYGGGPGGGNFGGSPGYGGGRGGYGGGGP	GGGNFGGsPGyGGGr			Casein kinase II substrate motif;ERK1,2 kinase substrate motif;GSK-3, ERK1, ERK2, CDK5 substrate motif;WW domain binding motif	+	CST;HTP
Shootin-1	KIAA1598	S	506	1.39413	1.29744	1.36304	1.52191	___1	1	1	0,00138487	97,69	-0,019833	14744000	7798200	6945500	DSSSPTGILATSESKSMPVLGSVSSVTKTAL	LATSESKsMPVLGsV			Casein kinase I substrate motif;MAPKAPK2 kinase substrate motif	+	HTP
Splicing factor 3B subunit 2	SF3B2	S	309	1.39609	1.39521	1.50074	1.29232	___1	1;2	0,999784	2,83E-39	324,43	-0,19806	567090000	270030000	297060000	EEMETDARSSLGQSASETEEDTVSVSKKEKN	ssLGQsAsEtEEDtV			Casein kinase II substrate motif;G protein-coupled receptor kinase 1 substrate motif	+	CST;HTP
SWI/SNF-related matrix-associated actin-dependent regulator of chromatin subfamily A member 5	SMARCA5	S	116	1.3988	1.22046	1.7498	1.22614	___2	2	0,906063	0,0112584	62,193	0,69014	19862000	10033000	9829100	LFAHFIQPAAQKTPTSPLKMKPGRPRIKKDE	AAQKtPtsPLKMKPG			Cdc2 kinase substrate motif;CDK kinase substrate motif;CDK1,2,4,6 kinase substrate motif;ERK1,2 kinase substrate motif;Growth associated histone HI kinase substrate motif;GSK-3, ERK1, ERK2, CDK5 substrate motif;PKA kinase substrate motif;WW domain binding motif	+	CST;HTP
SWI/SNF-related matrix-associated actin-dependent regulator of chromatin subfamily A member 5	SMARCA5	T	113	1.3988	1.22046	1.7498	1.22614	___2	2	0,867313	0,0112584	62,193	0,69014	19862000	10033000	9829100	QTELFAHFIQPAAQKTPTSPLKMKPGRPRIK	IQPAAQKtPtsPLKM			Casein kinase II substrate motif;G protein-coupled receptor kinase 1 substrate motif;Growth associated histone HI kinase substrate motif;GSK-3, ERK1, ERK2, CDK5 substrate motif;WW domain binding motif	+	CST;HTP
ATP-dependent RNA helicase DDX54	DDX54	S	41	1.40498	NaN	1.68962	1.12034	___1	1	0,812394	1,6E-20	255,24	-0,018476	25777000	13516000	12260000	LRKRRGAASQARGSDSEDGEFEIQAEDDARA	sQARGsDsEDGEFEI			b-Adrenergic Receptor kinase substrate motif;G protein-coupled receptor kinase 1 substrate motif	+	HTP
E3 SUMO-protein ligase RanBP2;RanBP2-like and GRIP domain-containing protein 4;RanBP2-like and GRIP domain-containing protein 3;RANBP2-like and GRIP domain-containing protein 1;RANBP2-like and GRIP domain-containing protein 2;RANBP2-like and GRIP domain-containing protein 5/6;RANBP2-like and GRIP domain-containing protein 8	RANBP2;RGPD4;RGPD3;RGPD1;RGPD2;RGPD5;RGPD8	S	2454	1.40514	1.17933	1.77428	1.26181	___1	1;2	1	0,000238474	128,21	0,29178	41049000	20387000	20662000	AKTAQEKDSLITPHVSRSSTPRESPCGKIAV	sLItPHVsRsstPRE			Casein kinase II substrate motif;G protein-coupled receptor kinase 1 substrate motif	+	CST;HTP
ATP-dependent RNA helicase DDX54	DDX54	S	75	1.40546	1.12337	1.68755	NaN	___1	1	0,843364	1,55E-07	164,8	0,18213	98429000	48563000	49865000	GPGRPLPTFPTSECTSDVEPDTREMVRAQNK	FPTsECtsDVEPDTR			Casein kinase I substrate motif;Casein kinase II substrate motif;G protein-coupled receptor kinase 1 substrate motif;MAPKAPK2 kinase substrate motif	+	CST;HTP
Serine/arginine repetitive matrix protein 2	SRRM2	S	883	1.40912	1.7282	1.09004	NaN	___2	2	0,991741	0,00847326	78,249	-0,11018	17930000	9517400	8412400	QRRSCFESSPDPELKSRTPSRHSCSGSSPPR	sPDPELKsRtPsRHs			Casein kinase I substrate motif;Casein kinase II substrate motif;G protein-coupled receptor kinase 1 substrate motif;GSK3 kinase substrate motif	+	CST;HTP
Serine/arginine repetitive matrix protein 2	SRRM2	T	885	1.40912	1.7282	1.09004	NaN	___2	2	0,955985	0,00847326	78,249	-0,11018	17930000	9517400	8412400	RSCFESSPDPELKSRTPSRHSCSGSSPPRVK	DPELKsRtPsRHsCs			Cdc2 kinase substrate motif;CDK1,2,4,6 kinase substrate motif;Growth associated histone HI kinase substrate motif;GSK-3, ERK1, ERK2, CDK5 substrate motif;PKA kinase substrate motif;PKC kinase substrate motif;WW domain binding motif	+	CST;HTP
Microtubule-associated protein 4	MAP4	T	354	1.41512	1.21335	1.61688	NaN	___1	1	0,902371	0,000283572	116,6	0,77277	95144000	45260000	49885000	ETEVAPAKDVTLLKETERASPIKMDLAPSKD	DVTLLkEtERAsPIK			b-Adrenergic Receptor kinase substrate motif;G protein-coupled receptor kinase 1 substrate motif;PKA kinase substrate motif;PKC kinase substrate motif	+	HTP
Ladinin-1	LAD1	S	123	1.42254	1.16046	1.62015	1.487	___1	1	0,999775	6,94E-06	150,59	-0,14951	17768000	8050500	9717700	PIQERLEAEEGRNSLSPVQATQKPLVSKKEL	EEGRNsLsPVQATQK			ERK1,2 kinase substrate motif;G protein-coupled receptor kinase 1 substrate motif;GSK-3, ERK1, ERK2, CDK5 substrate motif;WW domain binding motif	+	CST;HTP
Lamin-B1;Lamin-B2	LMNB1;LMNB2	S	391	1.42423	1.16767	1.86921	1.23581	___1	1;2	1	0,000126115	132,14	-0,21389	383130000	165360000	217770000	AYRKLLEGEEERLKLSPSPSSRVTVSRASSS;AYRKLLEGEEERLKLSPSPSSRVTVSRATSS	EEErLkLsPsPssRV			Casein kinase II substrate motif;ERK1,2 kinase substrate motif;G protein-coupled receptor kinase 1 substrate motif;GSK3 kinase substrate motif;GSK-3, ERK1, ERK2, CDK5 substrate motif;PKA kinase substrate motif;PKC kinase substrate motif;WW domain binding motif	+	CST;HTP;LTP
Probable 28S rRNA (cytosine(4447)-C(5))-methyltransferase	NOP2	S	786	1.42626	NaN	1.64978	1.20274	___1	1	0,999772	9,91E-05	124,51	0,26869	57602000	26097000	31505000	QKQNDTPKGPQPPTVSPIRSSRPPPAKRKKS	GPQPPtVsPIRSSRP			Cdc2 kinase substrate motif;CDK kinase substrate motif;CDK1,2,4,6 kinase substrate motif;ERK1,2 kinase substrate motif;G protein-coupled receptor kinase 1 substrate motif;GSK3 kinase substrate motif;GSK-3, ERK1, ERK2, CDK5 substrate motif;WW domain binding motif	+	CST;HTP
Deoxynucleoside triphosphate triphosphohydrolase SAMHD1	SAMHD1	S	33	1.43072	1.24476	1.7161	1.33129	___1	1	0,999978	0,000100672	113,8	0,51459	235300000	100500000	134800000	SPRTPSNTPSAEADWSPGLELHPDYKTWGPE	PsAEADWsPGLELHP			ERK1,2 kinase substrate motif;GSK-3, ERK1, ERK2, CDK5 substrate motif;WW domain binding motif	+	CST;HTP;LTP
Phosphoacetylglucosamine mutase	PGM3	S	64	1.43656	NaN	1.4216	1.45153	___1	1	0,979204	1,72E-21	251,38	-0,51938	227400000	82366000	145030000	RSKQTKSTIGVMVTASHNPEEDNGVKLVDPL	IGVMVtAsHNPEEDN				+	CST;HTP
Lamin-B1	LMNB1	S	23	1.4428	1.49961	NaN	1.38599	___1	1;2	0,997943	0,000203644	129,76	0,46672	68954000	22840000	46114000	PPRMGSRAGGPTTPLSPTRLSRLQEKEELRE	GGPttPLsPtRLsRL	CDK1	P06493	Casein kinase II substrate motif;Cdc2 kinase substrate motif;CDK kinase substrate motif;CDK1,2,4,6 kinase substrate motif;CDK4 kinase substrate motif;ERK1,2 kinase substrate motif;GSK-3, ERK1, ERK2, CDK5 substrate motif;WW domain binding motif	+	CST;HTP;LTP
LIM domain only protein 7	LMO7	S	1026	1.44549	1.10521	1.83435	1.39691	___1	1	1	4,74E-17	220,25	0,010951	52130000	26263000	25867000	TSGLDLMSESGEGEISPQREVSRSQDQFSDM	EsGEGEIsPQREVsR			Cdc2 kinase substrate motif;CDK kinase substrate motif;CDK1,2,4,6 kinase substrate motif;ERK1,2 kinase substrate motif;GSK-3, ERK1, ERK2, CDK5 substrate motif;WW domain binding motif	+	CST;HTP
Kinectin	KTN1	T	153	1.45933	1.24454	1.87763	1.25582	___1	1	0,889664	0,000276185	107,56	-0,36704	15281000	7104100	8177300	IPGKKVEPVPVTKQPTPPSEAAASKKKPGQK	VPVtKQPtPPsEAAA			Calmodulin-dependent protein kinase II substrate motif;Casein kinase II substrate motif;Chk1 kinase substrate motif;DNA dependent Protein kinase substrate motif;GSK-3, ERK1, ERK2, CDK5 substrate motif;PKA kinase substrate motif;PKC kinase substrate motif;WW domain binding motif	+	CST;HTP
EH domain-containing protein 1	EHD1	S	456	1.46251	1.53565	NaN	1.38937	___1	1	0,913154	0,0288604	50,188	-0,17333	4774100	2394600	2379500	VGKDKPTYDEIFYTLSPVNGKITGANAKKEM	DEIFytLsPVNGKIT			ERK1,2 kinase substrate motif;GSK-3, ERK1, ERK2, CDK5 substrate motif;WW domain binding motif	+	CST;HTP
Plakophilin-3	PKP3	S	331	1.46335	0.792601	1.93569	1.66175	___1	1	0,999997	0,000374866	105,39	-0,26216	53839000	23322000	30517000	FDDIDLPSAVKYLMASDPNLQVLGAAYIQHK	AVKyLMAsDPNLQVL				+	HTP
Serine/arginine-rich splicing factor 9	SRSF9	S	216	1.46944	1.41313	1.59021	1.40498	___1	1;2	1	3,26E-06	166,62	0,17388	674860000	369510000	305350000	GRDSPYQSRGSPHYFSPFRPY__________	rGsPHyFsPFRPy__	CDK2	P24941	Cdc2 kinase substrate motif;CDK kinase substrate motif;CDK1,2,4,6 kinase substrate motif;ERK1,2 kinase substrate motif;G protein-coupled receptor kinase 1 substrate motif;GSK-3, ERK1, ERK2, CDK5 substrate motif;WW domain binding motif	+	CST;HTP;LTP
Splicing factor 3B subunit 2	SF3B2	S	309	1.47085	1.56808	NaN	1.37362	___2	1;2	0,999784	2,83E-39	324,43	-0,19806	567090000	270030000	297060000	EEMETDARSSLGQSASETEEDTVSVSKKEKN	ssLGQsAsEtEEDtV			Casein kinase II substrate motif;G protein-coupled receptor kinase 1 substrate motif	+	CST;HTP
Tubulin alpha-1B chain;Tubulin alpha-4A chain	TUBA1B;TUBA4A	S	340	1.47467	1.31502	1.80701	1.30197	___1	1	1	0,000181935	121,45	-0,24656	18679000	9554300	9124600	PKDVNAAIATIKTKRSIQFVDWCPTGFKVGI	AtIktkrsIQFVDWC			AMP-activated protein kinase substrate motif;PKA kinase substrate motif;PKC kinase substrate motif	+	CST;HTP
Double-stranded RNA-specific adenosine deaminase	ADAR	T	601	1.47911	NaN	1.82061	1.1376	___1	1	0,980609	4,45E-07	170,79	0,24719	20634000	10174000	10461000	HYSTEKESEKTAESQTPTPSATSFFSGKSPV	EktAEsQtPtPsAts			Casein kinase I substrate motif;G protein-coupled receptor kinase 1 substrate motif;GSK-3, ERK1, ERK2, CDK5 substrate motif;WW domain binding motif	+	CST;HTP
Plakophilin-3	PKP3	S	238	1.47958	0.977155	1.82401	1.63757	___1	1	0,985737	4,54E-07	174,62	0,13134	38186000	19195000	18991000	SSRAGGLDWPEATEVSPSRTIRAPAVRTLQR	WPEATEVsPsRTIRA			Casein kinase II substrate motif;Cdc2 kinase substrate motif;CDK kinase substrate motif;CDK1,2,4,6 kinase substrate motif;ERK1,2 kinase substrate motif;G protein-coupled receptor kinase 1 substrate motif;GSK-3, ERK1, ERK2, CDK5 substrate motif;WW domain binding motif	+	CST;HTP
Plakophilin-3	PKP3	S	313	1.48322	0.967976	1.8384	1.64328	___1	1	0,935048	2,18E-07	162,09	0,51133	42368000	23562000	18806000	HGFNSYGSHRTLQRLSSGFDDIDLPSAVKYL	HRtLQRLssGFDDID			PKA kinase substrate motif;PKC kinase substrate motif	+	CST;HTP
60S ribosomal protein L4	RPL4	S	295	1.48381	1.29836	1.76564	1.38743	___1	1	1	0,0134462	77,744	0,25612	16016000	7480400	8535500	PMHKMINTDLSRILKSPEIQRALRAPRKKIH	DLsRILksPEIQRAL			Casein kinase II substrate motif;ERK1,2 kinase substrate motif;Growth associated histone HI kinase substrate motif;GSK-3, ERK1, ERK2, CDK5 substrate motif;WW domain binding motif	+	CST;HTP
Annexin A2;Putative annexin A2-like protein	ANXA2;ANXA2P2	S	127	1.49325	1.39321	1.62236	1.46417	___1	1	0,999999	7,45E-08	184	-0,1463	17917000	9463100	8453700	SELKASMKGLGTDEDSLIEIICSRTNQELQE	GLGtDEDsLIEIICs			b-Adrenergic Receptor kinase substrate motif;Casein kinase I substrate motif;Casein kinase II substrate motif;Plk1 kinase substrate motif	+	CST;HTP
Cytoplasmic dynein 1 light intermediate chain 2	DYNC1LI2	S	194	1.4941	1.66096	NaN	1.32723	___1	1	1	2,29E-07	171,35	0,19741	95740000	40489000	55251000	KDFQDYMEPEEGCQGSPQRRGPLTSGSDEEN	PEEGCQGsPQRRGPL			Cdc2 kinase substrate motif;CDK kinase substrate motif;CDK1,2,4,6 kinase substrate motif;ERK1,2 kinase substrate motif;GSK-3, ERK1, ERK2, CDK5 substrate motif;WW domain binding motif	+	CST;HTP
Ubiquitin-associated protein 2-like	UBAP2L	S	609	1.49958	1.55146	1.56849	1.3788	___1	1;2	0,990449	1,62E-10	208,59	0,072061	600100000	273930000	326170000	QRSTQTRRYPSSISSSPQKDLTQAKNGFSSV	yPssIsssPQkDLtQ			Cdc2 kinase substrate motif;CDK kinase substrate motif;CDK1,2,4,6 kinase substrate motif;ERK1,2 kinase substrate motif;Growth associated histone HI kinase substrate motif;GSK-3, ERK1, ERK2, CDK5 substrate motif;MAPKAPK2 kinase substrate motif;MDC1 BRCT domain binding motif;Plk1 PBD domain binding motif;WW domain binding motif	+	CST;HTP
Spectrin beta chain. non-erythrocytic 1	SPTBN1	S	2165	1.50102	1.57556	1.30161	1.62589	___2	2;3	0,998273	5,16E-09	187,73	0,042343	120750000	67076000	53675000	MVNGATEQRTSSKESSPIPSPTSDRKAKTAL	RtssKEssPIPsPts			ERK1,2 kinase substrate motif;G protein-coupled receptor kinase 1 substrate motif;GSK3 kinase substrate motif;GSK-3, ERK1, ERK2, CDK5 substrate motif;MAPKAPK2 kinase substrate motif;MDC1 BRCT domain binding motif;PKA kinase substrate motif;PKC kinase substrate motif;Plk1 PBD domain binding motif;WW domain binding motif	+	CST;HTP
A-kinase anchor protein 1. mitochondrial	AKAP1	S	151	1.50465	NaN	1.8469	1.1624	___1	1	0,801038	0,0145513	70,089	-0,29604	15952000	6279600	9672200	TGGEAKSIPLECPLSSPKGVLFSSKSAEVCK	PLECPLssPKGVLFs			ERK1,2 kinase substrate motif;Growth associated histone HI kinase substrate motif;GSK-3, ERK1, ERK2, CDK5 substrate motif;MDC1 BRCT domain binding motif;PKA kinase substrate motif;PKC kinase substrate motif;Plk1 PBD domain binding motif;WW domain binding motif	+	HTP;LTP	+	molecular association, regulation		PPP1CA(DISRUPTS)
Neuroblast differentiation-associated protein AHNAK	AHNAK	T	490	1.51039	1.30382	1.75894	1.46841	___1	1	1	0,0178974	70,529	-0,42635	31508000	16529000	14979000	ATGGLEGKMKGTKVKTPEMIIQKPKISMQDV	MKGTKVKtPEMIIQK			Growth associated histone HI kinase substrate motif;GSK-3, ERK1, ERK2, CDK5 substrate motif;PKA kinase substrate motif;PKC kinase substrate motif;WW domain binding motif	+	HTP
Lupus La protein	SSB	S	92	1.5279	1.35677	1.82157	1.40537	___1	1	0,849514	7,17E-05	119,66	0,055794	60447000	28001000	32447000	AELMEISEDKTKIRRSPSKPLPEVTDEYKND	DkTKIRRsPskPLPE			Casein kinase II substrate motif;Cdc2 kinase substrate motif;CDK kinase substrate motif;CDK1,2,4,6 kinase substrate motif;ERK1,2 kinase substrate motif;G protein-coupled receptor kinase 1 substrate motif;Growth associated histone HI kinase substrate motif;GSK-3, ERK1, ERK2, CDK5 substrate motif;PKA kinase substrate motif;PKC kinase substrate motif;WW domain binding motif	+	HTP
Plasminogen activator inhibitor 1 RNA-binding protein	SERBP1	S	234	1.53343	1.30262	1.93239	1.36528	___1	1	0,887584	0,00723238	77,062	-0,0013115	42334000	19938000	22396000	SGSHNWGTVKDELTESPKYIQKQISYNYSDL	VkDELtEsPkyIQKQ			b-Adrenergic Receptor kinase substrate motif;Casein kinase II substrate motif;ERK1,2 kinase substrate motif;Growth associated histone HI kinase substrate motif;GSK-3, ERK1, ERK2, CDK5 substrate motif;PKA kinase substrate motif;PKC kinase substrate motif;WW domain binding motif	+	CST;HTP
LIM domain only protein 7	LMO7	S	246	1.53868	1.38437	1.89888	1.3328	___1	1	0,999696	8,62E-14	227,41	-0,48873	57547000	27505000	30042000	RGEFLAPPRHHKREDSFESLDSLGSRSLTSC	RHHKREDsFEsLDsL			14-3-3 domain binding motif;b-Adrenergic Receptor kinase substrate motif;Calmodulin-dependent protein kinase II substrate motif;Casein kinase II substrate motif;PKA kinase substrate motif;PKC epsilon kinase substrate motif;PKC kinase substrate motif	+	CST;HTP
Nucleolar protein 58	NOP58	S	502	1.54032	1.23541	1.84523	NaN	___2	1;2	1	6,1E-06	134,13	0,076748	2045800000	1260600000	785130000	KKKRGKKKHIKEEPLSEEEPCTSTAIASPEK	HIkEEPLsEEEPCts			BARD1 BRCT domain binding motif;Casein kinase I substrate motif;Casein kinase II substrate motif;G protein-coupled receptor kinase 1 substrate motif	+	CST;HTP;LTP	+	sumoylation				required for sumoylation of K497
Nucleolar protein 58	NOP58	S	514	1.5457	1.24617	1.84523	NaN	___2	1;2	0,999908	6,1E-06	134,13	0,14162	1189000000	643160000	545890000	EPLSEEEPCTSTAIASPEKKKKKKKKRENED	CtstAIAsPEKKKKK			Casein kinase II substrate motif;Cdc2 kinase substrate motif;CDK kinase substrate motif;CDK1,2,4,6 kinase substrate motif;ERK1,2 kinase substrate motif;GSK-3, ERK1, ERK2, CDK5 substrate motif;WW domain binding motif	+	CST;HTP
Histone H1.4	HIST1H1E	T	18	1.55355	1.1887	2.18384	1.28811	___1	1	1	1,34E-16	240,82	-0,38581	2313000000	1082200000	1230800000	ETAPAAPAAPAPAEKTPVKKKARKSAGAAKR	APAPAEktPVkKKAR	CDK1;CDK2	P06493;P24941	Cdc2 kinase substrate motif;CDK1,2,4,6 kinase substrate motif;CDK5 kinase substrate motif;Growth associated histone HI kinase substrate motif;GSK-3, ERK1, ERK2, CDK5 substrate motif;WW domain binding motif	+	CST;HTP;LTP
Tumor protein D54	TPD52L2	S	166	1.55504	1.48823	2.17423	1.00265	___1	1	1	6,64E-21	272,77	-0,20162	902460000	371660000	530800000	ISRKLGDMRNSATFKSFEDRVGTIKSKVVGD	RNsAtFksFEDrVGt			Casein kinase II substrate motif;Pyruvate dehydrogenase kinase substrate motif	+	CST;HTP
Dihydropyrimidinase-related protein 2	DPYSL2	T	509	1.56373	1.27795	1.95508	1.45816	___1	1	0,999953	5,34E-09	196,18	0,71986	96151000	38825000	57326000	VPRGLYDGPVCEVSVTPKTVTPASSAKTSPA	PVCEVsVtPktVtPA	GSK3B	P49841	Growth associated histone HI kinase substrate motif;GSK-3, ERK1, ERK2, CDK5 substrate motif;PKA kinase substrate motif;PKC kinase substrate motif;WW domain binding motif	+	CST;HTP;LTP
Plectin	PLEC	S	4382	1.57342	NaN	2.20495	0.941891	___1	1	0,859731	0,0115956	66,874	-0,060146	21553000	13958000	7594500	TEFADMLSGNAGGFRSRSSSVGSSSSYPISP	GNAGGFRsRsssVGs			Casein kinase II substrate motif;G protein-coupled receptor kinase 1 substrate motif;GSK3 kinase substrate motif	+	CST;HTP
Treacle protein	TCOF1	S	156	1.57372	1.52333	2.09386	1.10396	___1	1	0,999984	1,21E-06	178,68	0,25939	316630000	126550000	190080000	HPATGKTVANLLSGKSPRKSAEPSANTTLVS	ANLLsGksPRKsAEP	CDK1	P06493	Cdc2 kinase substrate motif;CDK kinase substrate motif;CDK1,2,4,6 kinase substrate motif;ERK1,2 kinase substrate motif;G protein-coupled receptor kinase 1 substrate motif;Growth associated histone HI kinase substrate motif;GSK3 kinase substrate motif;GSK-3, ERK1, ERK2, CDK5 substrate motif;PKA kinase substrate motif;PKC kinase substrate motif;WW domain binding motif	+	CST;HTP
La-related protein 1	LARP1	S	631	1.57629	1.21951	1.92499	1.58437	___1	1;2	0,999999	3,13E-09	180,76	0,22651	254730000	138930000	115790000	MDGRKNTFTAWSDEESDYEIDDRDVNKILIV	tAWsDEEsDyEIDDR			b-Adrenergic Receptor kinase substrate motif;Casein kinase I substrate motif;Casein kinase II substrate motif;MAPKAPK2 kinase substrate motif	+	CST;HTP
Mitotic interactor and substrate of PLK1	MISP	S	543	1.5814	NaN	1.56629	1.59651	___1	1	0,996991	0,000544407	119,39	-0,079498	10318000	4965100	5353200	WEVAGAPALRLQKSQSSDLLERERESVLRRE	LRLQksQssDLLERE			Calmodulin-dependent protein kinase II substrate motif;Chk1 kinase substrate motif;PKA kinase substrate motif;PKC kinase substrate motif	+	CST;HTP
Neuroblast differentiation-associated protein AHNAK	AHNAK	S	5448	1.58805	NaN	1.78167	1.39444	___1	1	1	0,0504641	40,577	0,36721	13125000	6950100	6175200	LKGPGVDVNLKGPRISAPNVDFNLEGPKVKG	NLkGPRIsAPNVDFN			PKA kinase substrate motif;PKC kinase substrate motif	+	CST;HTP
rRNA 2'-O-methyltransferase fibrillarin	FBL	S	124	1.59024	1.09331	2.39047	1.28693	___1	1	0,994789	0,00210056	92,096	-0,12602	26182000	14944000	11237000	KNLVPGESVYGEKRVSISEGDDKIEYRAWNP	VyGEkRVsIsEGDDk			Aurora-A kinase substrate motif;Casein kinase II substrate motif;PAK2 kinase substrate motif;Phosphorylase kinase substrate motif;PKA kinase substrate motif;PKC kinase substrate motif	+	HTP
Niban-like protein 1	FAM129B	S	696	1.5912	1.35096	1.83144	NaN	___1	1;2	0,999997	2,76E-05	124,25	0,3259	231570000	121840000	109730000	SPQPKAAPEASSPPASPLQHLLPGKAVDLGP	EAssPPAsPLQHLLP			ERK1,2 kinase substrate motif;GSK-3, ERK1, ERK2, CDK5 substrate motif;MAPKAPK2 kinase substrate motif;WW domain binding motif	+	CST;HTP;LTP
Neuroblast differentiation-associated protein AHNAK	AHNAK	S	5752	1.59225	1.38984	1.93513	1.45177	___1	1;2	1	4,36E-21	276,14	0,12758	238990000	126560000	112430000	SGSKGDLKSSKASLGSLEGEAEAEASSPKGK	sskAsLGsLEGEAEA			Casein kinase II substrate motif	+	CST;HTP
Proteasome activator complex subunit 2	PSME2	S	10	1.60056	1.44663	2.06485	1.29021	___1	1	1	0,0305686	55,724	-0,082398	16297000	8137700	8159100	______MAKPCGVRLSGEARKQVEVFRQNLF	kPCGVrLsGEARkQV			Casein kinase II substrate motif;PKA kinase substrate motif;PKC kinase substrate motif	+	HTP
Monocarboxylate transporter 1	SLC16A1	S	483	1.60565	1.38545	1.82584	NaN	___1	1	1	1,94E-06	144,4	0,44452	22141000	9428500	12713000	IDVAGKPNEVTKAAESPDQKDTDGGPKEEES	EVTkAAEsPDQkDtD			b-Adrenergic Receptor kinase substrate motif;ERK1,2 kinase substrate motif;GSK-3, ERK1, ERK2, CDK5 substrate motif;PKA kinase substrate motif;WW domain binding motif	+	CST;HTP
Lamina-associated polypeptide 2. isoforms beta/gamma;Thymopoietin;Thymopentin	TMPO	S	306	1.60611	1.32775	2.2107	1.27989	___1	1	1	8,32E-10	205,62	0,067041	51479000	22058000	29421000	ESLVVNRVTGNFKHASPILPITEFSDIPRRA	tGNFkHAsPILPItE			ERK1,2 kinase substrate motif;G protein-coupled receptor kinase 1 substrate motif;GSK-3, ERK1, ERK2, CDK5 substrate motif;PKA kinase substrate motif;PKC kinase substrate motif;WW domain binding motif	+	CST;HTP
Poly(rC)-binding protein 2	PCBP2	T	169	1.61549	NaN	1.91034	1.32064	___1	1	0,936635	1,95E-06	160,04	-0,33741	17894000	8797500	9096300	SIIECVKQICVVMLETLSQSPPKGVTIPYRP				b-Adrenergic Receptor kinase substrate motif;G protein-coupled receptor kinase 1 substrate motif
Lamin-B1;Lamin-B2	LMNB1;LMNB2	S	391	1.62641	1.24465	2.24073	1.39384	___2	1;2	1	0,000126115	132,14	-0,21389	383130000	165360000	217770000	AYRKLLEGEEERLKLSPSPSSRVTVSRASSS;AYRKLLEGEEERLKLSPSPSSRVTVSRATSS	EEErLkLsPsPssRV			Casein kinase II substrate motif;ERK1,2 kinase substrate motif;G protein-coupled receptor kinase 1 substrate motif;GSK3 kinase substrate motif;GSK-3, ERK1, ERK2, CDK5 substrate motif;PKA kinase substrate motif;PKC kinase substrate motif;WW domain binding motif	+	CST;HTP;LTP
Lamin-B1;Lamin-B2	LMNB1;LMNB2	S	393	1.62641	1.24465	2.24073	1.39384	___2	2	0,990349	0,000126115	132,14	-0,21389	359870000	154920000	204950000	RKLLEGEEERLKLSPSPSSRVTVSRASSSRS;RKLLEGEEERLKLSPSPSSRVTVSRATSSSS	ErLkLsPsPssRVtV	CDK1	P06493	Casein kinase II substrate motif;DNA dependent Protein kinase substrate motif;ERK1,2 kinase substrate motif;GSK-3, ERK1, ERK2, CDK5 substrate motif;PKA kinase substrate motif;WW domain binding motif	+	CST;HTP;LTP
Microtubule-associated protein 4	MAP4	S	358	1.63501	1.35075	2.10061	1.45366	___1	1	0,978993	0,000129159	119,48	0,28108	108690000	60333000	48357000	APAKDVTLLKETERASPIKMDLAPSKDMGPP	LkEtERAsPIKMDLA;KKEtERAsPIKMDLA			Casein kinase I substrate motif;Cdc2 kinase substrate motif;CDK kinase substrate motif;CDK1,2,4,6 kinase substrate motif;ERK1,2 kinase substrate motif;GSK-3, ERK1, ERK2, CDK5 substrate motif;PKA kinase substrate motif;PKC kinase substrate motif;WW domain binding motif	+	CST;HTP
Serine/threonine-protein kinase greatwall	MASTL	S	370	1.63634	NaN	2.15912	1.11356	___1	1	0,76112	0,0356062	45,876	-0,31707	16040000	7615800	8424100	IETKGFNKKDLELALSPIHNSSALPTTGRSC	KDLELALsPIHNssA			ERK1,2 kinase substrate motif;GSK-3, ERK1, ERK2, CDK5 substrate motif;WW domain binding motif	+	CST;HTP
Neuroblast differentiation-associated protein AHNAK	AHNAK	S	5752	1.63908	1.32413	2.02576	1.56734	___2	1;2	1	4,36E-21	276,14	0,12758	238990000	126560000	112430000	SGSKGDLKSSKASLGSLEGEAEAEASSPKGK	sskAsLGsLEGEAEA			Casein kinase II substrate motif	+	CST;HTP
Coiled-coil domain-containing protein 6	CCDC6	S	244	1.64172	1.43706	1.65446	1.83365	___1	1;2	1	0,00038811	118,5	0,51301	155400000	76623000	78779000	RILQEKLDQPVSAPPSPRDISMEIDSPENMM	QPVsAPPsPRDIsME	Chk1;CDK2	O14757;P24941	Casein kinase II substrate motif;DNA dependent Protein kinase substrate motif;ERK1,2 kinase substrate motif;Growth associated histone HI kinase substrate motif;GSK-3, ERK1, ERK2, CDK5 substrate motif;MAPKAPK2 kinase substrate motif;PKA kinase substrate motif;PKC kinase substrate motif;Pyruvate dehydrogenase kinase substrate motif;WW domain binding motif	+	CST;HTP;LTP	+	activity, induced	apoptosis, induced
Neuroblast differentiation-associated protein AHNAK	AHNAK	S	5749	1.64806	1.45857	1.62862	1.85699	___2	1;2	0,998449	2,24E-14	226,06	0,12758	135000000	72605000	62393000	ASISGSKGDLKSSKASLGSLEGEAEAEASSP	DLksskAsLGsLEGE			Casein kinase II substrate motif;MAPKAPK2 kinase substrate motif;PKA kinase substrate motif;PKC kinase substrate motif	+	CST;HTP
Septin-9	SEPT9	S	30	1.6557	1.48663	2.26553	1.21494	___1	1	1	5,13E-14	226,39	0,082903	40792000	17153000	23639000	RLRRLGDSSGPALKRSFEVEEVETPNSTPPR	SGPALkRsFEVEEVE			Casein kinase II substrate motif;PKA kinase substrate motif;PKC kinase substrate motif	+	CST;HTP;LTP
Splicing factor 3B subunit 2	SF3B2	S	307	1.66034	1.56808	2.03933	1.37362	___2	1;2	0,99999	4,44E-16	235,54	-0,18896	126060000	62157000	63907000	EEEEMETDARSSLGQSASETEEDTVSVSKKE	ARssLGQsAsEtEED			Casein kinase II substrate motif;G protein-coupled receptor kinase 1 substrate motif;MAPKAPK2 kinase substrate motif	+	CST;HTP
Deoxynucleoside triphosphate triphosphohydrolase SAMHD1	SAMHD1	T	592	1.67368	1.33448	2.33426	1.3523	___1	1	1	2,75E-08	160,55	-0,055409	958540000	432000000	526540000	NFTKPQDGDVIAPLITPQKKEWNDSTSVQNP	DVIAPLItPQkKEWN	CDK1;CDK2	P06493;P24941	Cdc2 kinase substrate motif;CDK1,2,4,6 kinase substrate motif;CDK5 kinase substrate motif;GSK-3, ERK1, ERK2, CDK5 substrate motif;RAF1 kinase substrate motif;WW domain binding motif	+	CST;HTP;LTP	+	protein conformation				elevated local motions but does not break down the tertiary structure of SAMHD1
Nucleolar protein 58	NOP58	S	514	1.67462	1.37581	1.97342	NaN	___1	1;2	0,999908	6,1E-06	134,13	0,14162	1189000000	643160000	545890000	EPLSEEEPCTSTAIASPEKKKKKKKKRENED	CtstAIAsPEKKKKK			Casein kinase II substrate motif;Cdc2 kinase substrate motif;CDK kinase substrate motif;CDK1,2,4,6 kinase substrate motif;ERK1,2 kinase substrate motif;GSK-3, ERK1, ERK2, CDK5 substrate motif;WW domain binding motif	+	CST;HTP
Histone H1.5	HIST1H1B	S	18	1.68035	1.3582	2.42016	1.2627	___1	1;2	1	5,45E-39	329,64	0,042479	12236000000	6082200000	6154200000	ETAPAETATPAPVEKSPAKKKATKKAAGAGA	tPAPVEksPAKKkAt			Cdc2 kinase substrate motif;CDK kinase substrate motif;CDK1,2,4,6 kinase substrate motif;ERK1,2 kinase substrate motif;Growth associated histone HI kinase substrate motif;GSK-3, ERK1, ERK2, CDK5 substrate motif;WW domain binding motif	+	CST;HTP;LTP
Nucleosome assembly protein 1-like 4	NAP1L4	S	5	1.69169	1.55592	2.10913	1.41002	___1	1	1	7,22E-15	241,8	0,24067	52520000	21245000	31275000	___________MADHSFSDGVPSDSVEAAKN	___MADHsFsdGVPs			Casein kinase II substrate motif;Pyruvate dehydrogenase kinase substrate motif	+	HTP
Sequestosome-1	SQSTM1	S	272	1.70618	1.17877	2.33769	1.60208	___1	1;2	0,99955	2,7E-20	272,13	-0,066619	181490000	138740000	42743000	IDVEHGGKRSRLTPVSPESSSTEEKSSSQPS	RsRLtPVsPEssstE	CDK1;P38D	P06493;O15264	Casein kinase II substrate motif;ERK1,2 kinase substrate motif;G protein-coupled receptor kinase 1 substrate motif;GSK3 kinase substrate motif;GSK-3, ERK1, ERK2, CDK5 substrate motif;WW domain binding motif	+	CST;HTP;LTP	+	protein degradation; molecular association, regulation; ubiquitination	cell cycle regulation; carcinogenesis, altered; autophagy, inhibited; signaling pathway regulation	mTOR(INDUCES); Raptor(INDUCES); TRAF6(INDUCES)		controls mTORC1 signaling in the amino acid pathway; protects cyclin B1 from ubiquitylation and degradation
Nucleolar and coiled-body phosphoprotein 1	NOLC1	T	607	1.72959	1.39454	2.23186	1.56236	___2	2	1	0,000106174	133,32	0,20346	50180000	19032000	31147000	AKEAETPQAKKIKLQTPNTFPKRKKGEKRAS	AkKIkLQtPNtFPKR	CDK1	P06493	AMP-activated protein kinase substrate motif;GSK-3, ERK1, ERK2, CDK5 substrate motif;PKA kinase substrate motif;PKC kinase substrate motif;WW domain binding motif	+	CST;HTP
Nucleolar and coiled-body phosphoprotein 1	NOLC1	T	610	1.72959	1.39454	2.23186	1.56236	___2	2	1	0,000106174	133,32	0,20346	50180000	19032000	31147000	AETPQAKKIKLQTPNTFPKRKKGEKRASSPF	IkLQtPNtFPKRKKG	CDK1	P06493		+	CST;HTP
E3 SUMO-protein ligase RanBP2;RanBP2-like and GRIP domain-containing protein 4;RanBP2-like and GRIP domain-containing protein 3;RANBP2-like and GRIP domain-containing protein 1;RANBP2-like and GRIP domain-containing protein 2	RANBP2;RGPD4;RGPD3;RGPD1;RGPD2	S	2510	1.73149	1.37927	2.40061	1.4146	___1	1	1	0,000705672	108,96	0,42967	61200000	27846000	33354000	VEVSSTSETTPKAVVSPPKFVFGSESVKSIF	TtPKAVVsPPkFVFG			Cdc2 kinase substrate motif;CDK kinase substrate motif;CDK1,2,4,6 kinase substrate motif;ERK1,2 kinase substrate motif;GSK-3, ERK1, ERK2, CDK5 substrate motif;PKA kinase substrate motif;WW domain binding motif	+	CST;HTP
Coiled-coil domain-containing protein 6	CCDC6	S	52	1.73168	1.18323	2.28182	1.72998	___1	1	0,998818	0,00609174	82,483	-0,041452	39978000	18561000	21417000	GGGGGGGGKSGGIVISPFRLEELTNRLASLQ	KsGGIVIsPFRLEEL			Cdc2 kinase substrate motif;CDK kinase substrate motif;CDK1,2,4,6 kinase substrate motif;ERK1,2 kinase substrate motif;GSK-3, ERK1, ERK2, CDK5 substrate motif;WW domain binding motif	+	CST;HTP
Sister chromatid cohesion protein PDS5 homolog A	PDS5A	S	1206	1.7733	NaN	1.86139	1.68522	___1	1	0,97423	0,000962801	107,93	-0,27925	24956000	10206000	14750000	ETGVSENEENPVRIISVTPVKNIDPVKNKEI	ENPVRIIsVtPVkNI			14-3-3 domain binding motif;AMP-activated protein kinase substrate motif;Calmodulin-dependent protein kinase II substrate motif;Casein kinase II substrate motif;HMGCoA Reductase kinase substrate motif;Phosphorylase kinase substrate motif;PKA kinase substrate motif;PKC kinase substrate motif	+	CST;HTP
Histone H1.5	HIST1H1B	T	9	1.77545	NaN	2.40686	1.14404	___1	1	0,996519	2,85E-16	229,22	0,11406	226550000	104500000	122050000	_______MSETAPAETATPAPVEKSPAKKKA	sEtAPAEtAtPAPVE			b-Adrenergic Receptor kinase substrate motif;G protein-coupled receptor kinase 1 substrate motif	+	HTP
Gamma-adducin	ADD3	S	681	1.83104	NaN	2.32404	1.33803	___2	1;2	0,995451	1,16E-07	170,48	-0,24835	169250000	90522000	78723000	EKIEEVLSPEGSPSKSPSKKKKKFRTPSFLK	PEGsPsKsPsKKKKK			Casein kinase II substrate motif;Cdc2 kinase substrate motif;CDK kinase substrate motif;CDK1,2,4,6 kinase substrate motif;ERK1,2 kinase substrate motif;Growth associated histone HI kinase substrate motif;GSK-3, ERK1, ERK2, CDK5 substrate motif;MAPKAPK2 kinase substrate motif;WW domain binding motif	+	CST;HTP
MARCKS-related protein	MARCKSL1	S	104	1.83557	1.82517	1.84597	NaN	___1	1	1	2,86E-05	164,66	0,18428	322550000	124140000	198410000	KKKFSFKKPFKLSGLSFKRNRKEGGGDSSAS	PFkLsGLsFkRNRkE			PKA kinase substrate motif;PKC kinase substrate motif	+	CST;HTP
Myb-binding protein 1A	MYBBP1A	S	1163	1.84783	1.42553	2.70662	1.41135	___1	1	0,99759	0,00110922	101,97	0,036545	23419000	9829200	13590000	KLEKKDAKEIPSATQSPISKKRKKKGFLPET	EIPsAtQsPIsKKRK			Casein kinase II substrate motif;ERK1,2 kinase substrate motif;GSK-3, ERK1, ERK2, CDK5 substrate motif;MAPKAPK2 kinase substrate motif;WW domain binding motif	+	CST;HTP
Importin subunit alpha-3	KPNA4	S	60	1.87949	1.84066	1.81977	1.97805	___1	1	1	2,15E-14	227,08	-0,52726	105990000	43273000	62713000	LLKRRNVPHEDICEDSDIDGDYRVQNTSLEA	HEDICEDsDIDGDyR			b-Adrenergic Receptor kinase substrate motif;Casein kinase II substrate motif;Pyruvate dehydrogenase kinase substrate motif	+	CST;HTP
Gamma-adducin	ADD3	S	677	1.92267	NaN	2.43293	1.41241	___2	2	0,995107	1,16E-07	152,88	0,044139	76648000	34779000	41869000	IKSPEKIEEVLSPEGSPSKSPSKKKKKFRTP	EVLsPEGsPsKsPsK			Casein kinase II substrate motif;Cdc2 kinase substrate motif;CDK kinase substrate motif;CDK1,2,4,6 kinase substrate motif;ERK1,2 kinase substrate motif;G protein-coupled receptor kinase 1 substrate motif;GSK3 kinase substrate motif;GSK-3, ERK1, ERK2, CDK5 substrate motif;MAPKAPK2 kinase substrate motif;WW domain binding motif	+	CST;HTP
General transcription factor IIF subunit 1	GTF2F1	S	224	1.94519	NaN	1.88946	2.00092	___1	1	0,987422	0,0103546	67,532	-0,2422	75595000	37627000	37967000	DLEDDLEMSSDASDASGEEGGRVPKAKKKAP	ssDAsDAsGEEGGRV			Casein kinase II substrate motif	+	CST;HTP
Neuroblast differentiation-associated protein AHNAK	AHNAK	S	5763	1.96383	1.17169	2.51958	2.20021	___2	2	0,924901	0,000106608	116,27	0,46771	24224000	11006000	13218000	ASLGSLEGEAEAEASSPKGKFSLFKSKKPRH	EAEAEAssPkGKFsL	CDK1	P06493	Casein kinase I substrate motif;ERK1,2 kinase substrate motif;Growth associated histone HI kinase substrate motif;GSK-3, ERK1, ERK2, CDK5 substrate motif;MDC1 BRCT domain binding motif;PKA kinase substrate motif;PKC kinase substrate motif;Plk1 PBD domain binding motif;WW domain binding motif	+	CST;HTP
Multifunctional protein ADE2;Phosphoribosylaminoimidazole-succinocarboxamide synthase;Phosphoribosylaminoimidazole carboxylase	PAICS	S	27	2.01335	2.06992	2.32064	1.64949	___1	1	1	5,39E-09	200,77	-0,29753	88783000	32358000	56425000	KLYEGKTKEVYELLDSPGKVLLQSKDQITAG	EVyELLDsPGkVLLQ	CDK1;CDK2	P06493;P24941	b-Adrenergic Receptor kinase substrate motif;Cdc2 kinase substrate motif;CDK kinase substrate motif;CDK1,2,4,6 kinase substrate motif;ERK1,2 kinase substrate motif;GSK-3, ERK1, ERK2, CDK5 substrate motif;WW domain binding motif	+	CST;HTP;LTP
Cell division cycle 5-like protein	CDC5L	S	303	2.04918	1.84532	2.52353	1.7787	___1	1	1	2,48E-05	128,1	0,060758	21468000	7525000	13943000	FTKKRSKLVLPAPQISDAELQEVVKVGQASE	VLPAPQIsDAELQEV			Casein kinase II substrate motif	+	CST;HTP;LTP
Catenin delta-1	CTNND1	S	349	2.15027	2.0522	2.77327	1.62533	___1	1;2;3	1	1,06E-06	171,99	-0,14353	521830000	305040000	216790000	YYWAPLAQHERGSLASLDSLRKGGPPPPNWR	HERGsLAsLDsLRkG			Casein kinase II substrate motif	+	CST;HTP
DnaJ homolog subfamily C member 9	DNAJC9	S	109	2.27688	4.5781	1.34788	0.90465	___1	1	1	2,19E-09	199,37	-0,24049	16012000	8260700	7751700	DRDWEAYWRLLFKKISLEDIQAFEKTYKGSE	RLLFKkIsLEDIQAF			AMP-activated protein kinase substrate motif;Calmodulin-dependent protein kinase II substrate motif;Casein kinase II substrate motif;Chk1 kinase substrate motif;HMGCoA Reductase kinase substrate motif;Phosphorylase kinase substrate motif;PKA kinase substrate motif;PKC kinase substrate motif;Pyruvate dehydrogenase kinase substrate motif	+	CST;HTP
Nucleophosmin	NPM1	S	254	2.35061	1.73827	2.96294	NaN	___1	1	0,998361	0,0114275	77,204	-0,62332	8496800	3014600	5482200	KGPSSVEDIKAKMQASIEKGGSLPKVEAKFI	IkAkMQAsIEkGGsL			Casein kinase II substrate motif;PKA kinase substrate motif	+	CST;HTP
Lamin-B1	LMNB1	S	23	2.39166	2.01475	3.15532	2.00492	___2	1;2	0,997943	0,000203644	129,76	0,46672	68954000	22840000	46114000	PPRMGSRAGGPTTPLSPTRLSRLQEKEELRE	GGPttPLsPtRLsRL	CDK1	P06493	Casein kinase II substrate motif;Cdc2 kinase substrate motif;CDK kinase substrate motif;CDK1,2,4,6 kinase substrate motif;CDK4 kinase substrate motif;ERK1,2 kinase substrate motif;GSK-3, ERK1, ERK2, CDK5 substrate motif;WW domain binding motif	+	CST;HTP;LTP
Lamin-B1	LMNB1	T	20	2.39166	2.01475	3.15532	2.00492	___2	2	0,995257	0,000203644	129,76	0,46672	44894000	15038000	29856000	TPVPPRMGSRAGGPTTPLSPTRLSRLQEKEE	srAGGPttPLsPtRL			Casein kinase II substrate motif;ERK1,2 kinase substrate motif;G protein-coupled receptor kinase 1 substrate motif;GSK3, Erk1, Erk2 and CDK5 kinase motif;GSK-3, ERK1, ERK2, CDK5 substrate motif;WW domain binding motif	+	CST;HTP
