# Supplementary material for: (Phospho)proteomic Profiling of Microsatellite Unstable CRC Cells Reveals Alterations in Nuclear Signaling and Cholesterol Metabolism Caused by Frameshift Mutation of NMD Regulator UPF3A
Source: Int J Mol Sci. 2020 Jul 23;21(15):5234. doi: 10.3390/ijms21155234 (PMC7432364; doi:10.3390/ijms21155234)
Supplement: Supplementary file 1 [file ijms-21-05234-s001.zip › SupplTable_S5.xlsx]

## Sheet: Arkusz1
Suppl. Table S5
Clinicopathological data of the validation cohort of colorectal cancer tissue samples including UPF3A mutation status.
TU_ID	MSI.Status	Tumor.type	Hereditary/ Sporadic	Age	Sex	UICC	UPF3A.Allele
TU01	MSI	CRC	Hereditary	36	Female	3	Mut
TU02	MSI	CRC	Hereditary	43	Female	3	Wt
TU03	MSI	CRC	Hereditary	51	Female	2	Wt
TU04	MSI	CRC	Hereditary	36	Male	NA	Mut
TU05	MSI	CRC	Sporadic	53	Female	NA	Mut
TU06	MSI	CRC	Sporadic	69	Male	2	Wt
TU07	MSI	CRC	Hereditary	50	Male	3	Mut
TU08	MSI	CRC	Sporadic	59	Female	NA	Wt
TU09	MSI	CRC	Hereditary	NA	Female	NA	Wt
TU10	MSI	CRC	Hereditary	44	Male	NA	Mut
TU11	MSI	CRC	Hereditary	72	Male	NA	Wt
TU12	MSI	CRC	Hereditary	50	Male	NA	Mut
TU13	MSI	CRC	Sporadic	77	Female	2	Mut
TU14	MSI	CRC	Hereditary	44	Male	4	Mut
TU15	MSI	CRC	Sporadic	75	Female	3	Mut
TU16	MSI	CRC	Hereditary	70	Male	2	Wt
TU17	MSI	CRC	Sporadic	70	Male	3	Mut
TU18	MSI	CRC	Sporadic	86	Female	NA	Mut
TU19	MSI	CRC	Hereditary	35	Male	NA	Mut
TU20	MSI	CRC	Hereditary	78	Male	2	Wt
TU21	MSI	CRC	NA	71	Female	NA	Wt
TU22	MSI	CRC	Sporadic	80	Female	NA	Mut
TU23	MSI	CRC	Sporadic	76	Female	3	Mut
TU24	MSI	CRC	Sporadic	68	Male	NA	Mut
TU25	MSI	CRC	Hereditary	39	Male	2	Mut
TU26	MSI	CRC	Sporadic	81	Female	NA	Mut
TU27	MSI	CRC	Sporadic	81	Female	2	Mut
TU28	MSI	CRC	Sporadic	58	Female	3	Mut
TU29	MSI	CRC	Sporadic	70	Male	4	Mut
TU30	MSI	CRC	Sporadic	54	Female	NA	Mut
TU31	MSI	CRC	Sporadic	67	Female	4	Wt
TU32	MSI	CRC	Sporadic	54	Female	NA	Mut
TU33	MSI	CRC	Hereditary	55	Male	1	Wt
TU34	MSI	CRC	Sporadic	58	Female	4	Wt
TU35	MSI	CRC	Sporadic	83	Female	2	Wt
TU36	MSI	CRC	Sporadic	84	Male	2	Mut
TU37	MSI	CRC	Hereditary	73	Male	2	Mut
TU38	MSI	CRC	Sporadic	72	Male	2	Mut
TU39	MSI	CRC	Sporadic	65	Female	2	Wt
TU40	MSI	CRC	Sporadic	76	Female	3	Wt
TU41	MSI	CRC	Sporadic	76	Female	3	Wt
TU42	MSI	CRC	Sporadic	71	Male	3	Mut
TU43	MSI	CRC	Hereditary	69	Female	NA	Wt
TU44	MSI	CRC	Hereditary	40	Male	2	Mut
TU45	MSI	CRC	Sporadic	77	Female	1	Mut
TU46	MSI	CRC	Sporadic	80	Female	3	Mut
TU47	MSI	CRC	Sporadic	75	Male	1	Mut
TU48	MSI	CRC	Sporadic	67	Female	1	Mut
TU49	MSI	CRC	Hereditary	39	Male	2	Mut
TU50	MSI	CRC	Sporadic	96	Female	2	Mut
TU51	MSI	CRC	Sporadic	63	Female	2	Mut
TU52	MSI	CRC	Hereditary	82	Male	3	Mut
TU53	MSI	CRC	Hereditary	58	Male	2	Wt
TU54	MSI	CRC	Hereditary	48	Male	NA	Wt
TU55	MSI	CRC	Sporadic	NA	Female	3	Mut
TU56	MSI	CRC	Sporadic	72	Male	NA	Mut
TU57	MSI	CRC	Sporadic	68	Female	1	Mut
TU58	MSI	CRC	Hereditary	NA	Male	NA	Wt
TU59	MSI	CRC	Hereditary	NA	Female	2	Mut
TU60	MSI	CRC	Sporadic	84	Female	NA	Wt
TU61	MSI	CRC	Sporadic	74	Male	NA	Mut
TU62	MSI	CRC	Sporadic	71	Male	3	Mut
TU63	MSI	CRC	Sporadic	75	Female	NA	Mut
TU64	MSI	CRC	Sporadic	63	Female	NA	Wt
TU65	MSI	CRC	Hereditary	55	Male	NA	Wt
TU66	MSI	CRC	Sporadic	73	Female	NA	Mut
TU67	MSI	CRC	Hereditary	52	Male	1	Wt
TU68	MSI	CRC	Sporadic	63	Female	NA	Mut
TU69	MSI	CRC	Hereditary	59	Male	2	Mut
TU70	MSI	CRC	Hereditary	45	Male	2	Mut
TU71	MSI	CRC	Hereditary	41	Female	2	Mut
TU72	MSI	CRC	Hereditary	NA	NA	NA	Wt
TU73	MSI	CRC	Hereditary	NA	Female	2	Wt
TU74	MSI	CRC	Sporadic	NA	Female	NA	Mut
TU75	MSI	CRC	Hereditary	NA	Female	2	Mut
TU76	MSI	CRC	Hereditary	NA	Male	NA	Wt
TU77	MSI	CRC	Hereditary	62	Female	NA	Mut
TU78	MSI	CRC	Sporadic	71	Female	3	Mut
